# Supplementary material for: Genetics Responses to Hypoxia and Reoxygenation Stress in Larimichthys crocea Revealed via Transcriptome Analysis and Weighted Gene Co-Expression Network
Source: Animals (Basel). 2021 Oct 20;11(11):3021. doi: 10.3390/ani11113021 (PMC8614329; doi:10.3390/ani11113021)
Supplement: Supplementary file 1 [file animals-11-03021-s001.zip]

Archive with 9 entries (9 files):
- Files/Supplementary Figure S1.pdf
- Files/Supplementary Figure S2.pdf
- Files/Supplementary Figure S3.pdf
- Files/Supplementary Figure S4.pdf
- Files/Supplementary Figure S5.pdf
- Files/Supplementary Table S1.pdf
- Files/Supplementary Table S2.xlsx
- Files/Supplementary Table S3.xlsx
- Files/Supplementary Table S4.xlsx
