# Supplementary material for: Genetics Responses to Hypoxia and Reoxygenation Stress in Larimichthys crocea Revealed via Transcriptome Analysis and Weighted Gene Co-Expression Network
Source: Animals (Basel). 2021 Oct 20;11(11):3021. doi: 10.3390/ani11113021 (PMC8614329; doi:10.3390/ani11113021)
Supplement: Supplementary file 1 [file animals-11-03021-s001.zip › Files/Supplementary Table S2.xlsx]

## Sheet: Bl-6h_vs_Bl-0h.DEG
Supplementary Table S2. Differentially expressed genes under different time and tissues of L. crocea (FDR<0.05 and |log2 (fold change)|>1)
Gene_ID	Bl-0h_Count	Bl-6h_Count	Bl-0h_FPKM	Bl-6h_FPKM	FDR	log2FC	regulated	NR_annotation
EH28_18235	7	5560	0.127856	142.801	0	9.42096	up	PREDICTED: protein Tob1 [Larimichthys crocea]
EH28_25101	1	968	0.009598	30.9819	0	8.28198	up	PREDICTED: protein FAM84B [Larimichthys crocea]
EH28_06634	17	4414	0.304343	99.178	0	8.0692	up	PREDICTED: lactosylceramide 1,3-N-acetyl-beta-D-glucosaminyltransferase [Larimichthys crocea]
EH28_17334	0	565	0	4.96128	0	7.95611	up	PREDICTED: protein HID1 [Larimichthys crocea]
EH28_07365	0	422	0	7.58998	0	7.53707	up	PREDICTED: transmembrane protein 39B isoform X2 [Larimichthys crocea]
EH28_20192	18	3015	0.069018	16.2524	0	7.44834	up	PREDICTED: titin-like [Larimichthys crocea]
Larimichthys_crocea_newGene_11744	0	387	0	5.28221	0	7.41286	up	Unknown
EH28_09293	2	600	0.046168	18.5845	0	7.2524	up	PREDICTED: myeloid-associated differentiation marker homolog [Larimichthys crocea]
Larimichthys_crocea_newGene_8629	0	327	0	2.33135	0	7.17137	up	Unknown
EH28_20609	4	743	0.060493	18.0623	0	7.05214	up	PREDICTED: protein HEXIM [Larimichthys crocea]
Larimichthys_crocea_newGene_10548	382	0	4.9318	0	0	-7.13209	down	PREDICTED: integrin alpha-V-like [Notothenia coriiceps]
EH28_01400	413	0	2.86575	0	0	-7.24389	down	Zinc finger protein 91 [Larimichthys crocea]
EH28_13894	626	0	5.75678	0	0	-7.84067	down	PREDICTED: leucine-rich repeat and fibronectin type-III domain-containing protein 2-like [Larimichthys crocea]
Larimichthys_crocea_newGene_9030	815	0	3.08013	0	0	-8.21984	down	Unknown
Larimichthys_crocea_newGene_11024	889	0	8.94376	0	0	-8.34482	down	Unknown
Larimichthys_crocea_newGene_13868	922	0	15.3109	0	0	-8.39725	down	Unknown
Larimichthys_crocea_newGene_1857	1730	0	9.22829	0	0	-9.30318	down	Zinc finger BED domain-containing protein 1 [Larimichthys crocea]
Larimichthys_crocea_newGene_15276	1919	0	18.501	0	0	-9.45254	down	NACHT, LRR and PYD domains-containing protein 12, partial [Larimichthys crocea]
EH28_08073	6161	5	200.811	0.189562	0	-9.46094	down	PREDICTED: coiled-coil domain-containing protein 124 [Larimichthys crocea]
EH28_13248	2462	0	5.95678	0	0	-9.81156	down	PREDICTED: myocardin isoform X2 [Larimichthys crocea]
Larimichthys_crocea_newGene_12056	0	289	0	2.10323	0	6.99446	up	PREDICTED: bcl-2-like protein 1 isoform X1 [Paralichthys olivaceus]
EH28_15424	7	974	0.216359	41.2152	0	6.91066	up	PREDICTED: heat shock protein 30-like [Larimichthys crocea]
EH28_10500	5	773	0.065339	12.3591	0	6.90956	up	PREDICTED: zinc finger protein 883 [Larimichthys crocea]
EH28_10361	9	1168	0.176876	28.655	0	6.90278	up	PREDICTED: apelin receptor B-like [Larimichthys crocea]
EH28_00492	7	911	0.050564	7.34936	0	6.81442	up	Hypothetical protein EH28_00492 [Larimichthys crocea]
Larimichthys_crocea_newGene_6551	0	235	0	7.26283	0	6.69865	up	Unknown
EH28_16619	1	305	0.086161	37.7775	0	6.62315	up	PREDICTED: phosphatidylinositol N-acetylglucosaminyltransferase subunit Y [Larimichthys crocea]
Larimichthys_crocea_newGene_15180	0	215	0	2.62244	0	6.57162	up	PREDICTED: leucine-rich repeat-containing protein 15-like, partial [Larimichthys crocea]
EH28_21921	2	336	0.032762	9.44064	0	6.42019	up	PREDICTED: transcriptional activator protein Pur-beta [Larimichthys crocea]
EH28_22751	6	621	0.00803	2.11884	0	6.41949	up	FERM domain-containing protein 3 [Larimichthys crocea]
EH28_15322	3	384	0.048344	11.2372	0	6.3356	up	Mitotic spindle-associated MMXD complex subunit MIP18 [Larimichthys crocea]
EH28_05616	3	368	0.051051	10.6085	0	6.27457	up	PREDICTED: heterogeneous nuclear ribonucleoprotein A0-like [Larimichthys crocea]
Larimichthys_crocea_newGene_2321	0	168	0	1.81897	0	6.21998	up	uncharacterized protein LOC111611790 [Xiphophorus maculatus]
EH28_00814	50	3177	0.165112	15.0014	0	6.17742	up	PREDICTED: E3 ubiquitin-protein ligase RNF139 [Larimichthys crocea]
Larimichthys_crocea_newGene_1452	1	219	0.00141	1.97051	0	6.14947	up	Brain natriuretic peptide [Larimichthys crocea]
Larimichthys_crocea_newGene_8620	0	158	0	0.932563	0	6.13267	up	PREDICTED: uncharacterized protein LOC107661227 [Sinocyclocheilus anshuiensis]
EH28_07789	2	266	0.016952	3.11693	0	6.08571	up	PREDICTED: rho-related GTP-binding protein RhoF-like [Larimichthys crocea]
Larimichthys_crocea_newGene_14117	0	151	0	1.19254	0	6.06825	up	Unknown
EH28_22228	0	150	0	4.02929	0	6.0588	up	PREDICTED: ral guanine nucleotide dissociation stimulator-like isoform X4 [Larimichthys crocea]
Larimichthys_crocea_newGene_13629	0	150	0	2.83474	0	6.0588	up	Unknown
EH28_03634	0	147	0	0.681187	0	6.0301	up	PREDICTED: RNA binding protein fox-1 homolog 2-like isoform X1 [Larimichthys crocea]
EH28_02052	0	145	0	1.71732	0	6.01064	up	hypothetical protein EH28_02052 [Larimichthys crocea]
Larimichthys_crocea_newGene_12199	0	144	0	0.664598	0	6.00081	up	PREDICTED: girdin-like [Notothenia coriiceps]
EH28_06299	0	143	0	2.68193	0	5.99092	up	E3 ubiquitin/ISG15 ligase TRIM25 [Larimichthys crocea]
EH28_09836	1	188	0.037634	13.553	0	5.93173	up	hypothetical protein EH28_09836 [Larimichthys crocea]
EH28_10451	0	134	0	7.50644	0	5.89866	up	60S ribosomal protein L18 [Larimichthys crocea]
EH28_07656	98	4995	0.767626	47.1313	0	5.89624	up	PREDICTED: WD repeat-containing protein 36 [Larimichthys crocea]
EH28_01637	0	133	0	0.506904	0	5.88803	up	GTPase IMAP family member 4 [Larimichthys crocea]
EH28_05744	0	133	0	3.18292	0	5.88803	up	PREDICTED: hydroxycarboxylic acid receptor 3-like [Larimichthys crocea]
EH28_23226	0	132	0	1.69223	0	5.87733	up	Voltage-dependent N-type calcium channel subunit alpha-1B [Larimichthys crocea]
EH28_07662	27	1448	0.133974	11.9624	0	5.87149	up	Unconventional myosin-Vb [Larimichthys crocea]
EH28_06392	0	130	0	0.465312	0	5.85568	up	E3 ubiquitin-protein ligase ZNRF2 [Larimichthys crocea]
EH28_13194	15	842	0.414914	25.2829	0	5.83626	up	Adrenodoxin-like protein, mitochondrial [Larimichthys crocea]
EH28_17563	0	128	0	2.41538	0	5.8337	up	PREDICTED: mediator of RNA polymerase II transcription subunit 24 isoform X2 [Larimichthys crocea]
EH28_04714	3	265	0.038058	6.86052	0	5.80431	up	PREDICTED: importin subunit alpha-5-like [Larimichthys crocea]
EH28_01500	26	1296	0.863842	52.6037	0	5.7611	up	PREDICTED: septin-5-like [Larimichthys crocea]
Larimichthys_crocea_newGene_11347	0	119	0	1.65583	0	5.73043	up	Unknown
Larimichthys_crocea_newGene_11771	0	119	0	0.232787	0	5.73043	up	Unknown
EH28_07636	29	1387	0.056598	3.37634	0	5.71561	up	1e-55 [Larimichthys crocea]
EH28_03840	17	856	0.227889	16.8274	0	5.7059	up	PREDICTED: proline-rich nuclear receptor coactivator 1-like [Larimichthys crocea]
Larimichthys_crocea_newGene_12377	0	116	0	0.234584	0	5.6943	up	unnamed protein product [Oncorhynchus mykiss]
EH28_16031	0	115	0	0.978741	0	5.68205	up	Tripartite motif-containing protein 16 [Larimichthys crocea]
EH28_19462	18	873	0.054875	3.36202	0	5.66291	up	Zinc finger MYM-type protein 4 [Larimichthys crocea]
EH28_08411	1	146	0.039678	0.93706	0	5.57194	up	Amine oxidase [flavin-containing] [Larimichthys crocea]
EH28_03293	1	145	0.00128	0.576472	0	5.56218	up	hypothetical protein EH28_03293 [Larimichthys crocea]
EH28_05111	0	103	0	0.661992	1.33227e-15	5.52633	up	Thyroid adenoma-associated protein [Larimichthys crocea]
EH28_01525	69	2625	0.63813	41.4572	0	5.45843	up	PREDICTED: serine/arginine-rich splicing factor 2 isoform X2 [Larimichthys crocea]
Larimichthys_crocea_newGene_10751	0	96	0	0.481248	7.10543e-15	5.42707	up	Unknown
EH28_15425	3	203	0.076582	9.3602	0	5.42356	up	PREDICTED: heat shock protein 30-like [Larimichthys crocea]
EH28_19133	1	129	0.004674	1.25391	0	5.39627	up	PREDICTED: 2&apos;-deoxynucleoside 5&apos;-phosphate N-hydrolase 1 [Larimichthys crocea]
EH28_21532	250	8853	5.20132	316.349	0	5.39464	up	Sequestosome-1 [Larimichthys crocea]
EH28_02724	1	127	3.3e-05	0.725386	0	5.37412	up	Gastrula zinc finger protein [Larimichthys crocea]
EH28_08454	2	161	0.031099	2.49958	0	5.36934	up	putative arginineUnknowntRNA ligase, mitochondrial, partial [Larimichthys crocea]
EH28_03308	0	92	0	2.14991	2.0095e-14	5.36713	up	PREDICTED: gastrula zinc finger protein XlCGF57.1-like [Larimichthys crocea]
EH28_21251	10	432	0.122712	6.89833	0	5.35472	up	PREDICTED: zinc finger protein 883 [Larimichthys crocea]
EH28_00300	0	88	0	1.05011	5.79536e-14	5.30458	up	hypothetical protein EH28_00300, partial [Larimichthys crocea]
EH28_22218	0	88	0	0.502492	5.79536e-14	5.30458	up	Protein FAM102A [Larimichthys crocea]
EH28_04854	0	88	0	0.464678	5.79536e-14	5.30458	up	Chloride channel protein 1 [Larimichthys crocea]
EH28_12951	18	669	0.211075	9.53798	0	5.28008	up	PREDICTED: grainyhead-like protein 1 homolog isoform X1 [Larimichthys crocea]
EH28_12523	0	86	0	1.38261	9.9698e-14	5.27227	up	Tripartite motif-containing protein 16 [Larimichthys crocea]
EH28_13202	45	1482	0.407134	14.1078	0	5.22218	up	RING finger protein 11 [Larimichthys crocea]
EH28_11114	32	1067	0.250729	12.8738	0	5.20763	up	Tumor necrosis factor receptor superfamily member 14 [Larimichthys crocea]
EH28_04496	0	82	0	1.67835	3.01315e-13	5.20537	up	PREDICTED: protein prune homolog isoform X1 [Larimichthys crocea]
Larimichthys_crocea_newGene_13275	0	82	0	1.66164	3.01315e-13	5.20537	up	Unknown
EH28_15879	0	80	0	1.19975	5.30576e-13	5.17073	up	PREDICTED: serine/threonine-protein kinase PLK1 [Larimichthys crocea]
Larimichthys_crocea_newGene_5982	0	79	0	0.593746	7.06435e-13	5.15309	up	Unknown
Larimichthys_crocea_newGene_6882	0	79	0	0.914507	7.06435e-13	5.15309	up	Unknown
EH28_19856	5	222	0.07632	4.32195	0	5.12017	up	Synaptic vesicle glycoprotein 2A [Larimichthys crocea]
EH28_17650	0	77	0	0.703418	1.26055e-12	5.11715	up	PREDICTED: citrate lyase subunit beta-like protein, mitochondrial isoform X1 [Larimichthys crocea]
EH28_01547	0	75	0	2.37178	2.26974e-12	5.08029	up	Trypsin-1 [Larimichthys crocea]
Larimichthys_crocea_newGene_11094	0	75	0	0.438462	2.26974e-12	5.08029	up	PREDICTED: G protein-coupled receptor kinase 4 isoform X1 [Larimichthys crocea]
EH28_00544	0	74	0	0.80898	3.05656e-12	5.0615	up	Retinol dehydrogenase 12 [Larimichthys crocea]
EH28_12277	0	74	0	1.03398	3.05656e-12	5.0615	up	PREDICTED: kelch repeat and BTB domain-containing protein 7 [Larimichthys crocea]
EH28_08270	0	72	0	0.271836	5.58309e-12	5.02317	up	Unconventional myosin-XVIIIa [Larimichthys crocea]
EH28_18827	0	72	0	1.10557	5.58309e-12	5.02317	up	PREDICTED: large neutral amino acids transporter small subunit 2-like [Larimichthys crocea]
EH28_02528	0	71	0	1.09125	7.57339e-12	5.00361	up	hypothetical protein EH28_02528 [Larimichthys crocea]
EH28_02369	920	24467	3.38441	89.99	0	4.99274	up	Histone deacetylase 7 [Larimichthys crocea]
EH28_21737	0	70	0	0.38915	1.02992e-11	4.98379	up	PREDICTED: SH2 domain-containing adapter protein F isoform X1 [Larimichthys crocea]
Larimichthys_crocea_newGene_4630	0	69	0	1.46266	1.4042e-11	4.96369	up	uncharacterized protein LOC111191308 [Astyanax mexicanus]
EH28_11171	0	65	0	0.935588	4.98177e-11	4.88038	up	Zinc finger BED domain-containing protein 4 [Larimichthys crocea]
Larimichthys_crocea_newGene_12456	0	65	0	1.03245	4.98177e-11	4.88038	up	Unknown
Larimichthys_crocea_newGene_2443	0	65	0	1.47367	4.98177e-11	4.88038	up	uncharacterized protein LOC111191308 [Astyanax mexicanus]
Larimichthys_crocea_newGene_6926	0	65	0	0.187519	4.98177e-11	4.88038	up	Unknown
EH28_08817	0	64	0	0.833491	6.88406e-11	4.85878	up	PREDICTED: transmembrane protein 198 isoform X1 [Larimichthys crocea]
EH28_00234	0	64	0	1.77772	6.88406e-11	4.85878	up	LINE-1 type transposase domain-containing protein 1 [Larimichthys crocea]
EH28_04919	142	3443	0.288327	8.49218	0	4.8369	up	Zinc finger and BTB domain-containing protein 38 [Larimichthys crocea]
EH28_05065	0	62	0	0.406202	1.32579e-10	4.81458	up	Receptor-type tyrosine-protein phosphatase-like N [Larimichthys crocea]
EH28_02758	4	155	0.038483	1.81945	1.11022e-16	4.80772	up	PREDICTED: uncharacterized protein LOC104938345 [Larimichthys crocea]
EH28_04156	5	173	0.016336	0.677244	0	4.76454	up	Complement C3 [Larimichthys crocea]
EH28_19319	15	397	0.037015	1.37517	0	4.75595	up	Serine/threonine-protein phosphatase 6 regulatory ankyrin repeat subunit B [Larimichthys crocea]
EH28_18699	0	58	0	0.131174	5.0958e-10	4.72189	up	Apolipoprotein B-100 [Larimichthys crocea]
EH28_13243	0	58	0	1.08155	5.0958e-10	4.72189	up	Serine/threonine-protein phosphatase 5 [Larimichthys crocea]
EH28_03861	0	56	0	2.67813	1.01791e-09	4.67322	up	hypothetical protein EH28_03861 [Larimichthys crocea]
EH28_05051	0	56	0	1.43202	1.01791e-09	4.67322	up	PREDICTED: uncharacterized protein LOC104932167 [Larimichthys crocea]
EH28_18570	0	55	0	0.821211	1.4457e-09	4.64825	up	Cytoplasmic FMR1-interacting protein 1 [Larimichthys crocea]
EH28_04718	0	55	0	0.359503	1.4457e-09	4.64825	up	Complement C3 [Larimichthys crocea]
EH28_17219	3	117	0.040443	2.19626	2.29816e-14	4.64034	up	PREDICTED: cell division cycle-associated protein 3 isoform X1 [Larimichthys crocea]
Larimichthys_crocea_newGene_5259	0	54	0	0.461475	2.06014e-09	4.62284	up	Unknown
EH28_08624	8	218	0.081026	2.7975	0	4.62176	up	PREDICTED: E3 ubiquitin-protein ligase TRIM32 [Larimichthys crocea]
EH28_10213	6	175	0.100659	2.6274	0	4.60566	up	hypothetical protein EH28_10213 [Larimichthys crocea]
EH28_04460	0	52	0	1.02593	4.22669e-09	4.57065	up	PREDICTED: alpha-2-HS-glycoprotein [Larimichthys crocea]
Larimichthys_crocea_newGene_791	0	52	0	0.845728	4.22669e-09	4.57065	up	Unknown
Larimichthys_crocea_newGene_8849	0	52	0	0.46206	4.22669e-09	4.57065	up	Unknown
EH28_20703	0	51	0	3.05993	6.08616e-09	4.54382	up	Neuroblastoma suppressor of tumorigenicity 1 [Larimichthys crocea]
Larimichthys_crocea_newGene_5121	0	51	0	0.889838	6.08616e-09	4.54382	up	Uncharacterized protein [Dicentrarchus labrax]
Larimichthys_crocea_newGene_7726	0	51	0	0.686493	6.08616e-09	4.54382	up	Unknown
EH28_24808	42	848	1.07888	9.18109	0	4.51206	up	PREDICTED: glucoside xylosyltransferase 2 [Larimichthys crocea]
EH28_00130	0	49	0	2.56504	1.27575e-08	4.48863	up	Ribonuclease inhibitor [Larimichthys crocea]
EH28_21333	0	49	0	0.218892	1.27575e-08	4.48863	up	PREDICTED: eosinophil peroxidase-like [Larimichthys crocea]
Larimichthys_crocea_newGene_6520	0	49	0	0.578639	1.27575e-08	4.48863	up	uncharacterized protein LOC111845548 [Paramormyrops kingsleyae]
EH28_10987	17	366	0.199291	6.55675	0	4.48526	up	PREDICTED: collagenase 3-like [Larimichthys crocea]
EH28_23407	3	104	0.055663	2.33716	4.08673e-13	4.47387	up	Major histocompatibility complex class I-related protein [Larimichthys crocea]
EH28_08328	544	10098	1.15193	22.6614	0	4.47123	up	PREDICTED: serine/threonine-protein kinase TAO2-like isoform X2 [Larimichthys crocea]
Larimichthys_crocea_newGene_14576	0	48	0	1.07389	1.85742e-08	4.46022	up	hypothetical protein EH28_03416 [Larimichthys crocea]
EH28_21747	150	2789	1.55726	34.0406	0	4.45559	up	hypothetical protein EH28_21747 [Larimichthys crocea]
EH28_01120	5	138	0.020329	0.81677	8.32667e-15	4.44319	up	PREDICTED: snRNA-activating protein complex subunit 4 isoform X2 [Larimichthys crocea]
EH28_01118	1382	24927	10.2761	78.2469	0	4.43399	up	Protein O-mannosyl-transferase 1 [Larimichthys crocea]
EH28_24296	13	281	0.181193	5.32987	0	4.43333	up	PREDICTED: keratin, type I cytoskeletal 13 [Larimichthys crocea]
EH28_18640	0	47	0	0.90747	2.7147e-08	4.43124	up	PREDICTED: keratin, type I cytoskeletal 13-like [Larimichthys crocea]
EH28_19651	0	47	0	0.917659	2.7147e-08	4.43124	up	PREDICTED: cyclin-A2 [Larimichthys crocea]
Larimichthys_crocea_newGene_14852	0	47	0	0.760332	2.7147e-08	4.43124	up	PREDICTED: uncharacterized protein LOC104935227 isoform X2 [Larimichthys crocea]
Larimichthys_crocea_newGene_7990	0	47	0	0.585925	2.7147e-08	4.43124	up	Unknown
EH28_08724	32	620	0.119438	2.80128	0	4.42663	up	Pleckstrin domain-containing family F member 2 [Larimichthys crocea]
Larimichthys_crocea_newGene_10528	3	99	0.049371	2.00343	1.31417e-12	4.40435	up	Nucleoporin Nup37 [Larimichthys crocea]
EH28_11947	40	744	0.617521	12.7202	0	4.38981	up	PREDICTED: uncharacterized protein LOC104936569 [Larimichthys crocea]
EH28_09449	10	219	0.142569	4.37823	0	4.38199	up	PREDICTED: fibrinogen gamma chain [Larimichthys crocea]
EH28_15393	41	757	0.223357	4.14816	0	4.38136	up	Heat shock protein 12B [Larimichthys crocea]
EH28_23451	0	45	0	0.844559	5.8679e-08	4.37147	up	PREDICTED: elongation factor 1-alpha [Larimichthys crocea]
Larimichthys_crocea_newGene_6195	0	45	0	0.288629	5.8679e-08	4.37147	up	Unknown
EH28_13191	153	2662	0.602227	13.659	0	4.36035	up	PREDICTED: kelch-like ECH-associated protein 1 isoform X1 [Larimichthys crocea]
EH28_04408	0	44	0	0.706284	8.67974e-08	4.34063	up	Polypeptide N-acetylgalactosaminyltransferase 11 [Larimichthys crocea]
EH28_21750	0	44	0	0.230433	8.67974e-08	4.34063	up	PREDICTED: protein FAM83C isoform X3 [Larimichthys crocea]
EH28_09461	215	3607	5.12625	24.6439	0	4.31486	up	PREDICTED: tripartite motif-containing protein 2 isoform X2 [Larimichthys crocea]
EH28_00908	11	224	0.152129	4.35849	0	4.30523	up	PREDICTED: DNA polymerase epsilon subunit 3 [Larimichthys crocea]
EH28_00186	34	598	0.314037	8.3384	0	4.29395	up	Solute carrier family 25 member 35 [Larimichthys crocea]
Larimichthys_crocea_newGene_11516	0	42	0	0.428435	1.92323e-07	4.27691	up	Unknown
Larimichthys_crocea_newGene_8936	0	42	0	0.698406	1.92323e-07	4.27691	up	Unknown
EH28_10203	32	553	0.327655	6.15781	0	4.26228	up	PREDICTED: serine dehydratase-like [Larimichthys crocea]
EH28_08326	452	7188	3.8284	61.4941	0	4.24677	up	Heat shock protein 1 [Larimichthys crocea]
EH28_08912	20	354	0.086216	2.30284	0	4.23339	up	hypothetical protein EH28_08912 [Larimichthys crocea]
EH28_10284	111	1753	0.836125	15.4496	0	4.2117	up	Dual specificity protein phosphatase 16 [Larimichthys crocea]
EH28_03523	0	40	0	1.64391	4.33642e-07	4.21023	up	Cathepsin S [Larimichthys crocea]
EH28_14309	0	40	0	0.399484	4.33642e-07	4.21023	up	Cytochrome P450 1A1 [Larimichthys crocea]
EH28_01340	0	40	0	0.439292	4.33642e-07	4.21023	up	PREDICTED: transmembrane protein 198 isoform X1 [Larimichthys crocea]
EH28_11007	0	40	0	0.270167	4.33642e-07	4.21023	up	PREDICTED: tryptophan 2,3-dioxygenase [Larimichthys crocea]
EH28_11881	0	40	0	0.374212	4.33642e-07	4.21023	up	PREDICTED: tyrosine aminotransferase [Larimichthys crocea]
EH28_10264	6	131	0.046894	1.37137	1.26676e-13	4.19411	up	Poly [ADP-ribose] polymerase 12 [Larimichthys crocea]
EH28_07658	486	7390	2.90984	47.9004	0	4.18271	up	High affinity copper uptake protein 1 [Larimichthys crocea]
EH28_12740	0	39	0	0.215697	6.55584e-07	4.1757	up	Plasma protease C1 inhibitor [Larimichthys crocea]
EH28_02581	0	39	0	0.383134	6.55584e-07	4.1757	up	Deoxyhypusine synthase [Larimichthys crocea]
Larimichthys_crocea_newGene_11040	0	39	0	0.418329	6.55584e-07	4.1757	up	Microtubule-associated protein 1A [Larimichthys crocea]
Larimichthys_crocea_newGene_11519	0	39	0	4.33541	6.55584e-07	4.1757	up	PREDICTED: zinc finger protein Rlf [Larimichthys crocea]
EH28_07139	2	68	0.018304	1.45909	9.5094e-10	4.15323	up	PREDICTED: microfibrillar-associated protein 3-like [Larimichthys crocea]
EH28_22190	0	38	0	0.266891	9.95749e-07	4.14033	up	Protein AMBP [Larimichthys crocea]
EH28_10329	0	38	0	0.35328	9.95749e-07	4.14033	up	hypothetical protein EH28_10329 [Larimichthys crocea]
EH28_05791	0	37	0	0.574359	1.51965e-06	4.10406	up	PREDICTED: rhodopsin kinase-like [Larimichthys crocea]
EH28_18443	0	37	0	0.273177	1.51965e-06	4.10406	up	Talin-1 [Larimichthys crocea]
EH28_07752	0	37	0	0.47091	1.51965e-06	4.10406	up	PREDICTED: uncharacterized family 31 glucosidase KIAA1161-like [Larimichthys crocea]
Larimichthys_crocea_newGene_6995	0	37	0	0.52339	1.51965e-06	4.10406	up	uncharacterized protein LOC111845548 [Paramormyrops kingsleyae]
EH28_00623	33	508	0.180546	3.37038	0	4.09942	up	PREDICTED: interferon regulatory factor 2-binding protein 1-like [Larimichthys crocea]
EH28_24413	0	36	0	0.341668	2.33053e-06	4.06686	up	Complement factor B [Larimichthys crocea]
EH28_10412	0	35	0	0.927686	3.59201e-06	4.02868	up	hypothetical protein EH28_10412 [Larimichthys crocea]
EH28_25262	4	89	0.039676	1.4021	6.96436e-11	4.02278	up	Serotransferrin [Larimichthys crocea]
EH28_03236	210	2864	0.527912	9.52074	0	4.01584	up	Retinoic acid receptor RXR-beta-A [Larimichthys crocea]
EH28_10365	323	4316	1.97521	30.7339	0	3.99249	up	Uridine-cytidine kinase-like 1 [Larimichthys crocea]
EH28_03524	0	34	0	1.21727	5.56471e-06	3.98946	up	PREDICTED: cathepsin S-like [Larimichthys crocea]
EH28_05997	0	34	0	0.474835	5.56471e-06	3.98946	up	PREDICTED: fetuin-B-like [Larimichthys crocea]
EH28_07353	0	34	0	0.689794	5.56471e-06	3.98946	up	PREDICTED: mitotic checkpoint serine/threonine-protein kinase BUB1 beta [Larimichthys crocea]
EH28_23449	0	34	0	0.658752	5.56471e-06	3.98946	up	PREDICTED: elongation factor 1-alpha-like [Larimichthys crocea]
EH28_11642	0	34	0	1.63998	5.56471e-06	3.98946	up	Ceramide synthase 1 [Larimichthys crocea]
EH28_08459	0	34	0	1.3628	5.56471e-06	3.98946	up	OTU domain-containing protein 6B [Larimichthys crocea]
Larimichthys_crocea_newGene_10721	0	34	0	0.181103	5.56471e-06	3.98946	up	Unknown
EH28_10630	3	73	0.00643	0.269929	1.09287e-09	3.97636	up	Adenylyl cyclase-associated protein 1 [Larimichthys crocea]
EH28_21849	8438	109988	78.0498	1223.02	0	3.9677	up	PREDICTED: cAMP-responsive element modulator-like isoform X1 [Larimichthys crocea]
EH28_01763	9	150	0.209351	3.59929	1.72973e-13	3.96076	up	PREDICTED: cytidine deaminase [Larimichthys crocea]
EH28_07694	0	33	0	0.74505	8.66608e-06	3.94914	up	PREDICTED: mitochondrial ribonuclease P protein 3-like [Larimichthys crocea]
Larimichthys_crocea_newGene_13554	0	33	0	0.221164	8.66608e-06	3.94914	up	Unknown
EH28_22579	2	58	0.011551	0.422093	2.15994e-08	3.93181	up	Dual specificity protein kinase Ttk [Larimichthys crocea]
Larimichthys_crocea_newGene_6801	2	58	0.027924	0.978873	2.15994e-08	3.93181	up	Unknown
EH28_19580	490	6240	3.49432	33.1714	0	3.92701	up	PREDICTED: poly(ADP-ribose) glycohydrolase-like [Larimichthys crocea]
EH28_13265	144	1851	0.825405	9.68812	0	3.92256	up	PREDICTED: zinc finger protein 438 [Larimichthys crocea]
EH28_23743	3	70	0.035792	1.50846	2.5749e-09	3.91769	up	THAP domain-containing protein 6 [Larimichthys crocea]
EH28_20613	257	3260	4.42596	70.4866	0	3.91457	up	PREDICTED: ADP-ribosylation factor-like protein 5B [Larimichthys crocea]
EH28_00280	0	32	0	0.787058	1.35686e-05	3.90766	up	4-hydroxyphenylpyruvate dioxygenase-like protein, partial [Larimichthys crocea]
EH28_07500	0	32	0	0.173427	1.35686e-05	3.90766	up	PREDICTED: ceruloplasmin-like [Larimichthys crocea]
Larimichthys_crocea_newGene_11307	0	32	0	0.983532	1.35686e-05	3.90766	up	Signal-induced proliferation-associated 1-like protein 1 [Larimichthys crocea]
Larimichthys_crocea_newGene_5323	0	32	0	0.66667	1.35686e-05	3.90766	up	Protein FAM49B [Larimichthys crocea]
Larimichthys_crocea_newGene_5999	0	32	0	0.282919	1.35686e-05	3.90766	up	Unknown
Larimichthys_crocea_newGene_9541	0	32	0	0.626262	1.35686e-05	3.90766	up	Unknown
EH28_07315	3	69	0.020966	0.809324	3.44089e-09	3.8976	up	Calmodulin, partial [Larimichthys crocea]
EH28_12516	6	105	0.104431	2.59046	2.53186e-11	3.88104	up	PREDICTED: melatonin receptor type 1A [Larimichthys crocea]
EH28_12177	0	31	0	1.93648	2.13618e-05	3.86495	up	hypothetical protein EH28_12177 [Larimichthys crocea]
EH28_05101	0	31	0	0.6491	2.13618e-05	3.86495	up	Epithelial cell adhesion molecule [Larimichthys crocea]
EH28_12424	0	31	0	0.348251	2.13618e-05	3.86495	up	N-chimaerin [Larimichthys crocea]
EH28_10105	0	31	0	0.157446	2.13618e-05	3.86495	up	Complement component C7 [Larimichthys crocea]
EH28_02576	0	31	0	0.929489	2.13618e-05	3.86495	up	PREDICTED: myeloid-associated differentiation marker homolog [Larimichthys crocea]
Larimichthys_crocea_newGene_9010	0	31	0	0.289259	2.13618e-05	3.86495	up	Brain natriuretic peptide [Larimichthys crocea]
EH28_13118	4	79	0.046725	1.24135	9.07002e-10	3.85539	up	PREDICTED: tripartite motif-containing protein 16-like [Larimichthys crocea]
EH28_25054	352	4229	0.846866	12.4904	0	3.84009	up	Protein PRRC2A [Larimichthys crocea]
Larimichthys_crocea_newGene_8021	2	54	0.042701	1.87672	8.11413e-08	3.83276	up	Unknown
EH28_24292	86	1039	1.18968	18.0202	0	3.81643	up	Centromere protein K [Larimichthys crocea]
EH28_01908	22	287	1.05773	17.1529	7.77156e-16	3.81125	up	RING finger protein 10 [Larimichthys crocea]
EH28_11017	502	5898	5.39231	80.18	0	3.811	up	Hydroxysteroid dehydrogenase-like protein 2 [Larimichthys crocea]
EH28_17123	15	204	0.048624	0.814527	2.65343e-14	3.80317	up	Polypeptide N-acetylgalactosaminyltransferase 6 [Larimichthys crocea]
Larimichthys_crocea_newGene_10525	20	260	0.205402	3.26386	2.55351e-15	3.79149	up	Nucleoporin Nup37 [Larimichthys crocea]
EH28_20191	1216	14052	19.4218	300.652	0	3.79139	up	PREDICTED: succinate dehydrogenase [ubiquinone] iron-sulfur subunit, mitochondrial [Larimichthys crocea]
EH28_00944	32	398	1.07653	17.6214	0	3.79008	up	DNA polymerase epsilon subunit 3 [Larimichthys crocea]
EH28_11756	53	638	1.22796	2.97741	0	3.7857	up	PREDICTED: palmitoyltransferase ZDHHC3-like [Larimichthys crocea]
EH28_05506	47	568	0.51009	7.61841	0	3.78296	up	PREDICTED: apolipoprotein A-I [Larimichthys crocea]
EH28_13666	610	7002	18.1457	252.787	0	3.77872	up	PREDICTED: transmembrane protein 179-like [Larimichthys crocea]
EH28_12285	31	383	0.813218	13.0672	1.11022e-16	3.77711	up	hypothetical protein EH28_12285, partial [Larimichthys crocea]
EH28_00072	124	1430	5.67432	79.7004	0	3.76218	up	[Pyruvate dehydrogenase [acetyl-transferring]]-phosphatase 1, mitochondrial [Larimichthys crocea]
EH28_09001	2	51	0.030405	1.1104	2.25717e-07	3.75374	up	PREDICTED: alpha-2-HS-glycoprotein-like [Larimichthys crocea]
EH28_18034	3	62	0.014439	0.542199	2.78777e-08	3.74848	up	Structural maintenance of chromosomes protein 2 [Larimichthys crocea]
Larimichthys_crocea_newGene_12197	1318	14641	4.6642	62.6521	0	3.73466	up	Unknown
EH28_11766	105	1187	1.1327	16.4198	0	3.72827	up	ADP-ribosylation factor GTPase-activating protein 2 [Larimichthys crocea]
EH28_10965	48	555	1.72709	24.5402	0	3.72098	up	Zinc finger protein 295 [Larimichthys crocea]
EH28_03920	21	257	0.092757	1.68872	7.77156e-15	3.71281	up	PREDICTED: hibernation-specific plasma protein HP-55-like [Larimichthys crocea]
EH28_03038	393	4319	3.70397	57.4371	0	3.71267	up	Serum response factor [Larimichthys crocea]
Larimichthys_crocea_newGene_5182	8	114	0.111268	2.29511	4.19714e-11	3.70005	up	Unknown
EH28_19431	15	188	0.12104	2.07655	2.22267e-13	3.68669	up	Carboxy-terminal kinesin 2 [Larimichthys crocea]
Larimichthys_crocea_newGene_13179	55	615	0.458725	6.31225	0	3.68206	up	PREDICTED: nuclear receptor subfamily 4 group A member 1-like, partial [Larimichthys crocea]
EH28_21922	6	91	0.042951	0.905624	6.10214e-10	3.67931	up	PREDICTED: cytoskeleton-associated protein 2-like [Larimichthys crocea]
EH28_05477	21	250	0.13505	2.05788	1.64313e-14	3.67333	up	BAG family molecular chaperone regulator 3 [Larimichthys crocea]
EH28_11013	5	79	0.088905	2.09215	3.44172e-09	3.65589	up	Gag-Pol polyprotein [Larimichthys crocea]
EH28_08737	1	37	0.00021	1.8246	8.96515e-06	3.6556	up	PREDICTED: GSK-3-binding protein [Larimichthys crocea]
EH28_12234	166	1767	7.33426	9.76589	0	3.65411	up	Eukaryotic translation initiation factor 4H [Larimichthys crocea]
EH28_17882	74	802	0.237921	3.81368	0	3.65344	up	Phospholipase DDHD1 [Larimichthys crocea]
EH28_00999	9	120	0.216014	3.99706	3.85302e-11	3.64423	up	RAD52 motif-containing protein 1 [Larimichthys crocea]
EH28_12126	12	150	0.131808	1.79828	3.99525e-12	3.63252	up	PREDICTED: membrane-bound transcription factor site-2 protease [Larimichthys crocea]
EH28_13640	6	88	0.04129	0.711927	1.24954e-09	3.63215	up	Integrator complex subunit 5 [Larimichthys crocea]
EH28_14566	4	67	0.050079	1.06522	2.50974e-08	3.62495	up	PREDICTED: putative interleukin-17 receptor E-like [Larimichthys crocea]
EH28_07609	8	108	0.048889	1.53408	1.4368e-10	3.62362	up	Actin-binding protein anillin [Larimichthys crocea]
EH28_18328	2	46	0.009481	0.438351	1.3211e-06	3.61158	up	hypothetical protein EH28_18328 [Larimichthys crocea]
EH28_18882	757	7732	3.3698	39.7402	0	3.61153	up	SNF-related serine/threonine-protein kinase [Larimichthys crocea]
EH28_17664	40	431	0.085915	1.12906	5.55112e-16	3.6054	up	Zinc finger and BTB domain-containing protein 7A [Larimichthys crocea]
EH28_17610	22	248	0.179491	8.39869	4.25215e-14	3.60233	up	PREDICTED: lysosome-associated membrane glycoprotein 1-like [Larimichthys crocea]
EH28_04019	170	1745	0.973801	12.5407	0	3.60226	up	40S ribosomal protein S8 [Larimichthys crocea]
EH28_21198	440	4465	2.64348	32.5553	0	3.5987	up	PREDICTED: equilibrative nucleoside transporter 2-like [Larimichthys crocea]
EH28_24925	7	95	0.016329	1.87829	7.87049e-10	3.58364	up	PREDICTED: SLIT-ROBO Rho GTPase-activating protein 1 isoform X2 [Larimichthys crocea]
EH28_22478	5	75	0.024597	0.553106	9.87638e-09	3.58309	up	PREDICTED: complement component C9 [Larimichthys crocea]
EH28_21523	15	174	0.689462	6.67366	1.58096e-12	3.57644	up	PREDICTED: bolA-like protein 3 [Larimichthys crocea]
EH28_15566	369	3653	1.3169	16.2694	0	3.56145	up	Sterol regulatory element-binding protein 2 [Larimichthys crocea]
EH28_21406	14	162	0.087814	2.01333	3.86102e-12	3.55842	up	PREDICTED: apolipoprotein Eb [Larimichthys crocea]
EH28_17205	2	44	0.007469	0.202525	2.74024e-06	3.55055	up	Complement C1r subcomponent [Larimichthys crocea]
EH28_20788	1	34	0.017552	0.901818	3.11933e-05	3.54099	up	Transcription factor jun-B [Larimichthys crocea]
Larimichthys_crocea_newGene_9344	14	160	0.103733	1.48278	5.23692e-12	3.54075	up	PREDICTED: alpha-tectorin [Stegastes partitus]
EH28_07949	1316	12779	8.51145	83.9016	0	3.54064	up	Tetratricopeptide repeat protein 31 [Larimichthys crocea]
EH28_07242	462	4446	0.991602	14.4089	0	3.52259	up	Diacylglycerol kinase eta [Larimichthys crocea]
Larimichthys_crocea_newGene_15073	13	144	0.219726	2.97208	2.71388e-11	3.47985	up	PREDICTED: interferon a3-like [Larimichthys crocea]
EH28_11018	580	5409	3.36345	44.3036	0	3.47888	up	Polypyrimidine tract-binding protein 3 [Larimichthys crocea]
EH28_20690	3	51	0.060956	1.37633	9.51158e-07	3.47772	up	Apoptosis regulator BAX [Larimichthys crocea]
EH28_08599	51	496	0.214356	2.61775	1.66533e-15	3.47667	up	PREDICTED: ETS-related transcription factor Elf-4-like isoform X2 [Larimichthys crocea]
EH28_09619	2	41	0.02452	0.68813	8.39943e-06	3.45387	up	PREDICTED: alpha-1-antitrypsin homolog [Larimichthys crocea]
EH28_16676	48	459	0.498109	6.25287	3.9968e-15	3.44822	up	PREDICTED: queuine tRNA-ribosyltransferase accessory subunit 2 isoform X2 [Larimichthys crocea]
EH28_24646	5	68	0.034845	0.586863	6.69941e-08	3.44611	up	PREDICTED: rac GTPase-activating protein 1 [Larimichthys crocea]
EH28_10964	209	1897	1.90696	21.0142	0	3.42891	up	PREDICTED: LOW QUALITY PROTEIN: zinc finger and BTB domain-containing protein 21 [Larimichthys crocea]
EH28_04274	3	49	0.046045	0.395878	1.87125e-06	3.42253	up	Origin recognition complex subunit 1 [Larimichthys crocea]
EH28_12174	16	165	0.205199	2.55346	1.35763e-11	3.42173	up	GTPase IMAP family member 8 [Larimichthys crocea]
EH28_17225	2	40	0.063203	1.6139	1.22879e-05	3.42015	up	Collectin-12 [Larimichthys crocea]
EH28_15157	463	4147	28.9429	314.882	0	3.4191	up	UPF0368 protein [Larimichthys crocea]
EH28_02283	100	911	1.19905	13.3539	2.22045e-16	3.41587	up	Ectonucleoside triphosphate diphosphohydrolase 6 [Larimichthys crocea]
EH28_04205	133	1199	0.247483	3.40602	2.22045e-16	3.40947	up	Zinc finger and BTB domain-containing protein 20 [Larimichthys crocea]
EH28_23821	8	92	0.252414	3.55856	4.66827e-09	3.39749	up	PREDICTED: glutathione S-transferase A [Larimichthys crocea]
EH28_05551	3	48	0.006156	0.275902	2.63593e-06	3.39412	up	WD repeat-containing protein 96, partial [Larimichthys crocea]
EH28_06339	282	2490	2.68576	30.6796	0	3.39358	up	Xylulose kinase [Larimichthys crocea]
EH28_04753	68	614	2.05756	13.5499	2.44249e-15	3.38678	up	Calcium-transporting ATPase type 2C member 1 [Larimichthys crocea]
EH28_14500	86	769	1.03164	11.0219	9.99201e-16	3.3834	up	PREDICTED: dnaJ homolog subfamily A member 4 [Larimichthys crocea]
EH28_07296	16	160	0.063965	0.728885	2.85132e-11	3.37796	up	PREDICTED: protein fosB isoform X2 [Larimichthys crocea]
EH28_05960	1100	9524	5.73749	60.2857	0	3.37466	up	hypothetical protein EH28_05960 [Larimichthys crocea]
EH28_16778	17	168	0.1934	1.31817	1.95561e-11	3.37239	up	hypothetical protein EH28_16778 [Larimichthys crocea]
EH28_13132	1049	9048	24.8919	69.1883	0	3.36902	up	Max-interacting protein 1, partial [Larimichthys crocea]
Larimichthys_crocea_newGene_9026	12	123	0.04359	0.611814	4.20574e-10	3.35096	up	PREDICTED: flocculation protein FLO11-like [Larimichthys crocea]
EH28_25141	5	63	0.036953	0.586026	2.78602e-07	3.33965	up	Cartilage matrix protein [Larimichthys crocea]
EH28_06319	13	130	0.080355	0.858608	2.92752e-10	3.33472	up	Protein yippee-like 2 [Larimichthys crocea]
EH28_08039	60	522	0.252999	2.75406	1.37668e-14	3.32667	up	PREDICTED: stromal interaction molecule 1-like isoform X1 [Larimichthys crocea]
Larimichthys_crocea_newGene_3263	2	37	0.047794	1.34052	3.93298e-05	3.31398	up	Unknown
EH28_01610	3	45	0.036322	0.397938	7.49873e-06	3.30537	up	hypothetical protein EH28_01610 [Larimichthys crocea]
EH28_21403	4	53	0.056529	1.04784	1.77583e-06	3.29929	up	PREDICTED: apolipoprotein C-II [Larimichthys crocea]
EH28_00471	13	126	0.055524	0.835364	5.93196e-10	3.29042	up	Xanthine dehydrogenase/oxidase [Larimichthys crocea]
EH28_03711	21	191	1.03202	4.8397	1.66225e-11	3.289	up	Cytosolic phospholipase A2 gamma [Larimichthys crocea]
Larimichthys_crocea_newGene_7946	36	311	0.22625	2.61732	5.26246e-13	3.27931	up	Unknown
EH28_07389	4	52	0.018968	0.77792	2.45036e-06	3.27295	up	Antithrombin-III [Larimichthys crocea]
EH28_23252	4	52	0.064755	1.03397	2.45036e-06	3.27295	up	PREDICTED: zinc finger and BTB domain-containing protein 26 [Larimichthys crocea]
EH28_22203	7	75	0.231655	3.24126	9.80028e-08	3.25161	up	Rab GTPase-activating protein 1 [Larimichthys crocea]
EH28_05684	81	657	1.10149	10.4206	2.08722e-14	3.2407	up	PREDICTED: hsp70-binding protein 1 [Larimichthys crocea]
EH28_03393	30	255	0.428935	4.68845	3.48832e-12	3.23795	up	Sodium-driven chloride bicarbonate exchanger [Larimichthys crocea]
EH28_16322	7	74	0.060985	0.808956	1.26706e-07	3.23282	up	PREDICTED: zinc finger BED domain-containing protein 4-like [Larimichthys crocea]
EH28_22680	56	454	0.440172	5.85483	1.4222e-13	3.22129	up	interferon gamma receptor 2 precursor [Larimichthys crocea]
EH28_20884	497	3867	5.36258	44.9133	1.55431e-15	3.21665	up	PREDICTED: pyruvate dehyrogenase phosphatase catalytic subunit 1 [Larimichthys crocea]
EH28_10256	588	4485	35.5706	329.255	2.55351e-15	3.18908	up	PREDICTED: V-type proton ATPase subunit F [Larimichthys crocea]
EH28_11020	74	579	1.06256	12.2964	8.57092e-14	3.18498	up	Molybdopterin synthase catalytic subunit [Larimichthys crocea]
EH28_03970	83	647	0.235256	2.23354	5.63993e-14	3.1846	up	Early growth response protein 2b [Larimichthys crocea]
EH28_16576	18	153	0.159736	1.64479	3.7984e-10	3.16807	up	PREDICTED: keratin, type II cytoskeletal cochleal-like [Larimichthys crocea]
EH28_03122	50	392	1.08895	10.1964	6.90448e-13	3.16603	up	Integral membrane protein GPR180 [Larimichthys crocea]
EH28_18920	2	33	0.028533	0.672531	0.000195668	3.15905	up	Sarcolemmal membrane-associated protein [Larimichthys crocea]
EH28_09493	218	1634	3.33885	34.1124	1.06581e-14	3.15383	up	PREDICTED: embryonic polyadenylate-binding protein 2-B [Larimichthys crocea]
EH28_07373	22	181	0.128607	2.15453	1.1991e-10	3.15284	up	PREDICTED: sodium-dependent lysophosphatidylcholine symporter 1-B isoform X1 [Larimichthys crocea]
EH28_22454	362	2688	13.643	122.894	7.54952e-15	3.14665	up	60S ribosomal protein L37 [Larimichthys crocea]
EH28_18864	1744	12845	8.42528	56.1866	7.88258e-15	3.14257	up	Ran-binding protein 10 [Larimichthys crocea]
EH28_09184	6	62	0.242929	3.4435	1.13595e-06	3.14214	up	hypothetical protein EH28_09184 [Larimichthys crocea]
EH28_22752	573	4211	4.6676	40.18	7.88258e-15	3.13529	up	putative gluconokinase, partial [Larimichthys crocea]
EH28_10974	7	69	0.072786	0.876262	4.68952e-07	3.13502	up	PREDICTED: cytoskeleton-associated protein 2-like [Larimichthys crocea]
EH28_07962	515	3749	6.87068	41.7408	1.06581e-14	3.12092	up	PREDICTED: beclin 1-associated autophagy-related key regulator isoform X2 [Larimichthys crocea]
Larimichthys_crocea_newGene_878	33	256	0.58788	5.59038	1.62609e-11	3.11708	up	Unknown
EH28_11207	11	97	0.305135	3.61705	2.80565e-08	3.11673	up	PREDICTED: uncharacterized protein LOC104925263 [Larimichthys crocea]
EH28_06985	90	666	1.0528	8.32376	1.68532e-13	3.113	up	PREDICTED: persulfide dioxygenase ETHE1, mitochondrial [Larimichthys crocea]
EH28_02051	647	4674	13.957	117.859	1.24345e-14	3.11126	up	Pancreatic progenitor cell differentiation and proliferation factor B [Larimichthys crocea]
EH28_25286	3	39	0.022869	0.351182	6.59124e-05	3.10961	up	Kinesin-like protein KIF2C [Larimichthys crocea]
EH28_07831	4	46	0.079205	1.23574	1.78476e-05	3.10397	up	PREDICTED: lysophosphatidic acid receptor 6 [Larimichthys crocea]
EH28_23295	192	1388	1.79842	16.7516	3.71925e-14	3.09958	up	Dual specificity protein phosphatase 1 [Larimichthys crocea]
EH28_10909	281	2019	1.21426	11.938	2.4758e-14	3.09646	up	PREDICTED: serine/threonine-protein kinase SIK2-like [Larimichthys crocea]
EH28_15779	16	130	1.11163	11.0039	3.34259e-09	3.08307	up	Histone H4 [Larimichthys crocea]
EH28_22901	2	31	0.044173	1.31081	0.000446882	3.07487	up	PREDICTED: histone H1-like [Larimichthys crocea]
EH28_15023	3	38	0.059241	1.12281	9.57466e-05	3.07423	up	LINE-1 type transposase domain-containing protein 1 [Larimichthys crocea]
Larimichthys_crocea_newGene_15070	3	38	0.130436	2.80448	9.57466e-05	3.07423	up	Unknown
EH28_11742	5	52	0.076053	1.23724	7.70342e-06	3.07345	up	hypothetical protein EH28_11742 [Larimichthys crocea]
EH28_19016	8	73	0.026496	0.297156	4.47297e-07	3.07282	up	Sperm-associated antigen 5 [Larimichthys crocea]
EH28_18931	16	129	0.063577	0.6473	3.95711e-09	3.07213	up	Transcription factor EB [Larimichthys crocea]
EH28_22924	3388	23635	10.1839	113.418	4.92939e-14	3.06523	up	Histone deacetylase 7 [Larimichthys crocea]
EH28_02684	1273	8887	4.30207	35.4807	3.38618e-14	3.06457	up	Protein asteroid [Larimichthys crocea]
EH28_02881	21	163	0.338127	0.881711	7.13337e-10	3.06323	up	PREDICTED: protein FAM122A-like isoform X1 [Larimichthys crocea]
EH28_01529	212	1489	3.51062	21.7956	6.99441e-14	3.05971	up	PREDICTED: ADP-ribosylation factor-like protein 6-interacting protein 1 [Larimichthys crocea]
EH28_08102	376	2626	2.5669	22.242	4.19664e-14	3.05867	up	PREDICTED: vacuolar protein sorting-associated protein VTA1 homolog isoform X2 [Larimichthys crocea]
EH28_07944	8	72	0.370621	4.37857	5.76923e-07	3.05353	up	hypothetical protein EH28_07944 [Larimichthys crocea]
EH28_11741	77	549	0.341565	5.67364	8.84848e-13	3.05321	up	H(+)/Cl(-) exchange transporter 5 [Larimichthys crocea]
EH28_15074	23	175	0.095203	0.887012	5.04043e-10	3.04766	up	PREDICTED: cartilage intermediate layer protein 1-like [Larimichthys crocea]
EH28_03984	5	51	0.018558	0.292061	1.05566e-05	3.04662	up	Cadherin-5 [Larimichthys crocea]
EH28_09633	109	766	0.414364	4.04788	3.44835e-13	3.0453	up	Tripartite motif-containing protein 65 [Larimichthys crocea]
EH28_13199	333	2298	2.0518	13.5518	6.50591e-14	3.04022	up	GTPase IMAP family member 4 [Larimichthys crocea]
EH28_25086	3	37	0.020996	0.52921	0.000139538	3.03797	up	PREDICTED: mitogen-activated protein kinase 15 isoform X1 [Larimichthys crocea]
EH28_00538	9	78	0.029703	0.336654	3.33029e-07	3.03718	up	Protein CASC5, partial [Larimichthys crocea]
EH28_06459	567	3873	3.98896	27.1874	6.39488e-14	3.02976	up	LYR motif-containing protein 4B [Larimichthys crocea]
EH28_16490	4	43	0.015968	0.335458	4.99216e-05	3.01143	up	PREDICTED: myotubularin-related protein 7 [Larimichthys crocea]
EH28_14181	105	718	0.802278	7.63478	8.18345e-13	3.00482	up	Leucine-rich repeat neuronal protein 1 [Larimichthys crocea]
EH28_02363	3	36	0.018882	0.400087	0.000204026	3.00077	up	Keratin, type II cytoskeletal 8 [Larimichthys crocea]
EH28_08086	8	69	0.107299	1.23247	1.24931e-06	2.99405	up	putative palmitoyltransferase ZDHHC14 [Larimichthys crocea]
EH28_06218	5	49	0.02953	0.430827	1.99623e-05	2.99143	up	PREDICTED: aromatic-L-amino-acid decarboxylase [Larimichthys crocea]
EH28_12255	55	380	0.307207	3.0565	1.06408e-11	2.99077	up	Beta-arrestin-1 [Larimichthys crocea]
EH28_19840	175	1173	1.44634	12.9108	3.6382e-13	2.98899	up	PREDICTED: lanosterol 14-alpha demethylase [Larimichthys crocea]
EH28_18436	49	339	0.236046	1.98754	1.98414e-11	2.98538	up	PREDICTED: SH3 domain-binding protein 5 [Larimichthys crocea]
EH28_08880	1414	9335	4.0754	29.1254	1.70974e-13	2.98427	up	Lysine-specific demethylase 6B [Larimichthys crocea]
EH28_05342	4	42	0.102184	1.40111	7.07226e-05	2.97922	up	PREDICTED: lys-63-specific deubiquitinase BRCC36 [Larimichthys crocea]
EH28_11923	4	42	0.020496	0.293113	7.07226e-05	2.97922	up	Sterol O-acyltransferase 1 [Larimichthys crocea]
Larimichthys_crocea_newGene_13100	8	68	0.209989	2.51852	1.6213e-06	2.97367	up	Unknown
EH28_15379	493	3226	5.70446	45.1695	2.25375e-13	2.96694	up	Bcl2 antagonist of cell death [Larimichthys crocea]
EH28_02992	5	48	0.049297	0.635945	2.75469e-05	2.96302	up	Junctional adhesion molecule B [Larimichthys crocea]
EH28_24131	5	48	0.011078	0.159598	2.75469e-05	2.96302	up	Kinesin-like protein KIF14 [Larimichthys crocea]
Larimichthys_crocea_newGene_12558	5	48	0.088538	1.42298	2.75469e-05	2.96302	up	Unknown
Larimichthys_crocea_newGene_13826	3	35	0.028292	0.582561	0.000299301	2.96258	up	Unknown
EH28_23274	270	1767	4.31089	19.9737	3.55382e-13	2.96139	up	PREDICTED: polycomb complex protein BMI-1 isoform X3 [Larimichthys crocea]
EH28_11499	201	1317	0.704636	7.89745	5.24691e-13	2.95878	up	Signal-induced proliferation-associated 1-like protein 1 [Larimichthys crocea]
EH28_11029	130	857	3.45439	27.6899	1.15064e-12	2.95834	up	28S ribosomal protein S18c, mitochondrial [Larimichthys crocea]
EH28_11935	34	235	0.317927	2.69102	2.19804e-10	2.95492	up	Myoneurin [Larimichthys crocea]
EH28_15006	18	131	0.834796	8.84179	1.19745e-08	2.94766	up	PREDICTED: fatty acid-binding protein, liver-like [Larimichthys crocea]
EH28_06337	3508	22466	31.0136	191.12	5.7343e-13	2.94188	up	NEDD8 ultimate buster 1 [Larimichthys crocea]
EH28_09832	37	252	0.085558	0.70893	1.73881e-10	2.94152	up	Centromere protein F [Larimichthys crocea]
EH28_13928	30	207	0.171389	1.56529	5.7165e-10	2.94006	up	Metastasis suppressor protein 1 [Larimichthys crocea]
EH28_02766	245	1580	3.08939	21.0398	6.01408e-13	2.93893	up	AMSH-like protease [Larimichthys crocea]
EH28_07843	15	111	0.167917	1.36456	4.51221e-08	2.93848	up	Tubulin alpha-1C chain [Larimichthys crocea]
EH28_13133	11	85	0.064493	1.80043	3.78193e-07	2.93089	up	PREDICTED: dual specificity protein phosphatase 5 [Larimichthys crocea]
EH28_01323	3	34	0.050654	0.968684	0.000440519	2.92336	up	PREDICTED: uncharacterized protein LOC109140048 [Larimichthys crocea]
EH28_10508	26	176	0.271438	2.22264	2.65782e-09	2.89675	up	PREDICTED: rhotekin-2-like [Larimichthys crocea]
EH28_04020	275	1695	0.56571	5.16343	1.79701e-12	2.87525	up	Telomerase protein component 1 [Larimichthys crocea]
Larimichthys_crocea_newGene_7120	1401	8546	60.4722	487.165	1.55864e-12	2.8702	up	Unknown
Larimichthys_crocea_newGene_679	66	415	0.776439	5.99179	4.6397e-11	2.86559	up	Unknown
EH28_10593	69	433	0.376988	3.41942	3.98624e-11	2.86489	up	PREDICTED: serine/threonine-protein kinase greatwall isoform X2 [Larimichthys crocea]
EH28_10204	148	910	0.763905	5.75522	5.3556e-12	2.86124	up	Apoptosis-stimulating of p53 protein 1 [Larimichthys crocea]
EH28_04829	17	116	0.284188	2.37379	7.65129e-08	2.8467	up	PREDICTED: histone-lysine N-methyltransferase SUV39H1 isoform X2 [Larimichthys crocea]
Larimichthys_crocea_newGene_10460	5	44	0.05219	0.62536	0.000102279	2.84344	up	PREDICTED: zinc finger MYM-type protein 1-like [Larimichthys crocea]
EH28_07965	377	2251	2.94755	20.2556	3.23086e-12	2.83278	up	Zinc phosphodiesterase ELAC protein 2 [Larimichthys crocea]
EH28_01474	10	73	0.11854	1.30967	2.68661e-06	2.82651	up	Intraflagellar transport protein 57 [Larimichthys crocea]
EH28_17646	23	149	0.09646	0.759396	1.83499e-08	2.81886	up	PREDICTED: sodium leak channel non-selective protein isoform X2 [Larimichthys crocea]
EH28_03923	149	886	8.07309	58.2018	1.2735e-11	2.81323	up	PREDICTED: U6 snRNA-associated Sm-like protein LSm1 [Larimichthys crocea]
EH28_00362	35	218	1.58817	11.9537	2.0763e-09	2.80893	up	PREDICTED: purine nucleoside phosphorylase-like [Larimichthys crocea]
EH28_17883	141	833	1.3956	7.43058	1.7126e-11	2.80262	up	PREDICTED: cell growth regulator with RING finger domain protein 1 [Larimichthys crocea]
EH28_15062	8	60	0.041916	0.422328	1.38118e-05	2.79934	up	Kinesin-like protein KIF18A [Larimichthys crocea]
EH28_17785	17	112	0.090464	0.744485	1.55515e-07	2.79707	up	Methyltransferase-like protein 21A [Larimichthys crocea]
Larimichthys_crocea_newGene_7250	12	83	0.107362	0.949822	1.31991e-06	2.79611	up	Unknown
EH28_02509	161	940	2.1387	7.47333	1.74185e-11	2.78857	up	DIS3-like exonuclease 1 [Larimichthys crocea]
EH28_21404	34	209	0.590828	4.42094	3.40133e-09	2.78749	up	hypothetical protein EH28_21404 [Larimichthys crocea]
EH28_20923	102	597	1.83156	13.9836	5.29902e-11	2.78023	up	PREDICTED: 26S proteasome non-ATPase regulatory subunit 4-like [Larimichthys crocea]
Larimichthys_crocea_newGene_5934	5	42	0.022607	0.281072	0.000199922	2.77971	up	Unknown
Larimichthys_crocea_newGene_11306	8	59	0.159445	1.44371	1.81848e-05	2.77599	up	Unknown
EH28_21862	28	173	0.736486	5.69937	1.16381e-08	2.77522	up	Replication factor C subunit 2 [Larimichthys crocea]
EH28_01099	54	320	0.266819	2.03615	5.29708e-10	2.76967	up	Hypothetical protein EH28_01099 [Larimichthys crocea]
EH28_04937	4	36	0.051249	0.689504	0.000605958	2.76917	up	hypothetical protein EH28_04937 [Larimichthys crocea]
EH28_09668	4	36	0.064496	0.755457	0.000605958	2.76917	up	PREDICTED: failed axon connections homolog [Larimichthys crocea]
EH28_01136	202	1160	1.97712	14.2738	1.78842e-11	2.76892	up	Ectonucleoside triphosphate diphosphohydrolase 6 [Larimichthys crocea]
Larimichthys_crocea_newGene_8587	7	53	0.034881	0.321707	4.12319e-05	2.7683	up	PREDICTED: cerebellar degeneration-related antigen 1 [Mesitornis unicolor]
EH28_05064	907	5146	7.59793	43.4397	1.04126e-11	2.7644	up	PREDICTED: dnaJ homolog subfamily B member 6 isoform X1 [Larimichthys crocea]
EH28_23765	71	414	1.90304	17.9971	2.20159e-10	2.76084	up	PREDICTED: A-kinase-interacting protein 1-like [Larimichthys crocea]
EH28_04420	20	126	0.046894	0.364461	1.00282e-07	2.7597	up	Abnormal spindle-like microcephaly-associated protein [Larimichthys crocea]
EH28_24408	17	109	0.496711	4.00081	2.66754e-07	2.75869	up	PREDICTED: U11/U12 small nuclear ribonucleoprotein 35 kDa protein [Larimichthys crocea]
Larimichthys_crocea_newGene_15319	30	182	0.183594	1.43052	1.06896e-08	2.75652	up	H/ACA ribonucleoprotein complex non-core subunit NAF1 [Larimichthys crocea]
EH28_18732	15	97	0.072902	1.16183	6.51154e-07	2.74817	up	PREDICTED: mitochondrial dynamics protein MID51 [Larimichthys crocea]
EH28_17171	214	1210	4.49057	43.538	2.46076e-11	2.74751	up	PREDICTED: mitochondrial import inner membrane translocase subunit Tim8 B [Larimichthys crocea]
EH28_17018	5	41	0.034322	0.422006	0.000280512	2.74676	up	PREDICTED: aurora kinase A [Larimichthys crocea]
EH28_08460	426	2393	11.7143	79.8432	1.54715e-11	2.74585	up	PREDICTED: 40S ribosomal protein S4 [Larimichthys crocea]
EH28_00541	12	80	0.039558	0.343426	2.57752e-06	2.74445	up	Myosin heavy chain, fast skeletal muscle [Larimichthys crocea]
EH28_10051	129	731	1.8585	12.4651	6.22671e-11	2.74049	up	PREDICTED: peroxiredoxin-1 [Larimichthys crocea]
EH28_08329	45	263	0.533942	2.91573	1.95195e-09	2.73802	up	CDP-diacylglycerolUnknowninositol 3-phosphatidyltransferase [Larimichthys crocea]
EH28_02944	27	162	0.78063	3.90147	2.85541e-08	2.72942	up	O-phosphoseryl-tRNA(Sec) selenium transferase [Larimichthys crocea]
EH28_03812	6	46	0.232573	2.13198	0.000140038	2.72923	up	PREDICTED: immediate early response gene 2 protein [Larimichthys crocea]
EH28_04367	126	705	1.92189	13.0828	9.12476e-11	2.72164	up	UPF0667 protein [Larimichthys crocea]
EH28_24574	52	298	2.54393	17.736	1.42494e-09	2.71943	up	PREDICTED: 39S ribosomal protein L27, mitochondrial [Larimichthys crocea]
EH28_05891	165	916	2.67096	18.4168	6.12033e-11	2.71653	up	Regulator of microtubule dynamics protein 3 [Larimichthys crocea]
EH28_19108	7	51	0.14749	1.3675	7.4535e-05	2.71514	up	PREDICTED: transcription factor jun-B isoform X1 [Larimichthys crocea]
EH28_18068	7	51	0.083779	0.834767	7.4535e-05	2.71514	up	Centromere protein M [Larimichthys crocea]
EH28_20614	7	51	0.024342	0.261783	7.4535e-05	2.71514	up	Voltage-dependent L-type calcium channel subunit beta-1 [Larimichthys crocea]
EH28_09999	22	133	0.216704	1.72291	1.10774e-07	2.71475	up	PREDICTED: zinc finger protein 626-like [Larimichthys crocea]
EH28_06969	57	324	1.23542	14.8931	1.09682e-09	2.71313	up	PREDICTED: syntaxin-8 [Larimichthys crocea]
EH28_03971	5	40	0.025238	0.290662	0.000394527	2.71304	up	Kinesin-like protein KIF11 [Larimichthys crocea]
EH28_05414	73	411	0.388456	2.68254	4.63242e-10	2.71179	up	Fanconi anemia group D2 protein [Larimichthys crocea]
EH28_05060	27	160	0.039346	0.28634	3.72486e-08	2.71175	up	ATP-binding cassette sub-family A member 12 [Larimichthys crocea]
EH28_22932	43	246	0.100307	0.703445	4.13244e-09	2.70422	up	Rap guanine nucleotide exchange factor 6 [Larimichthys crocea]
EH28_12355	7	50	0.055665	0.317245	0.00010049	2.68781	up	NACHT, LRR and PYD domains-containing protein 12 [Larimichthys crocea]
EH28_12158	10	66	0.121685	1.71807	1.52003e-05	2.68571	up	PREDICTED: protein regulator of cytokinesis 1-like isoform X1 [Larimichthys crocea]
EH28_18252	67	369	2.53077	17.0172	1.12298e-09	2.67625	up	PREDICTED: immediate early response gene 2 protein-like [Larimichthys crocea]
EH28_03390	322	1717	2.40428	18.9744	7.23841e-11	2.66828	up	Semaphorin-4B [Larimichthys crocea]
EH28_15303	23	134	0.063156	0.932597	1.69001e-07	2.66822	up	E3 ubiquitin-protein ligase TRIM9 [Larimichthys crocea]
Larimichthys_crocea_newGene_12934	20	118	0.627439	4.67915	3.74731e-07	2.66681	up	PREDICTED: transcription factor E3-like [Lates calcarifer]
EH28_19346	34	191	0.282353	1.95721	2.52786e-08	2.65903	up	Sprouty-related, EVH1 domain-containing protein 2 [Larimichthys crocea]
EH28_12407	31	175	0.417704	5.38139	4.10704e-08	2.65725	up	PREDICTED: uncharacterized protein LOC104932034 isoform X1 [Larimichthys crocea]
EH28_07654	82	442	0.805058	6.06782	8.55407e-10	2.65416	up	anaphase-promoting complex subunit CDC26 [Acanthochromis polyacanthus]
EH28_02756	478	2513	3.81859	28.6741	8.41266e-11	2.65123	up	PREDICTED: nucleoside diphosphate-linked moiety X motif 13 isoform X2 [Larimichthys crocea]
EH28_10823	13	80	0.11007	0.996179	5.39971e-06	2.64977	up	PREDICTED: neuroepithelial cell-transforming gene 1 protein-like [Larimichthys crocea]
EH28_11019	287	1510	4.39166	11.4011	1.12796e-10	2.64773	up	Ceramide glucosyltransferase [Larimichthys crocea]
EH28_18416	10	64	0.03049	0.294241	2.52414e-05	2.64283	up	Wilms tumor protein 1-interacting protein [Larimichthys crocea]
EH28_06542	6	43	0.052358	0.348785	0.000366254	2.63668	up	PREDICTED: kinesin-like protein KIF23 isoform X2 [Larimichthys crocea]
EH28_21441	35	193	1.32204	9.08426	3.16381e-08	2.63514	up	PREDICTED: DNA replication complex GINS protein PSF2 [Larimichthys crocea]
EH28_19807	20	115	0.374718	2.98251	6.20595e-07	2.63037	up	PREDICTED: type-4 ice-structuring protein LS-12-like [Larimichthys crocea]
EH28_09554	21	120	0.225595	2.42485	4.87111e-07	2.62852	up	PREDICTED: uncharacterized protein LOC109140258 isoform X1 [Larimichthys crocea]
EH28_08805	9	58	0.083395	0.7527	5.52258e-05	2.62385	up	Elongation of very long chain fatty acids protein 6 [Larimichthys crocea]
EH28_03105	18	103	0.253107	2.04602	1.51208e-06	2.60745	up	Gem-associated protein 8 [Larimichthys crocea]
EH28_15977	122	629	0.728616	5.88061	7.60873e-10	2.60317	up	Zinc finger protein 235 [Larimichthys crocea]
EH28_11767	113	581	0.748921	5.07736	9.90909e-10	2.59712	up	ADP-ribosylation factor GTPase-activating protein 2 [Larimichthys crocea]
Larimichthys_crocea_newGene_6726	67	347	0.176346	1.12081	4.78229e-09	2.58813	up	reverse transcriptase, partial [Clarias batrachus]
EH28_13414	13	76	0.080954	0.858905	1.31393e-05	2.57787	up	Egl nine [Larimichthys crocea]
Larimichthys_crocea_newGene_3167	7	46	0.195986	1.57373	0.00033818	2.57299	up	Unknown
EH28_22076	182	913	1.39414	4.9004	6.63967e-10	2.57254	up	PREDICTED: TGF-beta-activated kinase 1 and MAP3K7-binding protein 2 isoform X3 [Larimichthys crocea]
EH28_23201	195	974	1.37465	11.3176	6.64365e-10	2.56752	up	PREDICTED: diphthine methyltransferase isoform X1 [Larimichthys crocea]
EH28_21673	359	1778	0.616234	4.05504	4.44425e-10	2.56291	up	PREDICTED: HEAT repeat-containing protein 5B isoform X2 [Larimichthys crocea]
EH28_15717	112	562	0.686701	4.2039	1.82925e-09	2.56186	up	S-phase kinase-associated protein 2 [Larimichthys crocea]
EH28_20156	489	2416	2.60778	18.2536	4.12235e-10	2.56185	up	PREDICTED: protein FAM117A-like [Larimichthys crocea]
EH28_06341	535	2635	2.09201	12.0382	4.36259e-10	2.55791	up	Myocyte-specific enhancer factor 2A [Larimichthys crocea]
EH28_13964	33	173	0.387913	1.35344	1.32806e-07	2.55781	up	PREDICTED: cytokine receptor-like factor 3 [Larimichthys crocea]
EH28_08713	53	270	0.290643	2.06882	1.94025e-08	2.5521	up	Homeodomain-interacting protein kinase 3 [Larimichthys crocea]
EH28_09596	40	205	0.901738	1.44122	7.08854e-08	2.5417	up	Ras-related protein Rab-32 [Larimichthys crocea]
EH28_17566	23	122	0.102764	0.887569	1.08481e-06	2.53524	up	PREDICTED: DNA topoisomerase 2-alpha [Larimichthys crocea]
EH28_03337	16	88	0.315361	2.15038	7.59257e-06	2.53198	up	PREDICTED: protein FAM111A-like [Larimichthys crocea]
EH28_08403	16	88	0.392595	2.67747	7.59257e-06	2.53198	up	PREDICTED: arylamine N-acetyltransferase, pineal gland isozyme NAT-10-like [Larimichthys crocea]
EH28_00460	47	237	0.800043	4.74068	4.34111e-08	2.53001	up	RCC1 and BTB domain-containing protein 1, partial [Larimichthys crocea]
EH28_15380	167	813	4.17988	24.7553	1.60188e-09	2.52779	up	PREDICTED: uncharacterized protein LOC109137427 isoform X1 [Larimichthys crocea]
EH28_17632	1414	6797	39.8118	232.088	8.77561e-10	2.52665	up	PREDICTED: 60S ribosomal protein L8 [Lates calcarifer]
EH28_16838	19	102	0.459245	3.6784	3.31768e-06	2.52575	up	PREDICTED: biogenesis of lysosome-related organelles complex 1 subunit 1 [Larimichthys crocea]
EH28_03853	38	192	0.488753	3.4324	1.27159e-07	2.51739	up	hypothetical protein EH28_03853 [Larimichthys crocea]
EH28_06417	7	44	0.113578	0.896899	0.000627131	2.51196	up	PREDICTED: SERTA domain-containing protein 2 [Larimichthys crocea]
EH28_17216	90	438	2.63209	15.5371	7.08153e-09	2.51097	up	PREDICTED: triosephosphate isomerase [Larimichthys crocea]
EH28_11213	422	2012	3.74466	22.8018	1.06498e-09	2.50945	up	PREDICTED: acetoacetyl-CoA synthetase [Larimichthys crocea]
EH28_00909	701	3332	29.7289	189.034	1.04021e-09	2.5081	up	PREDICTED: 60S ribosomal protein L12, partial [Larimichthys crocea]
EH28_11023	530	2520	19.7169	102.839	1.06349e-09	2.50706	up	PREDICTED: 60S ribosomal protein L17 [Larimichthys crocea]
Larimichthys_crocea_newGene_5438	44	219	1.86152	11.6392	8.02428e-08	2.50693	up	Unknown
EH28_03468	10	58	0.203042	1.44235	0.000119363	2.50594	up	PREDICTED: L-seryl-tRNA(Sec) kinase [Larimichthys crocea]
Larimichthys_crocea_newGene_14293	16	86	0.173882	1.16789	1.13601e-05	2.49966	up	Unknown
EH28_24388	38	189	0.19185	1.68083	1.76936e-07	2.49494	up	putative serine/threonine-protein kinase SgK494 [Larimichthys crocea]
EH28_15159	8	48	0.05564	0.423562	0.000417567	2.49058	up	PREDICTED: solute carrier family 35 member E3 [Larimichthys crocea]
EH28_04095	288	1356	4.18905	24.8581	1.83501e-09	2.48781	up	39S ribosomal protein L10, mitochondrial [Larimichthys crocea]
EH28_16957	320	1504	1.85854	10.2591	1.76859e-09	2.48638	up	Zinc finger protein 227 [Larimichthys crocea]
EH28_20681	7	43	0.033936	0.318037	0.000856251	2.48044	up	PREDICTED: homologous-pairing protein 2 homolog [Larimichthys crocea]
EH28_21530	3710	17252	21.6159	111.383	3.06547e-09	2.48024	up	E3 ubiquitin ligase RNF4 [Larimichthys crocea]
EH28_12905	31	154	0.900965	3.25354	5.80775e-07	2.47536	up	39S ribosomal protein L35, mitochondrial [Larimichthys crocea]
Larimichthys_crocea_newGene_10595	36	177	0.720751	2.95897	3.02765e-07	2.47409	up	PREDICTED: lysophospholipid acyltransferase 2 [Larimichthys crocea]
EH28_19390	629	2921	29.1505	171.398	1.87087e-09	2.47402	up	40S ribosomal protein S16 [Maylandia zebra]
Larimichthys_crocea_newGene_11738	9	52	0.060046	0.456899	0.000286804	2.4726	up	Unknown
EH28_21765	22	112	0.060295	0.386561	3.19232e-06	2.47139	up	PREDICTED: RING finger protein 24 isoform X1 [Stegastes partitus]
EH28_19989	970	4487	6.01968	27.8692	2.11143e-09	2.4702	up	WD repeat, SAM and U-box domain-containing protein 1 [Larimichthys crocea]
Larimichthys_crocea_newGene_2180	8	47	0.090876	0.698307	0.000560609	2.4616	up	Unknown
EH28_08318	91	427	0.827673	5.4322	1.5909e-08	2.45899	up	Centrosomal protein [Larimichthys crocea]
EH28_07651	148	686	1.97215	10.1226	6.48435e-09	2.45476	up	Phosphatidylserine decarboxylase proenzyme, partial [Larimichthys crocea]
EH28_08182	16	83	0.517587	0.527303	2.09198e-05	2.44978	up	hypothetical protein EH28_08182 [Larimichthys crocea]
EH28_05253	18	92	0.083574	0.541359	1.17547e-05	2.44825	up	Condensin complex subunit 2 [Larimichthys crocea]
EH28_02816	9	51	0.544524	3.92895	0.000379333	2.44578	up	PREDICTED: N-alpha-acetyltransferase 38, NatC auxiliary subunit [Larimichthys crocea]
EH28_24552	110	509	1.62232	4.61963	1.2989e-08	2.44493	up	Sushi domain-containing protein 3 [Larimichthys crocea]
EH28_20185	26	128	0.090532	0.616962	2.02973e-06	2.44423	up	PREDICTED: UPF0565 protein C2orf69 homolog [Larimichthys crocea]
EH28_19138	38	182	0.77007	3.69395	3.86058e-07	2.44116	up	PREDICTED: E3 ubiquitin-protein ligase parkin [Larimichthys crocea]
EH28_05362	44	209	0.728658	4.23508	2.16122e-07	2.44021	up	Protein ANKUB1 [Larimichthys crocea]
EH28_01065	12	64	0.038551	0.291732	0.000108364	2.4325	up	CD48 antigen [Larimichthys crocea]
EH28_12862	1525	6854	6.68252	36.987	4.86366e-09	2.42987	up	Cyclin-dependent kinase 16 [Larimichthys crocea]
EH28_06473	25	122	0.211264	1.29642	3.06532e-06	2.4273	up	PREDICTED: serum response factor-like isoform X2 [Larimichthys crocea]
EH28_08803	993	4456	7.46713	37.7354	4.5056e-09	2.42648	up	Nuclear factor NF-kappa-B p100 subunit [Larimichthys crocea]
EH28_07565	111	506	1.47942	9.94424	1.79362e-08	2.4237	up	PREDICTED: proto-oncogene c-Fos-like [Larimichthys crocea]
EH28_03795	121	550	0.831701	4.77274	1.56073e-08	2.42191	up	Rho-related GTP-binding protein RhoG [Larimichthys crocea]
EH28_14330	27	130	0.121547	0.923259	2.45474e-06	2.41687	up	WD repeat-containing protein 96 [Larimichthys crocea]
EH28_22835	208	930	3.12268	21.2067	8.9538e-09	2.40913	up	PREDICTED: cathepsin D [Larimichthys crocea]
EH28_06824	104	469	1.77691	9.85772	2.71023e-08	2.4063	up	PREDICTED: RNA-binding protein 4.1 [Larimichthys crocea]
EH28_00489	45	208	0.400627	2.17532	3.41922e-07	2.40283	up	Protein NLRC3 [Larimichthys crocea]
EH28_01659	242	1074	2.05641	10.9933	9.00598e-09	2.40056	up	PREDICTED: BTB/POZ domain-containing protein 6-B [Larimichthys crocea]
EH28_13035	66	300	0.195882	1.13898	9.56894e-08	2.40047	up	hypothetical protein EH28_13035 [Larimichthys crocea]
EH28_04652	428	1891	2.39236	12.2542	6.88069e-09	2.39983	up	PREDICTED: cytidine and dCMP deaminase domain-containing protein 1 [Larimichthys crocea]
EH28_19893	21	102	0.320422	1.90154	1.02121e-05	2.3988	up	Septin-7 [Larimichthys crocea]
EH28_05915	2763	12130	59.1542	104.848	1.11065e-08	2.39695	up	PREDICTED: protein shisa-4-like [Larimichthys crocea]
EH28_04532	223	986	2.77831	14.9188	1.07388e-08	2.39409	up	PREDICTED: uncharacterized protein LOC104929148 [Larimichthys crocea]
EH28_17281	128	570	3.90499	20.1665	2.21334e-08	2.39384	up	PREDICTED: elongator complex protein 6 [Larimichthys crocea]
Larimichthys_crocea_newGene_6495	9	49	0.132733	0.886281	0.000666354	2.39058	up	Unknown
EH28_09910	1619	7080	7.28185	31.2656	9.74797e-09	2.39051	up	PREDICTED: synergin gamma isoform X3 [Larimichthys crocea]
EH28_19581	10492	45805	51.1112	209.406	2.65063e-08	2.38975	up	2-oxoglutarate dehydrogenase, mitochondrial [Larimichthys crocea]
EH28_22792	142	629	1.04862	5.42005	2.02802e-08	2.38864	up	PREDICTED: CDKN2A-interacting protein [Larimichthys crocea]
EH28_01269	48	219	0.403589	2.4085	3.31387e-07	2.38847	up	hypothetical protein EH28_01269 [Larimichthys crocea]
EH28_18697	12	62	0.023427	0.158936	0.000176414	2.3883	up	PREDICTED: apolipoprotein B-100-like [Larimichthys crocea]
Larimichthys_crocea_newGene_13847	12	62	0.153264	0.959346	0.000176414	2.3883	up	Unknown
EH28_08090	82	367	0.992032	3.8266	6.36698e-08	2.38741	up	putative palmitoyltransferase ZDHHC14 [Larimichthys crocea]
EH28_09125	15	75	0.040235	0.247111	6.07797e-05	2.38678	up	C-myc promoter-binding protein [Larimichthys crocea]
EH28_16518	15	75	0.088262	0.535024	6.07797e-05	2.38678	up	Hyaluronan mediated motility receptor [Larimichthys crocea]
EH28_08377	24	114	0.598242	1.90491	6.51995e-06	2.38427	up	E3 SUMO-protein ligase PIAS1 [Larimichthys crocea]
EH28_24294	13	66	0.162923	1.06824	0.000130432	2.3807	up	PREDICTED: keratin, type I cytoskeletal 19 [Larimichthys crocea]
EH28_03761	292	1276	1.45776	7.79129	1.10326e-08	2.38052	up	PREDICTED: SNF-related serine/threonine-protein kinase [Larimichthys crocea]
EH28_08089	794	3442	11.9965	64.0133	1.01687e-08	2.37586	up	Galectin-8 [Larimichthys crocea]
EH28_06165	12	61	0.043619	0.772938	0.000225455	2.36568	up	Golgi apparatus protein 1 [Larimichthys crocea]
EH28_11927	542	2334	3.78664	19.5249	1.20468e-08	2.36441	up	Pyruvate dehydrogenase E1 component subunit alpha, somatic form, mitochondrial [Larimichthys crocea]
EH28_21809	183	793	0.861469	7.96043	2.2151e-08	2.36201	up	Ran-binding protein 9 [Larimichthys crocea]
EH28_21010	575	2470	2.60225	12.68	1.2688e-08	2.36119	up	DNA helicase INO80 [Larimichthys crocea]
EH28_19130	35	159	0.196512	0.645612	1.71778e-06	2.35917	up	Protein delta [Larimichthys crocea]
EH28_17993	57	253	1.20275	4.8442	2.81612e-07	2.35911	up	G-protein coupled receptor 64 [Larimichthys crocea]
EH28_06461	219	945	1.27981	6.57612	1.94498e-08	2.35875	up	PREDICTED: cytochrome b5 isoform X1 [Larimichthys crocea]
EH28_01554	39	176	0.279397	0.965411	1.12043e-06	2.35842	up	PREDICTED: uncharacterized protein LOC104923154 [Larimichthys crocea]
Larimichthys_crocea_newGene_6559	21	99	0.28222	1.66488	1.72807e-05	2.35669	up	Unknown
EH28_24972	522	2226	1.34826	9.7915	1.53191e-08	2.35009	up	Myocyte-specific enhancer factor 2D [Larimichthys crocea]
EH28_15682	117	505	3.28153	17.3494	5.48709e-08	2.3467	up	PREDICTED: dnaJ homolog subfamily C member 9 [Larimichthys crocea]
EH28_19134	1174	4980	7.61261	30.8863	1.84596e-08	2.34585	up	Protein YIPF3 [Larimichthys crocea]
EH28_01305	91	394	6.32766	33.358	9.69911e-08	2.3436	up	Histone H4 [Larimichthys crocea]
EH28_01961	276	1176	8.23892	42.6023	2.09396e-08	2.34352	up	PREDICTED: methyltransferase-like protein 7A [Larimichthys crocea]
EH28_15125	673	2853	3.28968	20.335	1.72865e-08	2.34293	up	Palmitoyltransferase ZDHHC18 [Larimichthys crocea]
EH28_11030	234	997	1.67985	7.85592	2.43561e-08	2.34142	up	Helicase POLQ-like protein, partial [Larimichthys crocea]
EH28_11330	44	195	0.356246	2.09775	8.97363e-07	2.3413	up	PREDICTED: arginine vasopressin-induced protein 1 [Larimichthys crocea]
EH28_12526	45	199	0.411859	2.80748	8.44683e-07	2.33972	up	THO complex subunit 3 [Larimichthys crocea]
EH28_22457	1181	4981	38.7078	224.795	2.12312e-08	2.33758	up	60S ribosomal protein L28 [Larimichthys crocea]
EH28_03394	18	85	0.167614	1.12471	4.53605e-05	2.33695	up	Complement C1q tumor necrosis factor-related protein 4 [Larimichthys crocea]
EH28_03943	28	127	0.626403	3.31464	6.05978e-06	2.33607	up	PREDICTED: S-formylglutathione hydrolase [Larimichthys crocea]
EH28_12094	670	2826	8.53071	43.6698	1.95009e-08	2.33564	up	DNA-directed RNA polymerase III subunit RPC4 [Larimichthys crocea]
EH28_21864	611	2575	4.19423	27.8759	1.99406e-08	2.33399	up	Coiled-coil domain-containing protein lobo [Larimichthys crocea]
EH28_10643	14	68	0.200722	1.41809	0.000154601	2.3335	up	PREDICTED: borealin [Larimichthys crocea]
EH28_03022	408	1721	3.79778	19.1213	2.12067e-08	2.33269	up	PREDICTED: presenilin-2 [Larimichthys crocea]
EH28_13095	227	961	1.42461	7.03969	2.91772e-08	2.33178	up	hypothetical protein EH28_13095 [Larimichthys crocea]
Larimichthys_crocea_newGene_3251	319	1343	9.7217	44.7773	2.50441e-08	2.32777	up	drtp1 [Larimichthys crocea]
EH28_18778	27	122	1.54577	11.5004	8.00849e-06	2.32687	up	PREDICTED: NADH dehydrogenase [ubiquinone] 1 beta subcomplex subunit 3 [Larimichthys crocea]
EH28_15722	229	966	1.54558	6.56276	3.14151e-08	2.32675	up	ATP-dependent RNA helicase DQX1 [Larimichthys crocea]
EH28_23296	39	172	0.558943	2.24344	1.76375e-06	2.32568	up	PREDICTED: endoplasmic reticulum-Golgi intermediate compartment protein 1 [Larimichthys crocea]
EH28_12501	465	1949	5.04681	25.9946	2.36643e-08	2.32448	up	Coiled-coil domain-containing protein 13 [Larimichthys crocea]
EH28_20103	1446	6029	52.5925	133.732	2.9752e-08	2.3215	up	PREDICTED: proline-rich transmembrane protein 1 [Larimichthys crocea]
EH28_06984	472	1973	1.67052	8.40095	2.51326e-08	2.32068	up	PREDICTED: pleckstrin homology-like domain family B member 3 [Larimichthys crocea]
EH28_09172	12	59	0.401105	2.39158	0.000369389	2.31935	up	hypothetical protein EH28_09172 [Larimichthys crocea]
EH28_18842	632	2631	5.73253	31.0596	2.6663e-08	2.31646	up	Spatacsin [Larimichthys crocea]
EH28_09961	20156	83574	270.806	1388.3	1.3832e-07	2.31553	up	PREDICTED: cytosolic purine 5&apos;-nucleotidase-like [Larimichthys crocea]
EH28_00628	256	1067	8.64541	34.8728	3.72925e-08	2.3109	up	Delta-1-pyrroline-5-carboxylate dehydrogenase, mitochondrial [Larimichthys crocea]
Larimichthys_crocea_newGene_7145	25	112	0.287845	1.60533	1.4616e-05	2.30628	up	Brain natriuretic peptide [Larimichthys crocea]
EH28_01814	168	700	3.16251	14.4811	6.17797e-08	2.30407	up	60S ribosomal protein L18 [Larimichthys crocea]
EH28_20141	1422	5831	4.1771	19.8956	4.40275e-08	2.29745	up	Rho guanine nucleotide exchange factor 18 [Larimichthys crocea]
EH28_12400	14	66	0.175171	1.27542	0.000243941	2.29185	up	Non-like end-joining factor 1 [Larimichthys crocea]
Larimichthys_crocea_newGene_4328	130	539	1.37036	6.91897	1.07858e-07	2.29159	up	Unknown
EH28_03456	19	86	0.166299	0.911538	6.46851e-05	2.28546	up	Rho GTPase-activating protein 20 [Larimichthys crocea]
EH28_09261	55	232	0.183943	1.551	9.31848e-07	2.28439	up	ELKS/Rab6-interacting/CAST family member 1 [Larimichthys crocea]
EH28_11310	26	114	0.123056	0.458546	1.70731e-05	2.28022	up	Slit [Larimichthys crocea]
EH28_04490	35	150	0.137178	0.726198	5.24467e-06	2.27633	up	Retinol dehydrogenase 12 [Larimichthys crocea]
EH28_08481	69	287	0.716196	4.76596	5.41448e-07	2.27542	up	WD repeat domain phosphoinositide-interacting protein 1 [Larimichthys crocea]
EH28_08336	135	552	2.95862	12.2546	1.36515e-07	2.27249	up	hypothetical protein EH28_08336 [Larimichthys crocea]
EH28_07742	13	61	0.033565	0.29055	0.000426695	2.271	up	Citron Rho-interacting kinase [Larimichthys crocea]
EH28_10597	17	77	0.156491	0.882599	0.000128693	2.26955	up	Retinol dehydrogenase 12 [Larimichthys crocea]
EH28_01228	109	446	2.05733	10.4768	2.10369e-07	2.26807	up	PREDICTED: ras-related GTP-binding protein C [Larimichthys crocea]
EH28_11878	165	670	1.5523	9.74951	1.13448e-07	2.26666	up	PREDICTED: spermatogenesis-associated protein 2-like protein [Larimichthys crocea]
EH28_01526	15899	63690	178.67	476.229	2.72116e-07	2.26577	up	PREDICTED: eukaryotic translation initiation factor 1b [Larimichthys crocea]
EH28_09174	474	1898	1.75795	9.32692	6.86189e-08	2.25877	up	PREDICTED: SPRY domain-containing protein 3-like [Larimichthys crocea]
EH28_17829	26	112	0.103298	0.575962	2.33136e-05	2.2552	up	PREDICTED: aspartate beta-hydroxylase domain-containing protein 2 [Larimichthys crocea]
EH28_08556	663	2634	2.36097	10.4464	7.98391e-08	2.24931	up	Polymerase delta-interacting protein 2 [Larimichthys crocea]
EH28_02677	1411	5590	10.7885	41.9718	9.89374e-08	2.24776	up	Protein DEK [Larimichthys crocea]
EH28_11946	387	1539	4.42635	13.6858	8.5404e-08	2.24738	up	H/ACA ribonucleoprotein complex subunit 4 [Larimichthys crocea]
EH28_06870	12	56	0.18842	1.14617	0.000780607	2.24694	up	PREDICTED: four-jointed box protein 1 [Larimichthys crocea]
EH28_19642	106	427	0.567096	3.23333	3.14731e-07	2.24485	up	DNA-directed DNA/RNA polymerase mu [Larimichthys crocea]
EH28_14796	1854	7324	7.76781	26.1936	1.17264e-07	2.24415	up	Microtubule-associated protein 1B [Larimichthys crocea]
EH28_02681	115	461	1.29746	1.7107	2.91095e-07	2.2401	up	DENN domain-containing protein 4B [Larimichthys crocea]
EH28_02975	82	331	0.430416	2.235	5.89679e-07	2.23943	up	Male-specific lethal 2 [Larimichthys crocea]
EH28_02541	54	220	0.620315	3.06033	2.01361e-06	2.23374	up	PREDICTED: sesquipedalian-1-like [Larimichthys crocea]
EH28_10026	39	161	0.229311	1.26855	6.27748e-06	2.23163	up	PREDICTED: semaphorin-5B-like [Larimichthys crocea]
EH28_11928	52	211	0.489896	2.81669	2.52876e-06	2.22588	up	PREDICTED: acyl-coenzyme A thioesterase 9, mitochondrial isoform X2 [Larimichthys crocea]
EH28_15644	18	78	0.082576	0.458264	0.000181178	2.21635	up	PREDICTED: betaineUnknownhomocysteine S-methyltransferase 1 [Larimichthys crocea]
EH28_14158	626	2428	4.16556	18.7746	1.38865e-07	2.21442	up	PREDICTED: heat shock 70 kDa protein 4 [Larimichthys crocea]
EH28_06663	133	518	1.98784	6.71244	4.05945e-07	2.20227	up	DNA repair protein XRCC3 [Larimichthys crocea]
EH28_03922	216	836	1.37409	6.57543	2.34881e-07	2.20204	up	BAG family molecular chaperone regulator 4 [Larimichthys crocea]
EH28_24380	68	268	0.355037	1.80638	1.71695e-06	2.19766	up	Hephaestin-like protein 1 [Larimichthys crocea]
EH28_23356	657	2513	3.00063	16.5721	1.90979e-07	2.19459	up	Clathrin interactor 1 [Larimichthys crocea]
EH28_08852	554	2120	2.74188	14.6214	1.89766e-07	2.19438	up	Peroxisome assembly factor 2 [Larimichthys crocea]
EH28_00653	325	1246	1.39335	5.9343	2.12044e-07	2.19315	up	Atlastin-2 [Larimichthys crocea]
EH28_04429	304	1166	10.7417	50.0995	2.18031e-07	2.19313	up	PREDICTED: 60S ribosomal protein L15 [Larimichthys crocea]
EH28_21667	302	1157	3.28722	9.33638	2.24589e-07	2.19141	up	PREDICTED: protein MEMO1 [Larimichthys crocea]
EH28_20579	5857	22250	17.48	86.0309	5.1966e-07	2.18888	up	Glycogen debranching enzyme [Larimichthys crocea]
EH28_17587	1262	4788	6.93193	24.1253	2.59531e-07	2.18511	up	PREDICTED: WD repeat domain phosphoinositide-interacting protein 1 [Larimichthys crocea]
Larimichthys_crocea_newGene_10280	32	129	0.226033	1.10175	2.50713e-05	2.18175	up	Unknown
EH28_07711	33	132	0.150528	0.733313	2.47499e-05	2.17341	up	Low affinity vacuolar monovalent cation/H(+) antiporter [Larimichthys crocea]
EH28_20190	318	1202	2.01438	9.00923	2.94358e-07	2.17253	up	PREDICTED: probable cation-transporting ATPase 13A2 isoform X1 [Larimichthys crocea]
EH28_14328	68	263	0.917533	4.29246	2.50494e-06	2.17072	up	PREDICTED: inositol 1,4,5-trisphosphate receptor-interacting protein [Larimichthys crocea]
EH28_13203	2033	7610	6.69832	28.622	4.23185e-07	2.16661	up	Nuclear factor 1 X-type [Larimichthys crocea]
EH28_06927	318	1197	28.5138	130.177	3.22895e-07	2.16653	up	PREDICTED: cytochrome c oxidase subunit 7B, mitochondrial [Larimichthys crocea]
EH28_16985	8855	33110	24.9729	106.142	9.51255e-07	2.1662	up	Protein NLRC3 [Larimichthys crocea]
EH28_01135	64	247	2.92604	13.856	3.18662e-06	2.16495	up	T-complex protein 1 subunit delta [Larimichthys crocea]
Larimichthys_crocea_newGene_12702	26	105	0.450077	2.21165	7.03474e-05	2.16401	up	PREDICTED: RNA-directed DNA polymerase from mobile element jockey-like [Austrofundulus limnaeus]
EH28_08330	50	194	0.3312	1.58554	7.01435e-06	2.15974	up	Myc-associated zinc finger protein [Larimichthys crocea]
EH28_14806	680	2538	3.70377	16.884	3.33137e-07	2.15942	up	Syntaxin-6 [Larimichthys crocea]
EH28_09891	71	272	0.524083	2.9694	2.64451e-06	2.15894	up	PREDICTED: replication protein A 70 kDa DNA-binding subunit [Larimichthys crocea]
EH28_07661	21	86	0.230693	1.16026	0.000179469	2.15851	up	PREDICTED: cilia- and flagella-associated protein 53 [Larimichthys crocea]
EH28_20440	42	164	1.04239	4.95367	1.27064e-05	2.15777	up	PREDICTED: mitochondrial fission factor homolog A-like [Larimichthys crocea]
Larimichthys_crocea_newGene_9827	45	175	1.123	5.06243	1.02517e-05	2.15655	up	Unknown
EH28_03434	269	1005	2.32207	10.1597	4.22837e-07	2.154	up	PREDICTED: integral membrane protein GPR137-like [Larimichthys crocea]
EH28_06675	222	830	1.05265	5.15414	4.88447e-07	2.15264	up	PREDICTED: DNA-binding protein RFX2 isoform X3 [Larimichthys crocea]
EH28_19998	36	141	0.09663	0.465411	2.38566e-05	2.15072	up	PREDICTED: fibronectin isoform X3 [Larimichthys crocea]
EH28_23124	344	1277	6.85556	30.9023	4.22465e-07	2.14724	up	PREDICTED: lysophosphatidic acid receptor 6-like [Larimichthys crocea]
Larimichthys_crocea_newGene_11898	22	89	0.729355	3.61061	0.000168306	2.1472	up	hypothetical protein EH28_10289 [Larimichthys crocea]
EH28_02920	1146	4231	7.20836	49.288	4.68075e-07	2.14556	up	PREDICTED: V-type proton ATPase subunit S1 [Larimichthys crocea]
EH28_21970	875	3231	11.6817	49.0727	4.37283e-07	2.14497	up	A-kinase-interacting protein 1, partial [Larimichthys crocea]
EH28_12597	17	70	0.274097	1.48821	0.000550693	2.1362	up	PREDICTED: 4-hydroxyphenylpyruvate dioxygenase-like protein [Larimichthys crocea]
EH28_23601	241	890	0.793333	3.04044	5.93145e-07	2.13598	up	Phospholipase D1 [Larimichthys crocea]
EH28_23662	25	99	0.234925	1.31907	0.000119539	2.13207	up	Nucleolar and spindle-associated protein 1 [Larimichthys crocea]
EH28_00655	396	1452	1.43484	9.3354	5.25921e-07	2.13062	up	Serine/threonine-protein kinase MARK1 [Larimichthys crocea]
EH28_13987	16	66	0.192201	1.00724	0.000762486	2.12906	up	PREDICTED: forkhead box protein K2 [Larimichthys crocea]
EH28_02917	97	361	0.5902	2.59191	2.03511e-06	2.12866	up	6-phosphofructo-2-kinase/fructose-2,6-bisphosphatase [Larimichthys crocea]
EH28_03461	26	102	0.956865	4.84426	0.000113668	2.12309	up	PREDICTED: monocyte chemotactic protein 1B-like [Larimichthys crocea]
EH28_07850	26	102	0.181496	0.858524	0.000113668	2.12309	up	Junctophilin-2 [Larimichthys crocea]
EH28_20633	34	131	0.572133	1.18502	4.14774e-05	2.12281	up	PREDICTED: protein phosphatase 1 regulatory subunit 1B isoform X2 [Larimichthys crocea]
EH28_23721	1559	5633	23.6956	101.411	8.42727e-07	2.11517	up	Vacuolar protein sorting-associated protein 29 [Larimichthys crocea]
EH28_10370	750	2710	3.40117	14.4247	6.92996e-07	2.11312	up	Intraflagellar transport protein 172 [Larimichthys crocea]
EH28_07659	930	3358	5.51203	22.9728	7.30287e-07	2.11287	up	PREDICTED: LMBR1 domain-containing protein 2 [Larimichthys crocea]
EH28_03332	79	292	0.781868	2.70632	3.94563e-06	2.11189	up	PREDICTED: fibrinogen alpha chain [Larimichthys crocea]
EH28_14531	94	346	2.28865	10.3315	2.74142e-06	2.11188	up	PREDICTED: 60S ribosomal protein L35a [Larimichthys crocea]
EH28_17461	109	400	0.479184	2.19809	2.09229e-06	2.11187	up	Estrogen-related receptor gamma [Larimichthys crocea]
EH28_13080	1740	6266	7.92504	36.3468	9.48531e-07	2.11055	up	Retinoblastoma-like protein 2 [Larimichthys crocea]
EH28_05607	198	719	0.997371	4.01722	1.0275e-06	2.10906	up	Integrin alpha-4 [Larimichthys crocea]
EH28_02208	18	72	0.620589	2.62542	0.000609246	2.10429	up	PREDICTED: small integral membrane protein 22 [Larimichthys crocea]
Larimichthys_crocea_newGene_13274	18	72	0.083887	0.41213	0.000609246	2.10429	up	Unknown
EH28_13084	125	454	1.00648	3.99576	1.97903e-06	2.10053	up	Activating molecule in BECN1-regulated autophagy protein 1 [Larimichthys crocea]
EH28_11859	21	82	0.429411	2.0301	0.000375805	2.09162	up	Retinoic acid receptor responder protein 3 [Larimichthys crocea]
EH28_04251	1638	5819	64.7598	279.07	1.25254e-06	2.09083	up	40S ribosomal protein S18 [Larimichthys crocea]
EH28_06086	88	319	1.26727	4.31523	4.37147e-06	2.08784	up	PREDICTED: transcription initiation factor TFIID subunit 8 isoform X2 [Larimichthys crocea]
EH28_02679	437	1552	1.14952	5.32183	1.03003e-06	2.08536	up	CREB-regulated transcription coactivator 2 [Larimichthys crocea]
EH28_01798	961	3403	7.67471	41.8019	1.13166e-06	2.0849	up	Folliculin [Larimichthys crocea]
EH28_15106	18	71	0.110428	0.521636	0.000747298	2.08473	up	Double-stranded RNA-binding protein Staufen [Larimichthys crocea]
EH28_14997	215	767	7.72414	27.2333	1.37748e-06	2.08473	up	PREDICTED: apoptosis-associated speck-like protein containing a CARD [Larimichthys crocea]
EH28_03117	246	875	4.93836	21.3347	1.30653e-06	2.08223	up	PREDICTED: C-X-C chemokine receptor type 2-like [Larimichthys crocea]
EH28_24293	583	2058	4.47872	15.0753	1.14017e-06	2.07834	up	PREDICTED: stromal membrane-associated protein 1 [Larimichthys crocea]
EH28_16495	169	601	3.50392	14.2508	1.92282e-06	2.07643	up	DNA-directed RNA polymerases I and III subunit RPAC2 [Larimichthys crocea]
EH28_00345	143	509	1.3517	6.89636	2.39036e-06	2.07454	up	Protein SFI1, partial [Larimichthys crocea]
EH28_10338	21	81	0.674108	3.17851	0.000452649	2.0744	up	PREDICTED: calcium release-activated calcium channel protein 1 [Cynoglossus semilaevis]
EH28_07435	33	123	0.837521	4.35675	8.39545e-05	2.07332	up	PREDICTED: bax inhibitor 1 [Larimichthys crocea]
EH28_24025	45	165	2.64344	11.84	3.00694e-05	2.07279	up	PREDICTED: death-associated protein 1 [Larimichthys crocea]
EH28_22108	37	136	1.04149	4.79172	6.4244e-05	2.06271	up	PREDICTED: DNA replication complex GINS protein PSF2 [Larimichthys crocea]
EH28_01365	33	122	0.706696	3.23067	9.63074e-05	2.06176	up	Histone chaperone asf1b-B [Larimichthys crocea]
EH28_13936	247	865	10.1247	43.4382	1.81033e-06	2.0599	up	Reactive oxygen species modulator 1 [Larimichthys crocea]
EH28_21572	207	726	1.82023	6.11404	2.04326e-06	2.05972	up	PREDICTED: tetraspanin-15 [Larimichthys crocea]
EH28_02151	130	458	4.44647	18.0049	3.44117e-06	2.05773	up	unnamed protein product [Tetraodon nigroviridis]
EH28_18626	49	177	0.653074	2.92601	2.84839e-05	2.05666	up	THO complex subunit 6 [Larimichthys crocea]
EH28_02343	585	2034	4.89338	16.8624	1.58376e-06	2.05652	up	GRAM domain-containing protein 3 [Larimichthys crocea]
EH28_08858	1433	4971	7.22303	28.0354	2.00848e-06	2.05624	up	NACHT, LRR and PYD domains-containing protein 12 [Larimichthys crocea]
EH28_12405	2178	7535	35.1529	147.512	2.53769e-06	2.05307	up	PREDICTED: tubulin alpha chain-like [Larimichthys crocea]
EH28_06926	451	1565	2.55135	16.9636	1.6884e-06	2.05216	up	Phosphoglycerate kinase 1 [Larimichthys crocea]
EH28_04501	38	138	0.141319	0.721257	7.05897e-05	2.04758	up	PREDICTED: ras GTPase-activating-like protein IQGAP3 isoform X1 [Larimichthys crocea]
EH28_17557	221	768	1.80161	7.12318	2.33037e-06	2.04739	up	PREDICTED: protein FAM234A [Larimichthys crocea]
EH28_10262	52	186	0.433386	2.09979	2.74624e-05	2.04601	up	putative transporter SVOPL [Larimichthys crocea]
EH28_00830	43	155	0.230707	1.05729	4.8626e-05	2.0456	up	PR domain zinc finger protein 15 [Larimichthys crocea]
EH28_18582	91	320	0.328725	1.42319	7.33039e-06	2.0454	up	Collagen alpha-1(XV) chain [Larimichthys crocea]
EH28_17586	9222	31691	53.3582	219.63	6.45178e-06	2.04444	up	cAMP-dependent protein kinase type I-alpha regulatory subunit [Larimichthys crocea]
EH28_17600	25	93	1.368	6.19852	0.000323468	2.04397	up	PREDICTED: mitochondrial pyruvate carrier 2 [Larimichthys crocea]
EH28_12690	624	2149	2.26095	5.51549	1.94796e-06	2.04309	up	Xenotropic and polytropic retrovirus receptor 1 [Larimichthys crocea]
EH28_13711	86	302	0.391546	1.68704	8.62539e-06	2.04156	up	Histone deacetylase 5 [Larimichthys crocea]
EH28_08242	447	1538	2.79984	12.634	2.02777e-06	2.03987	up	ATP-binding cassette sub-family E member 1 [Larimichthys crocea]
EH28_03397	705	2418	3.81554	16.4841	2.14774e-06	2.03772	up	Gamma-aminobutyric acid type B receptor subunit 2 [Larimichthys crocea]
EH28_03380	315	1084	1.42429	7.07003	2.25794e-06	2.03731	up	Disintegrin and metalloproteinase domain-containing protein 12 [Larimichthys crocea]
EH28_09379	238	820	3.01639	11.2401	2.62143e-06	2.03599	up	PREDICTED: inactive hydroxysteroid dehydrogenase-like protein 1 [Larimichthys crocea]
EH28_22580	24	89	0.317004	1.68765	0.000415395	2.03506	up	PREDICTED: 2-oxoisovalerate dehydrogenase subunit beta, mitochondrial [Larimichthys crocea]
EH28_21270	889	3041	2.82293	15.1542	2.3618e-06	2.03477	up	PREDICTED: cyclin-dependent kinase 13 [Larimichthys crocea]
EH28_18611	120	416	0.947406	3.02525	5.47611e-06	2.03269	up	Protein NLRC3 [Larimichthys crocea]
EH28_08740	173	596	1.1524	3.85997	3.59529e-06	2.03121	up	PREDICTED: cyclic AMP-responsive element-binding protein 3-like protein 4 isoform X1 [Larimichthys crocea]
EH28_13249	996	3391	2.02522	7.44851	2.68557e-06	2.02834	up	PREDICTED: dual specificity mitogen-activated protein kinase kinase 4 isoform X3 [Larimichthys crocea]
EH28_13821	386	1318	3.83134	9.15433	2.46637e-06	2.0278	up	Collagen type IV alpha-3-binding protein [Larimichthys crocea]
EH28_12223	28	102	0.326839	1.49476	0.000260714	2.02604	up	P2Y purinoceptor 14 [Larimichthys crocea]
EH28_07583	1185	4023	12.364	46.3242	3.00302e-06	2.02471	up	Methyl-CpG-binding domain protein 2 [Larimichthys crocea]
EH28_00510	72	250	0.599577	2.68775	1.70356e-05	2.01888	up	PHD finger protein 6 [Larimichthys crocea]
EH28_15406	43	152	0.13915	0.58885	6.8348e-05	2.01782	up	Sodium-dependent multivitamin transporter [Larimichthys crocea]
EH28_08082	459	1555	5.31467	14.5054	2.80634e-06	2.01771	up	PREDICTED: disintegrin and metalloproteinase domain-containing protein 17-like [Larimichthys crocea]
EH28_00784	3475	11717	10.497	43.6649	5.59842e-06	2.0165	up	LETM1 and EF-hand domain-containing protein 1, mitochondrial, partial [Larimichthys crocea]
EH28_19426	130	445	1.67846	8.44221	6.13823e-06	2.0164	up	Scm-like with four MBT domains protein 2 [Larimichthys crocea]
Larimichthys_crocea_newGene_8101	49	172	1.36221	5.50362	4.75332e-05	2.01585	up	PREDICTED: protein-arginine deiminase type-2-like isoform X1 [Larimichthys crocea]
EH28_24692	33	118	0.471817	3.56971	0.00016727	2.01456	up	PREDICTED: N-acetylaspartate synthetase-like [Larimichthys crocea]
EH28_11996	55	192	0.215428	0.933455	3.51737e-05	2.0143	up	Helicase-like transcription factor [Larimichthys crocea]
EH28_06458	50	175	0.404129	1.7892	4.6578e-05	2.01286	up	PhenylalanineUnknowntRNA ligase, mitochondrial [Larimichthys crocea]
EH28_21539	52	181	0.550255	1.7226	4.48053e-05	2.00718	up	PREDICTED: nitric oxide-associated protein 1 isoform X1 [Larimichthys crocea]
EH28_18750	8353	27972	167.06	610.993	1.06676e-05	2.0071	up	Actin, cytoplasmic 1 [Larimichthys crocea]
EH28_12422	110	375	1.40956	2.60923	8.96533e-06	2.00646	up	PREDICTED: TSC22 domain family protein 1 isoform X2 [Larimichthys crocea]
EH28_05061	21	77	0.256294	1.48269	0.000957227	2.00339	up	PREDICTED: tubulin alpha chain-like [Larimichthys crocea]
EH28_07453	24	87	0.174261	0.843014	0.000586371	2.0031	up	PREDICTED: chromatin assembly factor 1 subunit A [Larimichthys crocea]
EH28_21017	329	1105	2.28115	8.88216	3.68488e-06	2.00273	up	PREDICTED: solute carrier family 25 member 47 [Larimichthys crocea]
EH28_24947	39	137	0.373344	1.6104	0.00011165	2.00227	up	C-X-C chemokine receptor type 1 [Larimichthys crocea]
EH28_09705	336	1127	5.90113	24.0373	3.75709e-06	2.00099	up	L-lactate dehydrogenase A chain [Larimichthys crocea]
Larimichthys_crocea_newGene_5719	352	1180	14.6654	59.5952	3.73646e-06	2.00057	up	hypothetical protein XELAEV_18004002mg, partial [Xenopus laevis]
EH28_05799	220	740	1.10564	4.53694	4.5883e-06	2.00043	up	Solute carrier family 12 member 9 [Larimichthys crocea]
EH28_22350	58	200	0.632181	3.12668	3.6911e-05	1.99944	up	PREDICTED: DNA-directed RNA polymerase III subunit RPC7 [Larimichthys crocea]
EH28_02557	1746	5821	3.79721	16.2438	5.12428e-06	1.99936	up	Plasma membrane calcium-transporting ATPase 3 [Larimichthys crocea]
EH28_07404	159	536	0.979738	4.24779	6.20313e-06	1.99851	up	Multiple PDZ domain protein [Larimichthys crocea]
EH28_09713	328	1096	3.9215	14.7284	4.10497e-06	1.99531	up	putative oxidoreductase [Larimichthys crocea]
EH28_01779	184	616	0.89594	3.71511	5.99563e-06	1.99106	up	Low-density lipoprotein receptor-related protein 10 [Larimichthys crocea]
EH28_15778	76	258	5.28216	21.796	2.24561e-05	1.98871	up	Histone H4 [Larimichthys crocea]
EH28_02616	243	809	2.8949	11.7851	5.2375e-06	1.9869	up	Lysosomal protein NCU-G1 [Larimichthys crocea]
EH28_14383	391	1297	5.252	17.532	4.50775e-06	1.98623	up	PREDICTED: tRNA (cytosine(34)-C(5))-methyltransferase [Larimichthys crocea]
EH28_03555	93	313	6.45139	26.442	1.62468e-05	1.98326	up	Histone H4 [Larimichthys crocea]
EH28_10602	78	263	2.54323	10.4663	2.3828e-05	1.97997	up	PREDICTED: 6-phosphogluconate dehydrogenase, decarboxylating-like [Larimichthys crocea]
EH28_02755	115	384	1.43322	5.67696	1.23538e-05	1.97787	up	PREDICTED: ribonuclease P protein subunit p30 [Larimichthys crocea]
Larimichthys_crocea_newGene_15071	83	279	1.93399	8.57122	2.16309e-05	1.97778	up	Unknown
EH28_22538	489	1606	2.27071	8.04722	5.34269e-06	1.97339	up	Trafficking kinesin-binding protein 2 [Larimichthys crocea]
EH28_00144	188	621	3.76728	14.9052	7.67671e-06	1.9721	up	Serine/threonine-protein kinase TBK1, partial [Larimichthys crocea]
EH28_13184	73	245	0.726942	2.48047	3.08521e-05	1.97083	up	PREDICTED: cysteine protease ATG4D-like [Larimichthys crocea]
EH28_19153	36	124	0.459658	1.96798	0.000213495	1.96852	up	PREDICTED: creatine kinase M-type [Larimichthys crocea]
EH28_04431	48	163	0.657628	1.34605	9.11377e-05	1.96752	up	ubiquitin-conjugating enzyme E2 E1-like isoform X2 [Labrus bergylta]
EH28_03396	33	114	0.542023	2.39438	0.000291854	1.96577	up	hypothetical protein EH28_03396 [Larimichthys crocea]
EH28_05490	242	793	3.83806	15.2355	7.25032e-06	1.96405	up	PREDICTED: specifically androgen-regulated gene protein [Larimichthys crocea]
EH28_21863	169	555	2.41339	10.2198	9.69211e-06	1.962	up	Protein NDRG3 [Larimichthys crocea]
EH28_16070	415	1351	4.98776	19.208	6.55979e-06	1.95962	up	PREDICTED: cytochrome c [Larimichthys crocea]
EH28_20796	31	107	0.76814	2.02172	0.000385867	1.95928	up	Kinetochore protein Spc24 [Larimichthys crocea]
Larimichthys_crocea_newGene_12855	78	259	2.74626	10.6076	3.16469e-05	1.95806	up	Unknown
EH28_03313	328	1068	0.928538	4.5878	6.99366e-06	1.95805	up	Zinc finger protein 235 [Larimichthys crocea]
Larimichthys_crocea_newGene_1082	24	84	0.237044	1.00562	0.000986234	1.95379	up	PREDICTED: N-lysine methyltransferase KMT5A-like [Larimichthys crocea]
EH28_24153	25	87	0.314258	1.31326	0.000887888	1.95013	up	PREDICTED: cytosolic acyl coenzyme A thioester hydrolase isoform X2 [Larimichthys crocea]
EH28_02334	285	922	3.20912	12.7563	8.50338e-06	1.9474	up	PREDICTED: glutathione synthetase [Larimichthys crocea]
EH28_07960	42	141	0.428654	1.89786	0.000178905	1.94299	up	JmjC domain-containing protein 7 [Larimichthys crocea]
EH28_07476	388	1249	3.30768	11.5936	8.3792e-06	1.94296	up	L-fucose kinase [Larimichthys crocea]
EH28_03451	84	275	1.12961	3.62724	3.43478e-05	1.94039	up	PREDICTED: synaptotagmin-like protein 3 isoform X1 [Larimichthys crocea]
EH28_20155	166	537	5.59526	21.9849	1.33168e-05	1.94006	up	PREDICTED: cytochrome c oxidase subunit NDUFA4 [Larimichthys crocea]
EH28_00945	875	2796	4.26414	11.6115	9.92584e-06	1.93651	up	Histone-lysine N-methyltransferase SUV420H1 [Larimichthys crocea]
EH28_09036	253	810	6.69046	26.0376	1.1228e-05	1.93113	up	PREDICTED: eukaryotic translation initiation factor 3 subunit F [Larimichthys crocea]
EH28_05838	71	231	4.50001	17.8305	5.83282e-05	1.92536	up	PREDICTED: caveolin-3-like [Larimichthys crocea]
EH28_23081	146	468	4.21091	4.67909	1.8702e-05	1.92455	up	Vesicle transport protein GOT1B [Larimichthys crocea]
EH28_00832	193	616	1.55742	4.41568	1.47762e-05	1.92315	up	PREDICTED: C2 domain-containing protein 2 isoform X1 [Larimichthys crocea]
EH28_23273	562	1775	8.85307	26.5206	1.18969e-05	1.91785	up	COMM domain-containing protein 3 [Larimichthys crocea]
EH28_00191	320	1011	2.42746	9.46357	1.29937e-05	1.91442	up	Protein Jade-1 [Larimichthys crocea]
EH28_03628	1761	5535	12.807	48.9091	1.775e-05	1.91438	up	PREDICTED: WW domain-binding protein 11 [Larimichthys crocea]
EH28_21522	797	2500	1.8246	7.32248	1.42428e-05	1.90948	up	Polycystic kidney disease protein 1-like 2 [Larimichthys crocea]
EH28_12528	163	516	1.08722	4.97002	2.07258e-05	1.90864	up	Ganglioside GM2 activator [Larimichthys crocea]
EH28_23214	478	1499	6.63434	27.3667	1.37982e-05	1.9067	up	tubulin, beta, 2 [Danio rerio]
EH28_08083	309	969	3.15776	17.2454	1.52905e-05	1.90338	up	PREDICTED: TATA box-binding protein-associated factor RNA polymerase I subunit B isoform X1 [Larimichthys crocea]
EH28_19629	1057	3297	4.25553	15.043	1.71562e-05	1.90228	up	MARVEL domain-containing protein 2 [Larimichthys crocea]
EH28_06200	486	1518	3.33842	11.8012	1.49421e-05	1.90103	up	Conserved oligomeric Golgi complex subunit 5 [Larimichthys crocea]
EH28_00749	343	1072	3.66645	11.6266	1.57384e-05	1.89945	up	PREDICTED: src substrate cortactin isoform X1 [Larimichthys crocea]
EH28_11034	5483	17034	41.4647	184.168	4.05881e-05	1.89869	up	Dematin [Larimichthys crocea]
EH28_09302	3163	9822	17.5516	53.6399	3.02446e-05	1.89765	up	Calpain-1 catalytic subunit [Larimichthys crocea]
EH28_19321	611	1900	3.13144	16.0559	1.63756e-05	1.89587	up	PREDICTED: coenzyme Q-binding protein COQ10 homolog B, mitochondrial [Larimichthys crocea]
EH28_22057	65	207	1.94852	7.51916	0.000107784	1.89117	up	PREDICTED: ubiquitin domain-containing protein 1 [Larimichthys crocea]
EH28_21019	2187	6748	10.5232	59.4	2.8647e-05	1.88803	up	Heat shock protein HSP 90-alpha [Larimichthys crocea]
EH28_22064	145	453	0.463377	1.76553	3.08434e-05	1.88752	up	Mitogen-activated protein kinase 8B [Larimichthys crocea]
EH28_09397	61	194	0.372	1.45276	0.000131667	1.88645	up	Cyclic AMP-dependent transcription factor ATF-3 [Larimichthys crocea]
Larimichthys_crocea_newGene_377	52	166	0.655852	2.78475	0.000199164	1.884	up	Disks large-associated protein 2 [Larimichthys crocea]
EH28_00839	106	332	0.445428	2.43468	4.79677e-05	1.884	up	E3 ubiquitin-protein ligase SMURF2, partial [Larimichthys crocea]
EH28_01684	313	968	1.81231	6.74575	2.00313e-05	1.8835	up	PREDICTED: egl nine homolog 2-like [Larimichthys crocea]
EH28_11852	269	832	3.84254	12.3688	2.14469e-05	1.88214	up	Ribose-5-phosphate isomerase [Larimichthys crocea]
EH28_04199	35	113	0.174246	1.77636	0.000663286	1.87476	up	Ephrin type-B receptor 4 [Larimichthys crocea]
EH28_11377	401	1228	3.55857	13.437	2.26869e-05	1.87132	up	UPF0361 protein [Larimichthys crocea]
EH28_10158	702	2136	21.2244	78.6062	2.5767e-05	1.86513	up	40S ribosomal protein S12 [Larimichthys crocea]
EH28_04092	58	182	0.680176	2.6017	0.000191117	1.86499	up	PREDICTED: CDK5 regulatory subunit-associated protein 3 isoform X2 [Larimichthys crocea]
Larimichthys_crocea_newGene_2901	100	309	0.793738	2.15522	6.83758e-05	1.86304	up	Unknown
Larimichthys_crocea_newGene_8351	552	1677	2.79169	10.2991	2.59782e-05	1.8618	up	hypothetical protein EH28_00912 [Larimichthys crocea]
EH28_02545	90	278	0.789145	2.84966	8.47333e-05	1.85942	up	Membrane-associated tyrosine- and threonine-specific cdc2-inhibitory kinase [Larimichthys crocea]
EH28_18865	5583	16867	36.695	127.284	7.25519e-05	1.85842	up	hypothetical protein EH28_18865 [Larimichthys crocea]
EH28_12698	1488	4499	7.53392	27.2232	3.64645e-05	1.85815	up	Major facilitator superfamily domain-containing protein 12 [Larimichthys crocea]
EH28_17122	1374	4150	4.9805	19.5405	3.60806e-05	1.85649	up	Glucose-6-phosphate 1-dehydrogenase [Larimichthys crocea]
EH28_19887	508	1533	14.4153	53.9232	2.96498e-05	1.85168	up	Ubiquitin-conjugating enzyme E2 E1 [Larimichthys crocea]
EH28_16439	205	622	1.84567	7.26231	3.72944e-05	1.85125	up	Serine/arginine-rich splicing factor 2 [Larimichthys crocea]
EH28_11408	909	2737	7.47818	27.5744	3.35359e-05	1.85094	up	PREDICTED: glucose 1,6-bisphosphate synthase [Larimichthys crocea]
EH28_12253	1310	3937	12.4068	33.0881	3.91609e-05	1.84919	up	Protein IWS1, partial [Larimichthys crocea]
EH28_17316	70	216	1.20849	4.56614	0.000153131	1.84917	up	PREDICTED: mRNA decay activator protein ZFP36 [Larimichthys crocea]
EH28_00729	323	974	1.94348	5.41339	3.24723e-05	1.84741	up	Armadillo repeat-containing protein 1 [Larimichthys crocea]
EH28_07067	1701	5037	3.00816	10.4297	5.85017e-05	1.82835	up	Methylcytosine dioxygenase TET3 [Larimichthys crocea]
EH28_18868	440	1307	3.14198	10.9889	4.07119e-05	1.82808	up	PREDICTED: group XV phospholipase A2 [Larimichthys crocea]
Larimichthys_crocea_newGene_11390	41	127	1.44295	5.52319	0.00070654	1.82727	up	son of sevenless homolog 1 [Amphiprion ocellaris]
EH28_17594	137	410	0.988438	2.93528	7.39756e-05	1.82471	up	putative sodium-coupled neutral amino acid transporter 10 [Larimichthys crocea]
EH28_14755	3288	9704	10.8481	34.5987	8.63746e-05	1.82435	up	PREDICTED: importin subunit alpha-3 [Larimichthys crocea]
EH28_22687	114	342	1.16884	4.43914	9.26828e-05	1.82411	up	Inosine-uridine preferring nucleoside hydrolase, partial [Larimichthys crocea]
EH28_06494	440	1303	12.2438	21.4543	4.32092e-05	1.82366	up	Transgelin [Larimichthys crocea]
EH28_13017	1099	3241	6.15022	20.671	5.35925e-05	1.82151	up	PREDICTED: pleckstrin homology domain-containing family B member 2 [Larimichthys crocea]
Larimichthys_crocea_newGene_6903	48	147	0.809933	3.01912	0.000503404	1.82063	up	Unknown
EH28_07948	245	726	1.04974	5.19247	5.15866e-05	1.8195	up	Alstrom syndrome protein 1 [Larimichthys crocea]
EH28_19551	559	1645	6.79032	14.7147	4.86294e-05	1.81595	up	Versican core protein [Larimichthys crocea]
Larimichthys_crocea_newGene_12703	243	717	1.82665	6.54882	5.62024e-05	1.81325	up	PREDICTED: RNA-directed DNA polymerase from mobile element jockey-like [Austrofundulus limnaeus]
EH28_15441	233	687	2.68306	10.3845	5.84589e-05	1.81173	up	hypothetical protein EH28_15441 [Larimichthys crocea]
EH28_16642	71	213	0.895434	3.09045	0.000238825	1.80951	up	Olfactomedin-4 [Larimichthys crocea]
EH28_07451	809	2365	6.32429	23.1435	5.83721e-05	1.80798	up	PREDICTED: UDP-N-acetylhexosamine pyrophosphorylase isoform X2 [Larimichthys crocea]
EH28_08231	92	274	0.964331	3.41312	0.000154218	1.80791	up	hypothetical protein EH28_08231 [Larimichthys crocea]
EH28_14810	121	358	0.765735	4.42207	0.00010837	1.80563	up	PREDICTED: src substrate cortactin-like isoform X1 [Larimichthys crocea]
Larimichthys_crocea_newGene_7036	87	259	0.790573	2.86723	0.000173592	1.80559	up	Unknown
EH28_13407	1293	3767	17.1628	60.6687	7.2119e-05	1.80435	up	PREDICTED: EH domain-containing protein 4-like isoform X1 [Larimichthys crocea]
EH28_12849	526	1532	3.18953	10.9712	5.92441e-05	1.80077	up	PREDICTED: protein phosphatase 1 regulatory subunit 15A [Larimichthys crocea]
EH28_11162	7986	23148	107.459	206.445	0.000204811	1.79883	up	PREDICTED: hemoglobin subunit alpha-D-like [Larimichthys crocea]
EH28_07937	197	575	1.71713	6.08084	7.97258e-05	1.79498	up	PREDICTED: protein YIPF6 [Larimichthys crocea]
EH28_13438	108	316	0.618676	2.29235	0.000157737	1.78694	up	PREDICTED: ATP-dependent DNA helicase DDX11 isoform X2 [Larimichthys crocea]
EH28_21581	419	1209	30.0763	105.416	7.15309e-05	1.78594	up	PREDICTED: protein C8orf4 homolog [Larimichthys crocea]
EH28_23886	1184	3390	9.41392	32.647	9.7942e-05	1.77909	up	Coiled-coil domain-containing protein 126 [Larimichthys crocea]
EH28_01748	473	1355	4.79604	8.81475	8.13678e-05	1.77631	up	PREDICTED: solute carrier family 25 member 33 [Larimichthys crocea]
EH28_12114	10282	29263	73.4307	254.885	0.000341274	1.77253	up	Dihydropyrimidinase-related protein 2 [Larimichthys crocea]
EH28_08780	3886	11058	17.6402	60.5937	0.000193868	1.77185	up	Ribosomal protein S6 kinase beta-2 [Larimichthys crocea]
EH28_08576	61	179	1.32447	2.86196	0.000502266	1.77176	up	PREDICTED: malate dehydrogenase, cytoplasmic isoform X2 [Larimichthys crocea]
EH28_13158	443	1264	27.7072	95.923	8.80438e-05	1.77016	up	PREDICTED: 40S ribosomal protein S26 [Stegastes partitus]
EH28_02963	358	1022	6.8098	22.5929	8.98288e-05	1.76941	up	Cyclin-dependent kinase 2-associated protein 2 [Larimichthys crocea]
EH28_03672	3445	9785	41.6703	165.475	0.000188119	1.7691	up	PREDICTED: tubulin beta chain [Larimichthys crocea]
EH28_13170	65	190	1.16377	4.14222	0.000455264	1.76894	up	PREDICTED: G-protein coupled receptor 84-like [Larimichthys crocea]
EH28_13201	193	552	1.09186	4.6494	0.000117631	1.76551	up	PREDICTED: heme oxygenase 1 [Larimichthys crocea]
EH28_12284	1189	3369	26.6431	65.8082	0.000119933	1.76407	up	Renin receptor [Larimichthys crocea]
EH28_20466	246	701	1.25611	4.80816	0.000106857	1.76329	up	WD repeat-containing protein mio [Larimichthys crocea]
EH28_14728	2532	7157	155.164	525.439	0.000175733	1.76182	up	PREDICTED: 60S ribosomal protein L34 [Takifugu rubripes]
EH28_01484	119	340	0.654047	2.13623	0.000205711	1.7552	up	Zinc finger and SCAN domain-containing protein 22 [Larimichthys crocea]
EH28_12922	76	219	0.716678	2.71078	0.000400038	1.75452	up	PREDICTED: tRNA (guanine(37)-N1)-methyltransferase-like [Larimichthys crocea]
EH28_19592	152	432	0.837182	3.45021	0.00016538	1.75261	up	PREDICTED: protein lin-54 homolog [Larimichthys crocea]
EH28_13678	53	154	0.494024	2.91579	0.000857148	1.75116	up	PREDICTED: fos-related antigen 1 [Larimichthys crocea]
EH28_12641	108	308	0.645551	2.70504	0.000246159	1.75022	up	PREDICTED: leucine-rich repeat and WD repeat-containing protein 1 isoform X2 [Larimichthys crocea]
EH28_03924	528	1484	3.69436	9.43477	0.000116787	1.74947	up	G protein-coupled receptor kinase 5 [Larimichthys crocea]
EH28_00969	3447	9658	52.1788	175.627	0.000244886	1.74942	up	60S ribosomal protein L3 [Larimichthys crocea]
EH28_18840	999	2795	45.0695	152.892	0.000144006	1.74536	up	PREDICTED: MIP18 family protein FAM96A isoform X1 [Larimichthys crocea]
EH28_04856	17592	49037	127.568	434.504	0.000709863	1.74263	up	Zyxin [Larimichthys crocea]
EH28_24884	626	1750	5.53767	18.917	0.000131248	1.74254	up	Sorting nexin-1 [Larimichthys crocea]
EH28_17828	379	1061	1.6309	6.17443	0.000128005	1.7417	up	Malectin [Larimichthys crocea]
EH28_23840	3475	9670	26.212	94.0541	0.000280467	1.73955	up	PREDICTED: protein tyrosine phosphatase type IVA 2 [Larimichthys crocea]
EH28_01524	1687	4691	8.96367	29.6999	0.000198088	1.73763	up	PREDICTED: UNC93-like protein MFSD11 [Larimichthys crocea]
EH28_25049	136	383	0.654442	2.33069	0.00022123	1.73735	up	Chloride intracellular channel protein 4 [Larimichthys crocea]
EH28_03395	440	1226	2.85203	13.3055	0.000137435	1.73594	up	Sodium bicarbonate cotransporter 3 [Larimichthys crocea]
EH28_06819	90	255	1.32835	4.52616	0.00037648	1.7359	up	PREDICTED: fructose-1,6-bisphosphatase 1 [Larimichthys crocea]
EH28_12594	860	2390	8.06379	26.7803	0.000156526	1.73523	up	PREDICTED: ornithine aminotransferase, mitochondrial [Larimichthys crocea]
EH28_01399	129	363	0.606187	1.70868	0.000239848	1.73514	up	PREDICTED: ankyrin repeat and BTB/POZ domain-containing protein BTBD11-A isoform X1 [Larimichthys crocea]
EH28_21579	247	686	1.53714	5.50418	0.000170374	1.7264	up	Disintegrin and metalloproteinase domain-containing protein 28 [Larimichthys crocea]
EH28_19970	7808	21483	50.8928	155.143	0.00055421	1.72366	up	Insulin-induced 1 protein [Larimichthys crocea]
EH28_02769	188	522	1.3334	5.03205	0.000204606	1.72256	up	Lysosomal acid lipase/cholesteryl ester hydrolase [Larimichthys crocea]
EH28_01133	88	247	0.737136	3.62	0.000458942	1.72178	up	Carboxypeptidase M [Larimichthys crocea]
EH28_22034	229	634	1.34878	4.5266	0.000188004	1.72099	up	Hypothetical protein EH28_22034 [Larimichthys crocea]
EH28_20115	824	2267	3.44909	11.2597	0.000187022	1.72057	up	PREDICTED: zinc fingers and homeoboxes protein 2 isoform X3 [Larimichthys crocea]
EH28_00214	118	329	1.44228	4.96054	0.000317276	1.71997	up	Cathepsin D [Larimichthys crocea]
EH28_09383	62	175	0.639663	2.32439	0.00089343	1.71711	up	PREDICTED: uncharacterized protein C1orf198 homolog [Larimichthys crocea]
EH28_11493	84	235	1.00035	3.46838	0.000529289	1.71564	up	PREDICTED: histone H4 transcription factor [Larimichthys crocea]
EH28_04094	298	820	3.71274	13.0564	0.000186202	1.71495	up	Pyridoxine-5&apos;-phosphate oxidase [Larimichthys crocea]
EH28_08335	294	808	1.846	7.76043	0.000191266	1.71306	up	Ataxin-2-like protein [Larimichthys crocea]
EH28_20254	272	747	2.00504	6.96138	0.000199545	1.71127	up	Ribosome-releasing factor 2, mitochondrial [Larimichthys crocea]
EH28_05392	154	425	2.22988	8.96985	0.000273401	1.71064	up	PREDICTED: 28S ribosomal protein S9, mitochondrial [Larimichthys crocea]
EH28_22828	70	196	2.28804	7.82325	0.000763428	1.71054	up	PREDICTED: LDLR chaperone MESD [Larimichthys crocea]
EH28_06421	552	1507	2.51091	10.1747	0.000201252	1.70781	up	Scm-like with four MBT domains protein 2 [Larimichthys crocea]
EH28_02284	354	967	0.767875	2.55259	0.00020325	1.70588	up	Laminin subunit gamma-1 [Larimichthys crocea]
EH28_23125	173	475	1.15734	4.8351	0.000267336	1.70522	up	PREDICTED: serine/threonine-protein kinase Nek3 [Larimichthys crocea]
EH28_25316	1119	3043	4.36909	14.4055	0.000255381	1.70468	up	Long-chain-fatty-acidUnknownCoA ligase 3 [Larimichthys crocea]
EH28_03294	635	1729	3.45602	11.4808	0.000214911	1.70464	up	Phosphatidylinositol 4-kinase beta [Larimichthys crocea]
EH28_18144	236	644	4.12772	14.984	0.000239339	1.70055	up	PREDICTED: ragulator complex protein LAMTOR5 [Larimichthys crocea]
EH28_20792	507	1377	4.83154	14.4045	0.000220154	1.69992	up	Cysteine protease ATG4D [Larimichthys crocea]
EH28_14536	804	2179	18.422	49.62	0.000245752	1.69884	up	PREDICTED: stress-associated endoplasmic reticulum protein 1-like [Larimichthys crocea]
EH28_10332	315	856	0.718843	2.40633	0.0002295	1.69744	up	Integral membrane protein DGCR2/IDD [Larimichthys crocea]
EH28_05509	990	2671	3.16002	13.2292	0.000283694	1.69296	up	Serine/threonine-protein kinase SIK3 [Larimichthys crocea]
EH28_07859	1125	3032	7.70481	23.9718	0.000302249	1.69176	up	PREDICTED: kelch domain-containing protein 10 isoform X1 [Larimichthys crocea]
EH28_04079	431	1164	8.29181	26.7163	0.000244149	1.69085	up	DnaJ [Larimichthys crocea]
EH28_17375	960	2581	42.0952	132.619	0.000299704	1.68782	up	leukocyte cell-derived chemotaxin-2-like precursor [Larimichthys crocea]
EH28_14384	268	722	4.56533	15.2107	0.000283088	1.68347	up	PREDICTED: 3-oxo-5-alpha-steroid 4-dehydrogenase 1 [Larimichthys crocea]
EH28_05514	488	1308	3.0398	9.9552	0.00027969	1.68068	up	Myelin protein zero-like protein 2 [Larimichthys crocea]
EH28_00225	221	595	15.1195	49.4415	0.000315032	1.68042	up	PREDICTED: glyceraldehyde-3-phosphate dehydrogenase 2-like [Larimichthys crocea]
EH28_19640	84	229	1.9767	6.58422	0.000804307	1.67869	up	PREDICTED: transcriptional activator protein Pur-beta [Larimichthys crocea]
EH28_02446	2777	7407	9.63343	31.4311	0.000552267	1.67822	up	PREDICTED: ubiquitin carboxyl-terminal hydrolase 47 isoform X1 [Larimichthys crocea]
EH28_18070	468	1251	28.3962	94.9936	0.000293531	1.67654	up	PREDICTED: essential MCU regulator, mitochondrial-like [Larimichthys crocea]
EH28_04209	133	359	1.88768	5.8905	0.000470181	1.6761	up	Kinesin-like protein KIF20A [Larimichthys crocea]
EH28_01028	451	1204	3.62778	10.0503	0.000300513	1.67446	up	PREDICTED: ornithine decarboxylase [Larimichthys crocea]
EH28_01366	184	494	1.74431	4.4946	0.0003749	1.67396	up	PREDICTED: cAMP-dependent protein kinase catalytic subunit alpha [Larimichthys crocea]
EH28_04162	376	1004	1.91542	6.71601	0.000303311	1.67359	up	Mitochondrial dicarboxylate carrier [Larimichthys crocea]
EH28_15160	1044	2778	4.03547	16.5046	0.000372454	1.67317	up	Regulator of nonsense transcripts 2 [Larimichthys crocea]
EH28_06920	200	536	2.36287	7.72899	0.000363676	1.67256	up	PREDICTED: rab5 GDP/GTP exchange factor [Larimichthys crocea]
EH28_01708	139	374	0.744086	2.44392	0.000471443	1.67239	up	Syndecan-2-B [Larimichthys crocea]
EH28_08629	103	278	1.13948	3.73204	0.000667461	1.67017	up	glucose-regulated protein [Larimichthys crocea]
EH28_21538	1215	3218	7.40967	27.969	0.000428576	1.66682	up	RE1-silencing transcription factor [Larimichthys crocea]
Larimichthys_crocea_newGene_10416	115	309	2.27796	7.42994	0.000611492	1.66643	up	PREDICTED: RNA-binding protein 25-like, partial [Poecilia mexicana]
EH28_24644	446	1183	5.98343	19.2629	0.000337479	1.66511	up	Citrate synthase, mitochondrial [Larimichthys crocea]
EH28_23695	2672	7058	8.27331	26.8952	0.000647517	1.66417	up	Vam6/Vps39-like protein [Larimichthys crocea]
EH28_20059	310	822	3.17097	10.1907	0.000356925	1.66201	up	PREDICTED: sodium/myo-inositol cotransporter [Larimichthys crocea]
EH28_18244	528	1391	1.68313	6.65892	0.000383293	1.65625	up	Small G protein signaling modulator 3 [Larimichthys crocea]
EH28_22800	93	249	3.40997	11.8803	0.000896145	1.65593	up	PREDICTED: guanosine-3&apos;,5&apos;-bis(diphosphate) 3&apos;-pyrophosphohydrolase MESH1 [Larimichthys crocea]
EH28_15371	590	1550	5.32557	16.3158	0.000407823	1.65276	up	4F2 cell-surface antigen heavy chain [Larimichthys crocea]
EH28_23608	209	552	0.6684	2.89012	0.000454655	1.65215	up	Coiled-coil domain-containing protein 162 [Larimichthys crocea]
EH28_06979	607	1593	3.76337	15.5094	0.000417196	1.65138	up	Sialic acid-binding Ig-like lectin 10, partial [Larimichthys crocea]
EH28_13077	251	660	1.49523	4.80632	0.00044532	1.64792	up	Sorting nexin-20 [Larimichthys crocea]
EH28_17155	383	1004	8.11142	25.7859	0.000420063	1.64717	up	PREDICTED: chemokine-like receptor 1 isoform X2 [Larimichthys crocea]
EH28_24216	579	1513	5.1145	18.4581	0.000447594	1.64498	up	PREDICTED: membrane-bound O-acyltransferase domain-containing protein 2-like [Larimichthys crocea]
EH28_13820	1151	3001	5.91251	22.4541	0.000558516	1.64406	up	PREDICTED: 3-hydroxy-3-methylglutaryl-coenzyme A reductase-like isoform X1 [Larimichthys crocea]
EH28_07458	305	797	13.5498	40.3444	0.000463322	1.64082	up	PREDICTED: ras-related protein Rab-11B [Larimichthys crocea]
EH28_04938	673	1740	2.96237	8.76975	0.000554704	1.63027	up	PREDICTED: lysosome membrane protein 2 isoform X1 [Larimichthys crocea]
EH28_15148	121	316	2.25842	4.90482	0.000910662	1.62681	up	Transcription factor 7-like 1-A [Larimichthys crocea]
EH28_04510	503	1297	7.22174	21.4518	0.000559088	1.62508	up	PREDICTED: phosphomevalonate kinase [Larimichthys crocea]
EH28_12017	1217	3127	10.3496	34.1404	0.000741978	1.6231	up	PREDICTED: uncharacterized protein KIAA1143 homolog [Larimichthys crocea]
EH28_12343	721	1853	5.97654	18.6134	0.000625902	1.62193	up	Beta-galactosidase [Larimichthys crocea]
EH28_09294	874	2244	4.22331	12.3055	0.000670313	1.62116	up	Rho guanine nucleotide exchange factor 11 [Larimichthys crocea]
EH28_20636	609	1564	3.04239	8.44035	0.000613491	1.62019	up	PREDICTED: F-box/LRR-repeat protein 20 [Larimichthys crocea]
EH28_15909	379	975	5.72982	10.1459	0.000584629	1.62002	up	PREDICTED: transmembrane emp24 domain-containing protein 4 [Larimichthys crocea]
EH28_18799	882	2253	2.49467	8.12044	0.000735862	1.61382	up	PREDICTED: serine/threonine-protein kinase OSR1 [Larimichthys crocea]
EH28_21172	240	616	1.78761	5.72517	0.000687697	1.61268	up	Coiled-coil domain-containing protein 104 [Larimichthys crocea]
EH28_07941	1053	2686	8.46403	23.8879	0.000800017	1.61227	up	Beta-mannosidase [Larimichthys crocea]
EH28_20928	341	873	4.27673	13.3032	0.000644911	1.61226	up	PREDICTED: interleukin-6 receptor subunit alpha-like isoform X1 [Larimichthys crocea]
EH28_19955	360	921	2.71211	8.95847	0.000647415	1.61167	up	PREDICTED: leucine-rich repeat-containing protein 14-like [Larimichthys crocea]
EH28_01568	959	2444	14.5942	45.3675	0.000787345	1.61071	up	PREDICTED: V-type proton ATPase subunit B, brain isoform [Larimichthys crocea]
EH28_14156	563	1429	1.33621	4.18903	0.000745	1.60293	up	AF4/FMR2 family member 4 [Larimichthys crocea]
Larimichthys_crocea_newGene_11039	295	750	2.07132	4.85065	0.000750021	1.60105	up	Microtubule-associated protein 1A [Larimichthys crocea]
EH28_15981	482	1220	1.66982	6.41321	0.000770853	1.59813	up	5-azacytidine-induced protein 1 [Larimichthys crocea]
EH28_21623	349	884	23.4415	72.0969	0.000771685	1.59709	up	PREDICTED: FK506-binding protein 1 [Larimichthys crocea]
EH28_17363	530	1339	2.83495	9.55164	0.000802018	1.59594	up	Prolyl 4-hydroxylase subunit alpha-1 [Larimichthys crocea]
EH28_20931	294	743	3.4062	10.5681	0.000830904	1.59242	up	PREDICTED: uncharacterized protein C1orf43 homolog [Larimichthys crocea]
EH28_19711	337	849	7.95516	24.3534	0.000850821	1.58904	up	PREDICTED: CCAAT/enhancer-binding protein beta-like [Larimichthys crocea]
EH28_16786	809	2030	5.30991	15.8568	0.000981198	1.58785	up	PREDICTED: cytochrome P450 3A30-like [Larimichthys crocea]
EH28_19910	260	653	1.28985	4.00914	0.000959128	1.58231	up	Transcriptional repressor NF-X1 [Larimichthys crocea]
EH28_12381	573	1432	3.0884	9.43766	0.000976847	1.58068	up	Cyclin-G2 [Larimichthys crocea]
EH28_20745	338	846	1.60586	6.43404	0.000949493	1.57971	up	Lethal(3)malignant brain tumor-like protein 2 [Larimichthys crocea]
EH28_06032	350	875	3.98665	12.7901	0.000963762	1.57827	up	Heterogeneous nuclear ribonucleoproteins C1/C2 [Larimichthys crocea]
EH28_07078	408	1019	4.69086	5.39431	0.000967606	1.57792	up	PREDICTED: phosphatidate cytidylyltransferase 2 [Larimichthys crocea]
EH28_16307	1283	345	10.6669	3.5884	0.000978935	-1.62457	down	Transcription factor ETV7 [Larimichthys crocea]
EH28_00052	829	221	33.0759	10.6883	0.000917582	-1.63341	down	PREDICTED: fucolectin-like, partial [Larimichthys crocea]
EH28_19689	607	160	2.74792	1.00892	0.000897922	-1.64584	down	Diacylglycerol kinase alpha [Larimichthys crocea]
EH28_14606	1160	307	9.97436	3.17858	0.000763146	-1.64669	down	Leucine-rich repeat-containing protein 15 [Larimichthys crocea]
EH28_03321	484	127	2.89308	1.03378	0.000999829	-1.64877	down	PREDICTED: centrosomal protein of 120 kDa [Larimichthys crocea]
EH28_23239	1155	301	5.95225	1.76247	0.000595956	-1.66873	down	PREDICTED: protein phosphatase PTC7 homolog [Larimichthys crocea]
EH28_25215	2734	714	16.1796	5.0189	0.000682352	-1.67001	down	PREDICTED: zinc finger protein 234-like isoform X2 [Larimichthys crocea]
EH28_23766	1820	474	12.1568	4.13368	0.000594794	-1.67238	down	PREDICTED: deoxynucleoside triphosphate triphosphohydrolase SAMHD1 [Larimichthys crocea]
EH28_03713	7374	1919	48.6419	21.8053	0.000974804	-1.67707	down	Cytosolic phospholipase A2 gamma [Larimichthys crocea]
EH28_09109	431	110	3.00266	0.890561	0.000754057	-1.68584	down	PREDICTED: alpha-mannosidase 2C1 [Larimichthys crocea]
EH28_04592	826	212	4.5812	1.42455	0.000508244	-1.68756	down	Epidermal growth factor receptor substrate 15-like 1 [Larimichthys crocea]
EH28_20782	3796	978	8.4305	2.56902	0.00060621	-1.69041	down	Myosin-9 [Larimichthys crocea]
EH28_12289	367	93	1.50045	0.340124	0.000831582	-1.69237	down	Target of Nesh-SH3 [Larimichthys crocea]
EH28_00100	367	93	5.25024	1.61396	0.000831582	-1.69237	down	Protein NLRC3, partial [Larimichthys crocea]
EH28_03714	5026	1293	46.551	14.1262	0.000664411	-1.69309	down	Cytosolic phospholipase A2 gamma [Larimichthys crocea]
Larimichthys_crocea_newGene_11239	428	108	14.849	4.51997	0.000645561	-1.70176	down	sorting nexin-9 isoform X2 [Labrus bergylta]
EH28_18105	617	156	7.72564	2.36587	0.000472854	-1.70531	down	PREDICTED: ceramide kinase [Larimichthys crocea]
EH28_05720	2572	654	13.2072	3.88157	0.000425675	-1.70819	down	Glutamate decarboxylase 1 [Larimichthys crocea]
EH28_04155	3084	782	36.8474	11.978	0.000427752	-1.7128	down	RNA polymerase I-specific transcription initiation factor RRN3 [Larimichthys crocea]
EH28_08233	294	73	21.2918	6.39438	0.000888334	-1.71495	down	PREDICTED: stonustoxin subunit beta-like [Larimichthys crocea]
EH28_21977	2361	597	12.54	3.96585	0.000378731	-1.71592	down	PREDICTED: RING finger protein 141 [Larimichthys crocea]
EH28_12106	3201	809	13.8232	5.34389	0.000408968	-1.71764	down	Tetratricopeptide repeat protein 28 [Larimichthys crocea]
EH28_16551	951	238	2.10997	1.08207	0.000322555	-1.72502	down	Msx2-interacting protein [Larimichthys crocea]
EH28_21894	258	63	1.64142	0.626608	0.000911914	-1.73398	down	PREDICTED: tRNA (uracil-5-)-methyltransferase homolog A [Larimichthys crocea]
EH28_09124	294	72	1.99645	0.551633	0.000739146	-1.73424	down	Sodium/potassium/calcium exchanger 2 [Larimichthys crocea]
Larimichthys_crocea_newGene_8463	243	59	1.18118	0.343732	0.000959484	-1.73972	down	Unknown
EH28_04523	1587	394	8.89601	2.75165	0.00026294	-1.74034	down	PREDICTED: tetratricopeptide repeat protein 14 [Larimichthys crocea]
EH28_25216	281	68	2.9189	0.987018	0.000685608	-1.74947	down	PREDICTED: NAD-dependent protein deacylase sirtuin-5, mitochondrial-like [Larimichthys crocea]
Larimichthys_crocea_newGene_1681	334	81	2.98363	0.868115	0.000519813	-1.75169	down	Unknown
EH28_19185	216	51	8.12952	2.28934	0.000884518	-1.77361	down	PREDICTED: cysteine and glycine-rich protein 1 [Larimichthys crocea]
EH28_13342	233	55	2.25526	1.30038	0.000736966	-1.77716	down	PREDICTED: arrestin domain-containing protein 3-like [Larimichthys crocea]
EH28_03799	3880	938	110.053	32.2622	0.000199719	-1.78207	down	Mitochondrial carrier triple repeat protein 6 [Larimichthys crocea]
EH28_10193	706	169	5.52803	1.70697	0.000182345	-1.78503	down	PREDICTED: DNA ligase 3-like [Larimichthys crocea]
EH28_18276	1102	264	14.6625	5.49164	0.000149872	-1.78883	down	PREDICTED: suppressor of cytokine signaling 1-like [Larimichthys crocea]
EH28_10959	224	52	1.73187	1.47714	0.0006557	-1.79861	down	PREDICTED: B9 domain-containing protein 1 [Larimichthys crocea]
EH28_03055	634	150	3.31975	0.959142	0.000164203	-1.8001	down	Transmembrane protein 43 [Larimichthys crocea]
EH28_20781	789	187	3.70384	1.1497	0.000144534	-1.80064	down	PREDICTED: thioredoxin, mitochondrial [Larimichthys crocea]
EH28_05179	2359	560	17.1918	6.05591	0.000125656	-1.80664	down	Cytohesin-3 [Larimichthys crocea]
EH28_09903	558	131	13.5414	3.83078	0.000163531	-1.80899	down	PREDICTED: glyoxalase domain-containing protein 4 [Larimichthys crocea]
EH28_18838	415	97	5.5518	1.57407	0.000219385	-1.80914	down	E3 ubiquitin-protein ligase TRIM21 [Larimichthys crocea]
EH28_12279	403	94	2.1767	0.886081	0.000222069	-1.81135	down	Katanin p60 ATPase-containing subunit A-like 1, partial [Larimichthys crocea]
EH28_14316	290	67	2.25976	1.24298	0.000345491	-1.81519	down	PREDICTED: TM2 domain-containing protein 3 [Larimichthys crocea]
EH28_20144	189	43	0.91861	0.249378	0.00080087	-1.81825	down	PREDICTED: transmembrane protease serine 9 [Larimichthys crocea]
EH28_15525	1783	418	9.72353	3.05145	9.76988e-05	-1.82325	down	PREDICTED: DCN1-like protein 4 isoform X2 [Larimichthys crocea]
EH28_05999	1024	239	40.4188	11.4366	9.87339e-05	-1.82543	down	PREDICTED: regulator of G-protein signaling 5-like [Larimichthys crocea]
EH28_05230	46688	10970	2339.13	666.477	0.000447015	-1.82543	down	PREDICTED: hemoglobin embryonic subunit alpha-like [Larimichthys crocea]
EH28_13112	841	195	9.45569	2.63739	9.69492e-05	-1.83269	down	Endonuclease domain-containing 1 protein [Larimichthys crocea]
EH28_02805	1631	379	9.02775	2.80404	8.36026e-05	-1.8354	down	Mitochondrial inner membrane protein OXA1L [Larimichthys crocea]
EH28_08035	440	101	5.93771	1.58195	0.000154022	-1.83601	down	PREDICTED: coiled-coil domain-containing protein 90B, mitochondrial [Larimichthys crocea]
EH28_07842	2311	537	15.7339	4.83128	8.54395e-05	-1.83727	down	PREDICTED: serine/threonine-protein kinase PINK1, mitochondrial [Larimichthys crocea]
EH28_11392	274	62	4.78242	1.26589	0.000293893	-1.84216	down	C-type lectin domain family 17, member A [Larimichthys crocea]
EH28_03645	576	132	6.66914	1.69358	0.000108181	-1.84379	down	hypothetical protein EH28_03645 [Larimichthys crocea]
EH28_22158	290	65	1.04893	0.28422	0.000228097	-1.85745	down	Integrin alpha-1 [Larimichthys crocea]
EH28_25187	599	136	2.5583	0.825246	8.95847e-05	-1.85767	down	PREDICTED: ATPase family AAA domain-containing protein 2B [Larimichthys crocea]
EH28_02710	756	172	4.77812	1.64216	7.57821e-05	-1.85833	down	ATP-dependent RNA helicase DDX54 [Larimichthys crocea]
EH28_19865	275	61	0.725944	0.188503	0.000222569	-1.86999	down	Ras GTPase-activating protein SynGAP [Larimichthys crocea]
EH28_07415	495	111	1.93586	0.491273	9.16896e-05	-1.87161	down	Sterile alpha motif domain-containing protein 9 [Larimichthys crocea]
EH28_20678	974	220	4.01706	1.22332	5.7663e-05	-1.87173	down	PREDICTED: pleckstrin homology domain-containing family H member 3 [Larimichthys crocea]
EH28_14567	258	57	2.75876	0.718239	0.00024496	-1.87306	down	PREDICTED: serine/threonine-protein kinase pim-3 [Larimichthys crocea]
EH28_23778	938	210	3.47675	1.23341	5.04811e-05	-1.88396	down	PREDICTED: spermatogenesis-associated protein 2 [Larimichthys crocea]
EH28_10489	229	50	0.88346	0.233611	0.000284144	-1.88423	down	Exportin-5 [Larimichthys crocea]
EH28_20283	518	115	1.49801	0.96614	7.38928e-05	-1.88672	down	GTPase-activating Rap/Ran-GAP domain-like protein 3 [Larimichthys crocea]
EH28_02416	185	40	2.82331	0.891625	0.000465194	-1.88672	down	PREDICTED: zinc finger and SCAN domain-containing protein 31-like [Larimichthys crocea]
EH28_05965	199	43	0.6324	0.165386	0.000370259	-1.89159	down	FERM domain-containing protein 4A [Larimichthys crocea]
EH28_13318	2320	519	22.3113	6.60411	4.28911e-05	-1.89185	down	PREDICTED: cyclin-dependent kinase 12-like [Larimichthys crocea]
EH28_12536	244	53	2.6332	0.63969	0.000224805	-1.89422	down	PREDICTED: zinc finger CCHC domain-containing protein 7-like [Larimichthys crocea]
EH28_16351	415	91	5.46815	1.48247	8.41294e-05	-1.89907	down	Band 3 anion exchange protein [Larimichthys crocea]
EH28_01159	151	32	0.486881	0.124129	0.000722594	-1.90105	down	Formin-like protein 2 [Larimichthys crocea]
EH28_23764	17299	3854	209.462	113.413	9.04632e-05	-1.90179	down	SAM domain and HD domain-containing protein 1 [Larimichthys crocea]
EH28_16371	174	37	6.89599	1.46936	0.000464266	-1.90578	down	hypothetical protein EH28_16371 [Larimichthys crocea]
EH28_11501	984	217	9.05094	2.62954	3.79588e-05	-1.90603	down	Zinc finger protein ubi-d4 [Larimichthys crocea]
EH28_10303	663	145	3.19902	0.425412	4.398e-05	-1.91252	down	Transmembrane protein ENSP00000382582 [Larimichthys crocea]
EH28_13162	330	71	1.5728	0.809599	9.72666e-05	-1.91899	down	PREDICTED: activin receptor type-1B-like [Larimichthys crocea]
EH28_12334	185	39	1.80451	0.329837	0.000343582	-1.92125	down	PREDICTED: cilia- and flagella-associated protein 97 isoform X4 [Larimichthys crocea]
Larimichthys_crocea_newGene_4724	272	58	5.64788	1.43874	0.00013321	-1.92438	down	E3 ubiquitin-protein ligase RFWD2 [Larimichthys crocea]
EH28_06788	140	29	0.401646	0.483804	0.000743152	-1.92606	down	Transcription cofactor vestigial-like protein 4 [Larimichthys crocea]
EH28_21604	401	86	1.2195	0.579296	6.36608e-05	-1.92937	down	Ski-like protein [Larimichthys crocea]
EH28_25383	782	169	5.80526	1.46454	3.11074e-05	-1.93199	down	PREDICTED: elongation factor 2 [Larimichthys crocea]
EH28_03993	265	56	1.5186	0.402083	0.000125709	-1.93583	down	Epithelial membrane protein 2 [Larimichthys crocea]
EH28_17320	155	32	1.7947	0.345035	0.000492856	-1.93811	down	G-protein coupled receptor family C group 5 member C [Larimichthys crocea]
EH28_18366	496	106	1.96118	0.514669	4.28193e-05	-1.93963	down	PREDICTED: bone morphogenetic protein 6 [Larimichthys crocea]
EH28_25241	179	37	1.23849	0.238691	0.000302662	-1.94603	down	PREDICTED: 5&apos;-AMP-activated protein kinase subunit gamma-1-like isoform X1 [Larimichthys crocea]
EH28_00070	142	29	3.82386	0.856923	0.000605352	-1.94614	down	hypothetical protein EH28_00070, partial [Larimichthys crocea]
EH28_07149	2494	537	10.4349	3.87578	2.12991e-05	-1.94709	down	PREDICTED: coagulation factor XIII A chain-like [Larimichthys crocea]
EH28_20963	1184	253	51.7495	14.0562	2.00302e-05	-1.95299	down	PREDICTED: antimicrobial peptide NK-lysin-like isoform X1 [Larimichthys crocea]
EH28_10014	194	40	1.25981	0.314873	0.000225186	-1.95427	down	Rho guanine nucleotide exchange factor 7 [Larimichthys crocea]
EH28_04847	7313	1569	67.3463	20.5568	2.79858e-05	-1.95522	down	PREDICTED: gamma-aminobutyric acid receptor-associated protein-like 1 [Larimichthys crocea]
EH28_14889	143	29	0.752077	0.156728	0.000546512	-1.95607	down	PREDICTED: probable methyltransferase TARBP1 [Larimichthys crocea]
EH28_03935	1367	291	7.97231	3.93645	1.78431e-05	-1.95969	down	UPF0505 protein [Larimichthys crocea]
EH28_15694	363	76	9.64785	1.79306	5.35094e-05	-1.96019	down	Methyltransferase-like protein 10 [Larimichthys crocea]
Larimichthys_crocea_newGene_9576	181	37	5.36238	0.898007	0.00025531	-1.96182	down	PREDICTED: major histocompatibility complex class I-related gene protein-like [Larimichthys crocea]
EH28_13702	172	35	1.40791	0.346307	0.000288423	-1.96475	down	Leukocyte immunoglobulin-like receptor subfamily A member 2 [Larimichthys crocea]
Larimichthys_crocea_newGene_10889	130	26	4.10451	0.998254	0.000686643	-1.96671	down	PREDICTED: GTPase IMAP family member 8-like [Larimichthys crocea]
EH28_10811	2063	437	12.0147	2.84412	1.54801e-05	-1.96959	down	Interleukin-17 receptor A [Larimichthys crocea]
EH28_18402	2514	530	11.3602	2.67669	1.43212e-05	-1.97745	down	Retinoblastoma-like protein 2 [Larimichthys crocea]
EH28_01728	122	24	1.51146	0.392283	0.000754566	-1.98284	down	PREDICTED: mitochondrial tRNA-specific 2-thiouridylase 1-like [Larimichthys crocea]
EH28_24809	3008	630	10.6817	3.79091	1.29853e-05	-1.98763	down	Serine/threonine-protein phosphatase 4 regulatory subunit 2-B, partial [Larimichthys crocea]
EH28_18422	342	70	17.1584	4.6651	4.33398e-05	-1.98992	down	SS18-like protein 2 [Larimichthys crocea]
EH28_20608	858	178	2.80295	1.21413	1.42625e-05	-1.99147	down	1-phosphatidylinositol-4,5-bisphosphate phosphodiesterase delta-3-A [Larimichthys crocea]
Larimichthys_crocea_newGene_12993	133	26	0.765816	0.184288	0.000493701	-1.99896	down	Unknown
EH28_20136	725	149	2.87687	1.42918	1.40745e-05	-2.00232	down	PREDICTED: nicalin isoform X2 [Larimichthys crocea]
EH28_00731	44780	9300	280.066	101.074	4.01839e-05	-2.00345	down	PREDICTED: erythroferrone-like [Larimichthys crocea]
Larimichthys_crocea_newGene_11012	1001	206	10.9001	3.00468	1.1102e-05	-2.00492	down	PREDICTED: protein NLRC3-like, partial [Larimichthys crocea]
EH28_02487	198	39	2.26887	0.875086	0.000119328	-2.01784	down	PREDICTED: voltage-dependent anion-selective channel protein 2 [Larimichthys crocea]
EH28_19411	1362	278	7.25172	1.79529	8.26169e-06	-2.01982	down	Transmembrane protein [Larimichthys crocea]
EH28_02474	247	49	1.42936	0.174055	6.4595e-05	-2.02001	down	Mucin-2, partial [Larimichthys crocea]
Larimichthys_crocea_newGene_4171	247	49	0.708424	0.167654	6.4595e-05	-2.02001	down	PREDICTED: interferon-induced very large GTPase 1-like [Larimichthys crocea]
EH28_02424	408	82	5.35183	1.34719	2.2675e-05	-2.02106	down	Peroxisomal N(1)-acetyl-spermine/spermidine oxidase [Larimichthys crocea]
EH28_03327	399	80	2.49763	0.795262	2.28449e-05	-2.02374	down	PREDICTED: interleukin-6 receptor subunit beta-like isoform X1 [Larimichthys crocea]
EH28_13294	385	77	3.83213	0.921332	2.36562e-05	-2.02615	down	Target of rapamycin complex subunit lst8 [Larimichthys crocea]
EH28_08065	538	108	2.55435	0.561534	1.37524e-05	-2.02987	down	Potassium voltage-gated channel subfamily V member 2 [Larimichthys crocea]
EH28_24307	2581	524	9.87871	2.62072	6.98419e-06	-2.03171	down	PREDICTED: synaptogyrin-2-like [Larimichthys crocea]
EH28_21779	107	20	0.97444	0.370845	0.00082406	-2.03618	down	PREDICTED: inorganic pyrophosphatase 2, mitochondrial [Larimichthys crocea]
EH28_00526	9401	1905	39.5911	27.7001	1.02398e-05	-2.03787	down	NACHT, LRR and PYD domains-containing protein 12 [Larimichthys crocea]
EH28_18412	217	42	1.6396	0.346123	7.00152e-05	-2.0471	down	PREDICTED: HEAT repeat-containing protein 3 [Larimichthys crocea]
EH28_16048	252	49	1.7853	0.420018	4.6288e-05	-2.04861	down	FAST kinase domain-containing protein 5 [Larimichthys crocea]
EH28_17542	406	80	2.64032	0.610003	1.68116e-05	-2.04866	down	Epidermal growth factor receptor kinase substrate 8-like protein 1 [Larimichthys crocea]
EH28_03212	118	22	1.10928	0.158208	0.000512794	-2.04999	down	Poly [ADP-ribose] polymerase 1 [Larimichthys crocea]
EH28_06305	163	31	1.60915	0.372335	0.000160228	-2.05219	down	tRNA wybutosine-synthesizing protein 5 [Larimichthys crocea]
EH28_14569	1693	337	6.6213	2.61035	4.87127e-06	-2.05751	down	Dol-P-Man:Man(7)GlcNAc(2)-PP-Dol alpha-1,6-mannosyltransferase [Larimichthys crocea]
EH28_16544	159	30	3.0608	0.69528	0.000161472	-2.06095	down	PREDICTED: NAD kinase isoform X2 [Larimichthys crocea]
EH28_12812	432	84	2.60114	0.688842	1.20176e-05	-2.06915	down	ADP-dependent glucokinase [Larimichthys crocea]
EH28_06635	417	81	1.39917	0.210353	1.27009e-05	-2.06955	down	putative guanine nucleotide exchange factor MCF2L2 [Larimichthys crocea]
EH28_03094	372	72	1.1152	0.236168	1.53913e-05	-2.07093	down	Spermatogenesis-associated protein 2 [Larimichthys crocea]
Larimichthys_crocea_newGene_10624	4056	796	42.1812	8.9749	3.89841e-06	-2.08222	down	V-set domain containing T-cell activation inhibitor 1 [Maylandia zebra]
Larimichthys_crocea_newGene_12609	136	25	5.10546	1.13821	0.000234565	-2.08242	down	Protein NLRC3 [Larimichthys crocea]
Larimichthys_crocea_newGene_9203	96	17	1.5094	0.314881	0.00085685	-2.0924	down	Unknown
EH28_03976	214	40	2.59752	0.526292	4.66591e-05	-2.09395	down	PREDICTED: high-affinity choline transporter 1-like [Larimichthys crocea]
EH28_09418	410	78	5.58687	2.42682	9.46636e-06	-2.09821	down	PREDICTED: tissue factor pathway inhibitor-like isoform X1 [Larimichthys crocea]
EH28_12040	781	150	4.30432	1.46773	3.97419e-06	-2.09977	down	PREDICTED: RILP-like protein 1 isoform X2 [Larimichthys crocea]
EH28_01198	1060	204	6.08995	1.31008	3.15482e-06	-2.10125	down	PREDICTED: checkpoint protein HUS1 [Larimichthys crocea]
EH28_17671	617	118	14.4641	3.56339	4.9592e-06	-2.10138	down	Phosphatidylethanolamine-binding protein 1 [Larimichthys crocea]
Larimichthys_crocea_newGene_5962	267	50	1.97671	0.644909	2.29988e-05	-2.10329	down	Brain natriuretic peptide [Larimichthys crocea]
EH28_19968	10614	2052	24.4378	5.80191	4.19948e-06	-2.10579	down	RNA-binding protein 33 [Larimichthys crocea]
EH28_03079	805	154	4.68284	1.10943	3.58598e-06	-2.10588	down	PREDICTED: armadillo repeat-containing protein 2 [Larimichthys crocea]
EH28_02770	495	94	2.36328	1.38329	6.30589e-06	-2.10619	down	PREDICTED: renalase [Larimichthys crocea]
EH28_14067	129	23	1.07188	0.100246	0.000216493	-2.11756	down	PREDICTED: cholesterol 24-hydroxylase [Larimichthys crocea]
EH28_16225	468	88	2.85805	0.693225	5.96256e-06	-2.11855	down	Protein FAM53C [Larimichthys crocea]
EH28_06895	239	44	0.939346	0.173669	2.6e-05	-2.12103	down	Selenocysteine lyase [Larimichthys crocea]
EH28_21312	271	50	3.81184	0.963386	1.77958e-05	-2.12453	down	PREDICTED: phosphoinositide-3-kinase-interacting protein 1 [Larimichthys crocea]
Larimichthys_crocea_newGene_5781	713	134	10.0766	2.2926	3.00592e-06	-2.12898	down	PREDICTED: NACHT, LRR and PYD domains-containing protein 12-like [Larimichthys crocea]
EH28_01636	2131	403	16.9888	3.27363	1.74806e-06	-2.13254	down	GTPase IMAP family member 8 [Larimichthys crocea]
EH28_16499	950	178	4.62338	1.12446	2.09522e-06	-2.13797	down	PREDICTED: probable G-protein coupled receptor 174 [Larimichthys crocea]
Larimichthys_crocea_newGene_13146	153	27	2.12736	0.252922	8.87614e-05	-2.14712	down	PREDICTED: FXYD domain-containing ion transport regulator 6-like isoform X2 [Paralichthys olivaceus]
EH28_04843	593	109	3.52765	1.21961	2.65751e-06	-2.1566	down	PREDICTED: solute carrier family 2, facilitated glucose transporter member 3-like [Larimichthys crocea]
Larimichthys_crocea_newGene_4929	288	52	4.1674	0.899322	1.07928e-05	-2.15729	down	PREDICTED: polyubiquitin-like, partial [Larimichthys crocea]
EH28_02110	192	34	2.35822	0.448886	3.52374e-05	-2.16031	down	Endonuclease III-like protein 1 [Larimichthys crocea]
EH28_10812	85	14	1.80866	0.278101	0.000889638	-2.16595	down	Pseudouridine-5&apos;-phosphate glycosidase, partial [Larimichthys crocea]
EH28_12672	85	14	0.480434	0.090711	0.000889638	-2.16595	down	PREDICTED: leucine-rich repeat-containing protein 32-like isoform X2 [Larimichthys crocea]
EH28_01580	85	14	2.11172	0.294937	0.000889638	-2.16595	down	Methylmalonic aciduria and homocystinuria type C protein [Larimichthys crocea]
EH28_09851	442	80	2.77352	0.715481	3.59721e-06	-2.17044	down	Constitutive coactivator of peroxisome proliferator-activated receptor gamma [Larimichthys crocea]
EH28_01410	891	163	17.2659	2.93114	1.43173e-06	-2.17107	down	PREDICTED: aldose reductase [Larimichthys crocea]
Larimichthys_crocea_newGene_11709	118	20	0.931093	0.18678	0.000200304	-2.17399	down	Unknown
EH28_16932	327	58	3.30068	0.667259	5.65405e-06	-2.18764	down	PREDICTED: something about silencing protein 10 [Larimichthys crocea]
EH28_15650	197	34	0.469064	0.093704	2.29353e-05	-2.19688	down	Rho-guanine nucleotide exchange factor [Larimichthys crocea]
EH28_03779	204	35	0.654455	0.128487	1.84244e-05	-2.20735	down	PREDICTED: insulin-like growth factor 2 mRNA-binding protein 2 isoform X1 [Larimichthys crocea]
EH28_13913	11788	2121	43.1956	7.22618	9.93774e-07	-2.20944	down	DENN domain-containing protein 5B [Larimichthys crocea]
EH28_07643	1071	191	6.76777	2.55098	7.4922e-07	-2.21001	down	PREDICTED: bombesin receptor-activated protein C6orf89 homolog [Larimichthys crocea]
EH28_19957	446	78	2.93311	0.583663	2.0044e-06	-2.21886	down	PREDICTED: WD repeat-containing protein 60 [Larimichthys crocea]
EH28_08684	83	13	0.912424	0.161518	0.000683093	-2.22411	down	PDZ domain-containing protein GIPC1 [Larimichthys crocea]
EH28_18914	1104	195	4.80851	1.2991	6.08087e-07	-2.22413	down	PREDICTED: DEP domain-containing mTOR-interacting protein isoform X1 [Larimichthys crocea]
EH28_22224	128	21	1.90102	0.345835	9.50824e-05	-2.22545	down	Protein cereblon [Larimichthys crocea]
EH28_07610	1188	209	7.03706	1.51353	5.31949e-07	-2.23076	down	Asparagine synthetase [glutamine-hydrolyzing] [Larimichthys crocea]
EH28_15270	95	15	0.519541	0.100382	0.000335235	-2.23568	down	Periostin [Larimichthys crocea]
EH28_14211	95	15	3.62173	0.664497	0.000335235	-2.23568	down	PREDICTED: peptidyl-prolyl cis-trans isomerase-like 1 [Larimichthys crocea]
EH28_21314	293	50	3.04356	0.801072	4.46573e-06	-2.23605	down	PREDICTED: phosphoinositide-3-kinase-interacting protein 1 [Larimichthys crocea]
EH28_07989	193	32	4.11428	0.772457	1.5044e-05	-2.24949	down	Butyrophilin-like protein 2 [Larimichthys crocea]
EH28_15011	85	13	0.682498	0.121362	0.000491914	-2.25738	down	Dysbindin [Larimichthys crocea]
EH28_13888	310	52	8.29355	1.32001	2.86746e-06	-2.26253	down	PREDICTED: ribokinase isoform X2 [Larimichthys crocea]
EH28_10276	172	28	2.11526	0.43187	2.02433e-05	-2.26475	down	Protein SCO2, mitochondrial [Larimichthys crocea]
EH28_02239	161	26	1.66404	0.325964	2.5265e-05	-2.26951	down	PREDICTED: methyltransferase-like protein 25 isoform X1 [Larimichthys crocea]
EH28_22243	167	27	1.43828	0.207692	2.14563e-05	-2.27131	down	PREDICTED: tetratricopeptide repeat protein 21B [Larimichthys crocea]
EH28_04681	208	34	1.61994	0.191556	9.05618e-06	-2.27422	down	PREDICTED: double-strand break repair protein MRE11A [Larimichthys crocea]
EH28_21999	1231	210	5.49966	1.13263	2.84559e-07	-2.27513	down	Bcl-2-like protein 1 [Larimichthys crocea]
EH28_13717	203	33	1.44665	0.544847	9.36713e-06	-2.2799	down	Copine-2 [Larimichthys crocea]
EH28_03076	139	22	2.64433	0.207531	4.23805e-05	-2.28133	down	hypothetical protein EH28_03076 [Larimichthys crocea]
EH28_00594	145	23	1.75785	0.319895	3.48473e-05	-2.28293	down	PREDICTED: zinc finger BED domain-containing protein 1-like isoform X1 [Larimichthys crocea]
EH28_01266	75	11	0.874567	0.083229	0.000765363	-2.28513	down	Transmembrane protein 41A-A [Larimichthys crocea]
EH28_24384	75	11	1.21659	0.200477	0.000765363	-2.28513	down	Dynein light chain 1, cytoplasmic [Larimichthys crocea]
EH28_10615	1124	190	4.73648	0.967123	2.56409e-07	-2.287	down	Nicotinamide phosphoribosyltransferase [Larimichthys crocea]
EH28_18334	2359	400	7.43422	1.46981	1.91056e-07	-2.28972	down	Serine/threonine-protein kinase TAO2 [Larimichthys crocea]
EH28_13468	436	72	2.42242	0.479819	8.18703e-07	-2.2984	down	Serine/threonine-protein kinase 35 [Larimichthys crocea]
EH28_16399	76	11	0.948664	0.15569	0.000640097	-2.30357	down	UDP-glucuronosyltransferase 2B17 [Larimichthys crocea]
Larimichthys_crocea_newGene_7289	254	41	1.00416	0.193512	3.35276e-06	-2.30456	down	Unknown
EH28_00732	14156	2380	57.2245	12.6991	2.54355e-07	-2.30743	down	Mitofusin-1 [Larimichthys crocea]
EH28_07686	118	18	1.79534	0.387428	7.08968e-05	-2.30965	down	PREDICTED: poly(ADP-ribose) glycohydrolase ARH3 [Larimichthys crocea]
EH28_21256	517	85	1.59283	0.682146	5.01402e-07	-2.31016	down	Redox-regulatory protein FAM213A [Larimichthys crocea]
EH28_18835	464	76	6.32327	1.24354	6.08693e-07	-2.31199	down	Tripartite motif-containing protein 16 [Larimichthys crocea]
EH28_01790	1352	224	19.6815	3.94923	1.49131e-07	-2.31797	down	Tripartite motif-containing protein 29 [Larimichthys crocea]
EH28_18524	1043	172	3.96985	1.18739	1.70322e-07	-2.32117	down	PREDICTED: vesicle-trafficking protein SEC22a isoform X1 [Larimichthys crocea]
EH28_01785	359	58	4.16693	0.813056	1.00126e-06	-2.32127	down	Dehydrogenase/reductase SDR family member 4 [Larimichthys crocea]
EH28_10227	95	14	4.05061	0.726423	0.000185406	-2.32166	down	PREDICTED: histone deacetylase 1-like [Larimichthys crocea]
EH28_01930	120	18	0.256111	0.044132	5.45466e-05	-2.33335	down	NHS-like protein 2 [Larimichthys crocea]
EH28_18498	217	34	0.674615	0.201717	4.3015e-06	-2.33455	down	FYVE and coiled-coil domain-containing protein 1 [Larimichthys crocea]
EH28_18250	102	15	2.93457	0.487685	0.000118226	-2.33547	down	PREDICTED: alpha-ketoglutarate-dependent dioxygenase alkB homolog 7, mitochondrial [Larimichthys crocea]
EH28_02409	510	82	4.23672	0.593389	3.5158e-07	-2.34106	down	AP-3 complex subunit mu-1 [Larimichthys crocea]
EH28_14589	121	18	1.993	0.306597	4.78749e-05	-2.34506	down	PREDICTED: di-N-acetylchitobiase [Larimichthys crocea]
Larimichthys_crocea_newGene_10547	470	75	6.92064	1.33812	3.7817e-07	-2.34897	down	Unknown
EH28_11898	562	90	3.91283	0.753492	2.62437e-07	-2.34959	down	PREDICTED: tropomyosin alpha-4 chain isoform X4 [Larimichthys crocea]
EH28_17245	79	11	0.355263	0.046317	0.000376003	-2.35752	down	Poliovirus receptor-related protein 2 [Larimichthys crocea]
EH28_03177	67	9	0.618466	0.096369	0.00086363	-2.36387	down	hypothetical protein EH28_03177 [Larimichthys crocea]
EH28_21536	98	14	1.07817	0.163501	0.000117058	-2.36527	down	PREDICTED: exosome complex component RRP40 [Larimichthys crocea]
EH28_15508	296	46	4.34416	0.826929	1.06951e-06	-2.36543	down	PREDICTED: nucleolus and neural progenitor protein [Larimichthys crocea]
EH28_13066	92	13	0.440809	0.070097	0.000158796	-2.36812	down	PREDICTED: sodium channel protein type 4 subunit alpha B-like isoform X1 [Larimichthys crocea]
EH28_09188	123	18	1.56226	0.448031	3.69256e-05	-2.36819	down	hypothetical protein EH28_09188 [Larimichthys crocea]
EH28_06588	205	31	1.04017	0.189763	3.49903e-06	-2.37804	down	Bone morphogenetic protein receptor type-1A [Larimichthys crocea]
EH28_12601	2054	327	36.3465	7.06638	5.32751e-08	-2.37911	down	Uroporphyrinogen-III synthase [Larimichthys crocea]
EH28_11801	3746	593	14.6908	3.94852	4.41229e-08	-2.39092	down	PQ-loop repeat-containing protein 1 [Larimichthys crocea]
EH28_01586	352	54	1.97098	0.30076	4.69701e-07	-2.39213	down	PREDICTED: protein zyg-11 homolog isoform X2 [Larimichthys crocea]
EH28_23272	517	80	3.03154	0.569765	1.74259e-07	-2.39527	down	Protein AF-10 [Larimichthys crocea]
EH28_13831	75	10	0.292576	0.046845	0.000386458	-2.39804	down	PREDICTED: high affinity cAMP-specific and IBMX-insensitive 3&apos;,5&apos;-cyclic phosphodiesterase 8B [Larimichthys crocea]
EH28_24317	132	19	2.34951	0.393577	2.05824e-05	-2.3985	down	PREDICTED: NAD-dependent protein deacetylase sirtuin-7 [Larimichthys crocea]
EH28_04524	202	30	10.3339	1.83099	2.97132e-06	-2.40106	down	PREDICTED: fragile X mental retardation syndrome-related protein 1-like [Larimichthys crocea]
EH28_04258	69	9	0.222819	0.03163	0.000584149	-2.40466	down	Beta-citryl-glutamate synthase B [Larimichthys crocea]
EH28_02730	3748	587	7.63674	5.73854	3.50047e-08	-2.4063	down	Meprin A subunit beta [Larimichthys crocea]
EH28_05803	229	34	0.972696	0.153174	1.62927e-06	-2.41126	down	Phospholipase D2 [Larimichthys crocea]
EH28_00790	191	28	2.9022	0.512174	3.32775e-06	-2.41365	down	Annexin A1 isoform p37 [Larimichthys crocea]
EH28_09841	269	40	2.10379	0.2065	8.16674e-07	-2.4202	down	Ras-related protein Rab-4A [Larimichthys crocea]
EH28_24874	192	28	1.32942	0.203492	3.03301e-06	-2.42108	down	Protein MCM10 [Larimichthys crocea]
EH28_23182	600	91	2.77533	1.88921	8.5446e-08	-2.42799	down	PREDICTED: Golgi phosphoprotein 3 [Larimichthys crocea]
EH28_20906	143	20	1.27218	0.158234	9.44327e-06	-2.44548	down	PREDICTED: peroxisomal carnitine O-octanoyltransferase-like [Larimichthys crocea]
EH28_03136	91	12	0.655689	0.102073	9.65039e-05	-2.45043	down	ERI1 exoribonuclease 2 [Larimichthys crocea]
EH28_02587	65	8	0.472646	0.07119	0.000609221	-2.45577	down	Arf-GAP with dual PH domain-containing protein 2 [Larimichthys crocea]
EH28_10745	604	89	2.55173	2.07706	4.97095e-08	-2.4688	down	Islet cell autoantigen 1 [Larimichthys crocea]
EH28_09211	571	84	1.28803	0.65168	5.5276e-08	-2.46939	down	PREDICTED: mitogen-activated protein kinase kinase kinase 11-like [Larimichthys crocea]
EH28_06052	119	16	0.401736	0.065289	1.95465e-05	-2.47131	down	PREDICTED: mitogen-activated protein kinase kinase kinase 13 isoform X2 [Larimichthys crocea]
EH28_17476	80	10	0.487154	0.066807	0.000155383	-2.48797	down	PREDICTED: neuroblast differentiation-associated protein AHNAK-like [Larimichthys crocea]
EH28_07537	114	15	0.515443	0.063948	2.09944e-05	-2.49195	down	PREDICTED: proline-rich transmembrane protein 3 [Larimichthys crocea]
EH28_01791	777	113	5.13224	1.0127	2.28144e-08	-2.49396	down	Tripartite motif-containing protein 29 [Larimichthys crocea]
EH28_23041	380	54	2.51297	0.293949	1.04412e-07	-2.50173	down	PREDICTED: mastermind-like protein 2 [Larimichthys crocea]
Larimichthys_crocea_newGene_8449	108	14	0.424912	0.063386	2.62021e-05	-2.50181	down	Unknown
EH28_07310	74	9	0.404444	0.048172	0.000223148	-2.50186	down	PREDICTED: bone morphogenetic protein 4-like isoform X2 [Larimichthys crocea]
EH28_25279	122	16	1.25071	0.196883	1.30277e-05	-2.50643	down	PREDICTED: zinc finger protein 429-like [Larimichthys crocea]
EH28_17647	178	24	2.03945	0.246813	1.72373e-06	-2.51782	down	PREDICTED: transmembrane and TPR repeat-containing protein 4 [Larimichthys crocea]
EH28_16572	137	18	0.77048	0.122412	6.27887e-06	-2.52049	down	Collagen alpha-3(V) chain [Larimichthys crocea]
EH28_10523	89	11	0.672354	0.078857	6.68607e-05	-2.52402	down	S1 RNA-binding domain-containing protein 1 [Larimichthys crocea]
EH28_07212	194	26	1.21256	0.180837	9.8207e-07	-2.53439	down	PREDICTED: protein NipSnap homolog 2 [Larimichthys crocea]
EH28_10588	62	7	0.329449	0.043644	0.000511214	-2.538	down	hypothetical protein EH28_10588 [Larimichthys crocea]
EH28_18728	383	53	1.80117	0.300906	6.55888e-08	-2.53885	down	GTPase IMAP family member 8 [Larimichthys crocea]
EH28_13672	6028	858	18.7552	3.17666	4.50521e-09	-2.54561	down	Forkhead box protein O4 [Larimichthys crocea]
EH28_24716	526	73	2.62092	0.437142	2.41488e-08	-2.5483	down	hypothetical protein EH28_24716 [Larimichthys crocea]
EH28_02585	113	14	0.691147	0.091945	1.26565e-05	-2.56552	down	GTPase IMAP family member 8 [Larimichthys crocea]
EH28_22694	25086	3501	101.968	16.9035	5.15875e-09	-2.57642	down	Protein NLRC3 [Larimichthys crocea]
EH28_12421	165	21	2.20004	0.207071	1.36318e-06	-2.58497	down	Coiled-coil domain-containing protein 122 [Larimichthys crocea]
EH28_05388	958	131	4.05874	0.497795	4.67933e-09	-2.5858	down	Epoxide hydrolase 2 [Larimichthys crocea]
EH28_01638	94	11	0.67615	0.065326	2.89666e-05	-2.60058	down	PREDICTED: ribonuclease P/MRP protein subunit POP5 [Larimichthys crocea]
EH28_06037	190	24	0.914427	0.364273	5.24721e-07	-2.61056	down	Immunoglobulin A1 protease autotransporter [Larimichthys crocea]
EH28_01419	125	15	1.04039	0.151588	4.59195e-06	-2.62186	down	PREDICTED: RIMS-binding protein 2 isoform X1 [Larimichthys crocea]
EH28_24254	214	27	2.07565	0.380207	2.57389e-07	-2.62394	down	Protein Wnt-5a [Larimichthys crocea]
EH28_02258	66	7	1.22444	0.111293	0.000218819	-2.62449	down	PREDICTED: arginine-hydroxylase NDUFAF5, mitochondrial [Larimichthys crocea]
EH28_20420	59	6	1.05469	0.091502	0.000417207	-2.63396	down	PREDICTED: vesicle-trafficking protein SEC22b-like [Larimichthys crocea]
EH28_21665	104	12	0.949876	0.088931	1.21262e-05	-2.63779	down	PREDICTED: McKusick-Kaufman/Bardet-Biedl syndromes putative chaperonin [Larimichthys crocea]
EH28_13093	367	47	7.35837	1.40015	2.18007e-08	-2.64348	down	PREDICTED: uncharacterized protein LOC104939626 isoform X1 [Larimichthys crocea]
EH28_03073	52	5	0.601353	0.06325	0.000859394	-2.64595	down	ATPase family AAA domain-containing protein 3 [Larimichthys crocea]
EH28_16689	1894	250	7.87637	1.2261	1.0052e-09	-2.64656	down	putative phospholipid-transporting ATPase IB [Larimichthys crocea]
EH28_17804	90	10	0.505221	0.058192	2.66611e-05	-2.65257	down	Epithelial cell-transforming sequence 2 oncogene-like protein [Larimichthys crocea]
EH28_22294	318	40	1.23831	0.591425	3.10452e-08	-2.65938	down	hypothetical protein EH28_22294 [Larimichthys crocea]
EH28_17598	6964	915	99.5455	14.0963	7.39718e-10	-2.6612	down	G-protein coupled receptor 161 [Larimichthys crocea]
EH28_09506	83	9	0.907555	0.087056	4.1726e-05	-2.66184	down	PREDICTED: putative methyltransferase NSUN3 isoform X1 [Larimichthys crocea]
EH28_05926	182	22	2.3382	0.425443	3.96984e-07	-2.66358	down	PREDICTED: ribosomal RNA processing protein 36 homolog [Larimichthys crocea]
EH28_15390	1545	200	4.94166	0.607249	7.86116e-10	-2.67187	down	Serine/threonine-protein kinase MARK2 [Larimichthys crocea]
EH28_10003	69	7	0.710253	0.072115	0.000117155	-2.68611	down	Nucleolar pre-ribosomal-associated protein 1 [Larimichthys crocea]
EH28_06558	108	12	0.451719	0.059943	6.54795e-06	-2.69086	down	Myotubularin-related protein 7 [Larimichthys crocea]
EH28_06740	54	5	0.372287	0.034023	0.000529939	-2.69771	down	Poly(rC)-binding protein 3 [Larimichthys crocea]
Larimichthys_crocea_newGene_4460	132	15	0.445118	0.058985	1.80085e-06	-2.69882	down	PREDICTED: uncharacterized protein LOC108896077 [Lates calcarifer]
EH28_06807	5695	726	20.1075	3.57184	3.5228e-10	-2.70398	down	PREDICTED: RING finger protein 215 isoform X3 [Larimichthys crocea]
EH28_03489	172	20	0.531073	0.097776	3.60377e-07	-2.70729	down	PREDICTED: NHS-like protein 1 [Larimichthys crocea]
EH28_25300	3581	451	9.06144	2.32154	2.6704e-10	-2.71914	down	PREDICTED: uncharacterized protein LOC104936592 [Larimichthys crocea]
EH28_14861	1275	156	7.2666	1.07247	2.97582e-10	-2.74917	down	Transforming protein RhoA [Larimichthys crocea]
Larimichthys_crocea_newGene_11416	48	4	0.726557	0.054336	0.000885992	-2.74951	down	migration and invasion enhancer 1 [Seriola dumerili]
EH28_05281	130	14	1.38543	0.362026	1.17891e-06	-2.76323	down	PREDICTED: CST complex subunit TEN1 [Larimichthys crocea]
EH28_12287	818	98	8.34726	1.34714	4.53755e-10	-2.76899	down	Interphotoreceptor matrix proteoglycan 2 [Larimichthys crocea]
EH28_12956	57	5	0.661625	0.058948	0.000259429	-2.77204	down	PREDICTED: cleavage and polyadenylation specificity factor subunit 3 [Larimichthys crocea]
EH28_12172	1267	152	5.62867	1.03452	1.97282e-10	-2.77703	down	GTPase IMAP family member 8 [Larimichthys crocea]
Larimichthys_crocea_newGene_2895	49	4	1.07317	0.078504	0.000684127	-2.77767	down	Transmembrane protein 63B [Larimichthys crocea]
EH28_20840	116	12	0.914869	0.108544	1.9676e-06	-2.79149	down	Kinesin-like protein KIFC3 [Larimichthys crocea]
EH28_17956	50	4	2.28232	0.099097	0.000529156	-2.80529	down	Transposon Ty3-I Gag-Pol polyprotein [Larimichthys crocea]
EH28_20488	790	91	5.3502	0.588453	2.26125e-10	-2.8233	down	Delta-1-pyrroline-5-carboxylate synthase [Larimichthys crocea]
EH28_18257	537	61	4.4569	0.481026	5.95047e-10	-2.82851	down	Cytochrome P450 3A30, partial [Larimichthys crocea]
EH28_20629	1400	162	7.63498	1.06802	7.79476e-11	-2.83014	down	Integrin beta-3 [Larimichthys crocea]
EH28_16650	68	6	0.649584	0.070391	5.78253e-05	-2.83027	down	GlycineUnknowntRNA ligase [Larimichthys crocea]
EH28_10758	598	68	2.17912	0.295527	4.11729e-10	-2.83163	down	PREDICTED: serine/threonine-protein kinase SBK1-like [Larimichthys crocea]
Larimichthys_crocea_newGene_10795	182	19	1.56227	0.172228	6.73003e-08	-2.85381	down	Unknown
EH28_14429	158	16	0.782998	0.089571	1.37495e-07	-2.87223	down	Nardilysin [Larimichthys crocea]
EH28_03437	167	17	1.10769	0.180116	9.52046e-08	-2.874	down	Serine/threonine-protein kinase Nek11 [Larimichthys crocea]
EH28_21649	44	3	0.529248	0.041004	0.00089677	-2.88109	down	PREDICTED: glycine N-acyltransferase-like protein 3 isoform X1 [Larimichthys crocea]
EH28_00933	53	4	0.302881	0.026505	0.000247384	-2.8851	down	Metabotropic glutamate receptor 1 [Larimichthys crocea]
Larimichthys_crocea_newGene_10670	53	4	0.251587	0.017977	0.000247384	-2.8851	down	Unknown
EH28_09177	98	9	0.398532	0.041529	2.98001e-06	-2.89443	down	PREDICTED: monocarboxylate transporter 1-like [Larimichthys crocea]
EH28_04430	241	25	2.16994	0.335662	8.75857e-09	-2.89537	down	PREDICTED: NF-kappa-B inhibitor-interacting Ras-like protein 1 isoform X2 [Larimichthys crocea]
EH28_09192	125	12	0.870354	0.093787	5.3287e-07	-2.89689	down	Hypothetical protein EH28_09192 [Larimichthys crocea]
EH28_21282	206	21	1.60112	0.209516	2.05166e-08	-2.90045	down	PREDICTED: pseudouridylate synthase 7 homolog isoform X2 [Larimichthys crocea]
EH28_22275	171	17	1.71973	0.378602	6.05932e-08	-2.90761	down	Methyltransferase-like protein 2-A [Larimichthys crocea]
EH28_17583	181	18	0.840909	0.055709	3.93383e-08	-2.9154	down	Myoferlin [Larimichthys crocea]
Larimichthys_crocea_newGene_2835	1352	145	13.6324	1.77147	1.5639e-11	-2.9375	down	Unknown
EH28_10600	46	3	0.493366	0.038256	0.00051613	-2.94154	down	Hypothetical protein EH28_10600 [Larimichthys crocea]
EH28_03712	113	10	5.39059	0.555641	6.18536e-07	-2.97218	down	PREDICTED: cytosolic phospholipase A2 gamma-like [Larimichthys crocea]
EH28_13609	506	51	3.12415	0.377442	8.61385e-11	-2.99131	down	Plastin-3 [Larimichthys crocea]
EH28_11817	58	4	5.54264	0.402368	7.20608e-05	-3.00902	down	hypothetical protein EH28_11817, partial [Larimichthys crocea]
Larimichthys_crocea_newGene_14268	87	7	0.654097	0.062936	3.3865e-06	-3.00907	down	Unknown
EH28_10822	88	7	0.531868	0.050301	2.80892e-06	-3.02506	down	Coiled-coil-helix-coiled-coil-helix domain-containing protein 3, mitochondrial [Larimichthys crocea]
EH28_08570	137	12	4.22956	0.439649	1.00367e-07	-3.02642	down	hypothetical protein EH28_08570 [Larimichthys crocea]
EH28_12889	519	51	19.8416	2.3621	4.84244e-11	-3.02771	down	hypothetical protein EH28_12889 [Larimichthys crocea]
EH28_25034	259	24	1.5814	0.254341	1.11359e-09	-3.05203	down	PREDICTED: dolichyl-diphosphooligosaccharideUnknownprotein glycosyltransferase subunit STT3B-like [Larimichthys crocea]
Larimichthys_crocea_newGene_11045	40	2	1.32853	0.059203	0.000879404	-3.05467	down	PREDICTED: acetylserotonin O-methyltransferase-like [Cyprinodon variegatus]
EH28_06727	60	4	0.844253	0.052858	4.45111e-05	-3.05576	down	PREDICTED: cyclin N-terminal domain-containing protein 2 isoform X2 [Larimichthys crocea]
EH28_13406	1502	148	7.13588	0.818624	1.9833e-12	-3.05991	down	PREDICTED: G2/M phase-specific E3 ubiquitin-protein ligase isoform X1 [Larimichthys crocea]
EH28_02647	221	20	1.5497	0.158583	2.64242e-09	-3.06389	down	PREDICTED: P2X purinoceptor 3 [Larimichthys crocea]
EH28_12171	302	27	2.90364	0.315852	2.25269e-10	-3.11555	down	Actin [Larimichthys crocea]
EH28_03668	323	29	1.35013	0.219435	1.52139e-10	-3.11638	down	PREDICTED: leiomodin-1 [Larimichthys crocea]
EH28_03833	42	2	0.625856	0.035793	0.000484591	-3.12065	down	Alpha-1A adrenergic receptor [Larimichthys crocea]
EH28_11199	42	2	0.832018	0.037202	0.000484591	-3.12065	down	PREDICTED: GDP-D-glucose phosphorylase 1 [Larimichthys crocea]
EH28_13267	74	5	0.217775	0.012541	5.77074e-06	-3.13331	down	Junctional protein associated with coronary artery disease [Larimichthys crocea]
EH28_11716	64	4	0.27657	0.020541	1.73138e-05	-3.14492	down	Receptor tyrosine-protein kinase erbB-3 [Larimichthys crocea]
EH28_23245	75	5	0.287119	0.021138	4.67e-06	-3.15199	down	Breakpoint cluster region protein [Larimichthys crocea]
Larimichthys_crocea_newGene_9712	172	14	2.03626	0.187016	6.11597e-09	-3.15983	down	Unknown
EH28_15445	87	6	0.964755	0.061765	1.22995e-06	-3.17349	down	Insulin-like growth factor I [Larimichthys crocea]
EH28_05735	1615	147	48.0627	5.28977	2.88214e-13	-3.17401	down	hypothetical protein EH28_05735 [Larimichthys crocea]
EH28_00098	1746	159	56.3264	6.13759	2.54241e-13	-3.1748	down	Transferrin receptor protein 1 [Larimichthys crocea]
EH28_01542	2249	196	10.4938	1.93789	6.21725e-14	-3.24156	down	Protein FAM53C, partial [Larimichthys crocea]
EH28_14155	103	7	0.273077	0.019515	1.90628e-07	-3.24577	down	Protein Shroom1 [Larimichthys crocea]
EH28_09057	116	8	1.05573	0.084326	6.10574e-08	-3.26547	down	Retinoblastoma-associated protein [Larimichthys crocea]
EH28_14910	70	4	0.673035	0.044509	4.4003e-06	-3.26912	down	Hypothetical protein EH28_14910 [Larimichthys crocea]
EH28_21749	82	5	1.28503	0.091513	1.0997e-06	-3.27637	down	PREDICTED: nuclear factor 7, ovary-like [Larimichthys crocea]
Larimichthys_crocea_newGene_3790	48	2	0.750329	0.038046	8.5985e-05	-3.3022	down	Unknown
EH28_10573	120	8	1.33895	0.094576	3.25378e-08	-3.31327	down	PREDICTED: tyrosyl-DNA phosphodiesterase 1 [Larimichthys crocea]
EH28_00315	61	3	0.658141	0.026575	1.0538e-05	-3.32861	down	Periphilin-1, partial [Larimichthys crocea]
EH28_16020	486	38	1.98261	0.18418	1.1402e-12	-3.33694	down	Serine/threonine-protein phosphatase PP1-beta [Larimichthys crocea]
EH28_09711	62	3	0.334621	0.011381	8.25266e-06	-3.35107	down	Interferon regulatory factor 7 [Larimichthys crocea]
Larimichthys_crocea_newGene_4720	62	3	3.06482	0.123356	8.25266e-06	-3.35107	down	PREDICTED: protein FAM111A-like [Larimichthys crocea]
EH28_23199	50	2	0.22446	0.005682	4.92406e-05	-3.35797	down	Patatin-like phospholipase domain-containing protein 7 [Larimichthys crocea]
EH28_03385	38	1	0.421437	0.00812	0.000426441	-3.369	down	PREDICTED: THAP domain-containing protein 7 [Larimichthys crocea]
EH28_10346	328	24	4.23911	0.362056	6.12599e-12	-3.38959	down	PREDICTED: rab11 family-interacting protein 1 [Larimichthys crocea]
EH28_22031	240	17	1.70168	0.273956	5.67761e-11	-3.39008	down	PREDICTED: ankyrin repeat and SAM domain-containing protein 4B [Larimichthys crocea]
EH28_06226	89	5	0.349919	0.019553	2.74712e-07	-3.39087	down	PREDICTED: LIM domain kinase 1-like isoform X2 [Larimichthys crocea]
Larimichthys_crocea_newGene_4996	64	3	1.53747	0.069864	5.08798e-06	-3.39496	down	Tripartite motif-containing protein 16 [Larimichthys crocea]
EH28_02804	2461	190	192.202	17.9582	2.9976e-15	-3.4157	down	hypothetical protein EH28_08905 [Larimichthys crocea]
EH28_16968	66	3	0.490946	0.019227	3.15849e-06	-3.43755	down	PREDICTED: coagulation factor X-like [Larimichthys crocea]
EH28_23552	40	1	0.333363	0.009494	0.000225841	-3.43814	down	Alpha-tubulin N-acetyltransferase [Larimichthys crocea]
EH28_16850	322	22	2.07306	0.556349	2.59104e-12	-3.47735	down	putative methyltransferase BCDIN3D, partial [Larimichthys crocea]
EH28_01181	68	3	0.147893	0.005317	1.97391e-06	-3.47893	down	Sodium-dependent phosphate transporter 2 [Larimichthys crocea]
EH28_11217	68	3	0.469354	0.016933	1.97391e-06	-3.47893	down	PREDICTED: N-acetylated-alpha-linked acidic dipeptidase-like protein isoform X1 [Larimichthys crocea]
EH28_21753	608	43	4.14829	1.11621	4.82947e-14	-3.48964	down	Syndecan-4 [Larimichthys crocea]
EH28_12636	205	13	1.3293	0.099705	6.98882e-11	-3.50083	down	PREDICTED: zinc finger protein 507-like [Larimichthys crocea]
EH28_07676	669	47	6.03864	0.907388	2.4647e-14	-3.50487	down	PREDICTED: carboxypeptidase E [Larimichthys crocea]
EH28_08010	57	2	1.40202	0.047376	7.50559e-06	-3.53776	down	PREDICTED: leucine-rich repeat-containing protein 20 [Larimichthys crocea]
Larimichthys_crocea_newGene_12344	339	22	3.73422	0.374331	7.84373e-13	-3.55097	down	Unknown
Larimichthys_crocea_newGene_8582	201	12	2.63162	0.136336	4.40737e-11	-3.5704	down	PREDICTED: stathmin-4-like isoform X1 [Larimichthys crocea]
EH28_18054	45	1	0.174518	0.002883	4.85436e-05	-3.59774	down	Zona pellucida sperm-binding protein 4 [Larimichthys crocea]
EH28_24090	439	28	3.39264	0.260747	7.17204e-14	-3.60272	down	PREDICTED: endoplasmic reticulum aminopeptidase 2 [Larimichthys crocea]
EH28_05566	484	31	2.50237	0.328413	3.67484e-14	-3.6064	down	Centromere protein P [Larimichthys crocea]
EH28_24212	163	9	0.465041	0.027935	2.09889e-10	-3.6127	down	Solute carrier family 26 member 6 [Larimichthys crocea]
Larimichthys_crocea_newGene_7525	119	6	4.29602	0.240157	4.36444e-09	-3.61345	down	Unknown
Larimichthys_crocea_newGene_4451	75	3	0.893122	0.031381	4.00626e-07	-3.61505	down	PREDICTED: uncharacterized protein LOC109140565 [Larimichthys crocea]
EH28_09577	90	4	0.90505	0.047054	6.58541e-08	-3.61955	down	Sterile alpha motif domain-containing protein 9-like protein [Larimichthys crocea]
EH28_18653	61	2	0.64742	0.02281	2.68287e-06	-3.63125	down	G-protein-signaling modulator 1 [Larimichthys crocea]
EH28_04389	200	11	0.723152	0.043127	1.9333e-11	-3.668	down	Malate synthase [Larimichthys crocea]
Larimichthys_crocea_newGene_14405	190	10	0.757143	0.04586	2.21803e-11	-3.70794	down	Unknown
EH28_20257	114	5	1.30297	0.067855	2.96479e-09	-3.73854	down	PREDICTED: torsin-1A-like [Larimichthys crocea]
Larimichthys_crocea_newGene_13309	244	13	9.8006	0.575211	1.46738e-12	-3.74903	down	Unknown
EH28_00404	228	12	5.86179	0.698805	2.72149e-12	-3.74993	down	Cytosolic phospholipase A2 gamma, partial [Larimichthys crocea]
EH28_07345	83	3	1.36488	0.038199	7.08389e-08	-3.75636	down	PREDICTED: phospholipase D4 isoform X2 [Larimichthys crocea]
Larimichthys_crocea_newGene_9726	116	5	1.24207	0.062681	2.11727e-09	-3.76304	down	Unknown
Larimichthys_crocea_newGene_8583	301	16	3.78906	0.234981	1.49436e-13	-3.79032	down	Unknown
EH28_00352	103	4	1.62356	0.067701	5.57096e-09	-3.8088	down	Zinc finger protein 850 [Larimichthys crocea]
Larimichthys_crocea_newGene_1720	37	0	0.363014	0	0.000118039	-3.85696	down	Unknown
Larimichthys_crocea_newGene_9228	37	0	1.733	0	0.000118039	-3.85696	down	Unknown
EH28_00642	38	0	0.884357	0	8.41492e-05	-3.89281	down	PREDICTED: transmembrane protein 221 [Larimichthys crocea]
EH28_20395	38	0	0.398972	0	8.41492e-05	-3.89281	down	PREDICTED: zinc finger protein Gfi-1-like [Larimichthys crocea]
EH28_12639	129	5	1.07925	0.043675	2.57427e-10	-3.91293	down	PREDICTED: protein orai-2 [Larimichthys crocea]
EH28_10499	39	0	0.404177	0	6.02083e-05	-3.9278	down	Tripartite motif-containing protein 16 [Larimichthys crocea]
EH28_10936	737	38	3.67493	0.232723	0	-3.93489	down	Friend leukemia integration 1 transcription factor [Larimichthys crocea]
EH28_07147	4391	234	24.3481	2.17277	0	-3.95301	down	Poly [ADP-ribose] polymerase 14 [Larimichthys crocea]
EH28_05559	40	0	0.235501	0	4.32328e-05	-3.96195	down	Max-interacting protein 1 [Larimichthys crocea]
Larimichthys_crocea_newGene_2276	40	0	0.133697	0	4.32328e-05	-3.96195	down	Unknown
Larimichthys_crocea_newGene_8672	40	0	0.286409	0	4.32328e-05	-3.96195	down	Unknown
Larimichthys_crocea_newGene_1456	41	0	0.999489	0	3.1152e-05	-3.99531	down	hypothetical protein EH28_00358 [Larimichthys crocea]
Larimichthys_crocea_newGene_6179	41	0	0.621673	0	3.1152e-05	-3.99531	down	Unknown
Larimichthys_crocea_newGene_9329	41	0	0.579175	0	3.1152e-05	-3.99531	down	PREDICTED: uncharacterized protein LOC109060567 [Cyprinus carpio]
EH28_15994	42	0	0.228327	0	2.2524e-05	-4.02792	down	PREDICTED: uncharacterized protein LOC104924014 [Larimichthys crocea]
Larimichthys_crocea_newGene_14589	42	0	0.927163	0	2.2524e-05	-4.02792	down	Unknown
EH28_04987	62	1	0.206285	0.002307	4.24491e-07	-4.03717	down	Ankyrin repeat and SOCS box protein 14 [Larimichthys crocea]
EH28_17796	484	22	1.14716	0.061929	1.11022e-16	-4.06122	down	PREDICTED: obscurin-like protein 1 isoform X1 [Larimichthys crocea]
EH28_02068	104	3	0.703634	0.020435	1.11485e-09	-4.07241	down	Ena/VASP-like protein [Larimichthys crocea]
Larimichthys_crocea_newGene_11792	148	5	1.25622	0.05155	1.48708e-11	-4.10729	down	Unknown
EH28_07986	129	4	1.6406	0.072884	6.5862e-11	-4.12596	down	V-set domain-containing T-cell activation inhibitor 1 [Larimichthys crocea]
EH28_06537	257	10	1.42143	0.06597	2.32037e-14	-4.13834	down	PREDICTED: zinc-binding protein A33-like [Larimichthys crocea]
EH28_00409	46	0	1.48795	0	6.36125e-06	-4.15146	down	hypothetical protein EH28_00409 [Larimichthys crocea]
EH28_01799	46	0	0.738948	0	6.36125e-06	-4.15146	down	hypothetical protein EH28_01799 [Larimichthys crocea]
EH28_21271	3026	137	14.772	0.897104	0	-4.17877	down	ras-related protein Ral-A [Acanthochromis polyacanthus]
EH28_08147	47	0	0.432608	0	4.674e-06	-4.18076	down	Unconventional myosin-XIX [Larimichthys crocea]
EH28_24136	135	4	1.22668	0.019039	2.56627e-11	-4.19022	down	PREDICTED: thromboxane A2 receptor isoform X1 [Larimichthys crocea]
EH28_04066	116	3	1.89931	0.032912	1.29614e-10	-4.22611	down	Synaptogyrin-1 [Larimichthys crocea]
EH28_14794	49	0	0.747549	0	2.54624e-06	-4.23763	down	Leucine-rich repeat-containing protein 39 [Larimichthys crocea]
EH28_11816	49	0	0.411229	0	2.54624e-06	-4.23763	down	hypothetical protein EH28_11816 [Larimichthys crocea]
Larimichthys_crocea_newGene_9610	95	2	0.982175	0.015094	1.29877e-09	-4.24798	down	PREDICTED: putative nuclease HARBI1 [Sinocyclocheilus anshuiensis]
EH28_10988	165	5	2.39023	0.063199	1.41476e-12	-4.26145	down	PREDICTED: matrix metalloproteinase-18-like [Larimichthys crocea]
EH28_01158	50	0	0.615486	0	1.88762e-06	-4.26524	down	PREDICTED: cyclin-dependent kinase 5 activator 1-like [Larimichthys crocea]
EH28_11837	50	0	0.71396	0	1.88762e-06	-4.26524	down	Butyrophilin-like protein 2, partial [Larimichthys crocea]
Larimichthys_crocea_newGene_13641	50	0	1.55906	0	1.88762e-06	-4.26524	down	PREDICTED: helicase POLQ-like [Larimichthys crocea]
Larimichthys_crocea_newGene_3150	50	0	0.588733	0	1.88762e-06	-4.26524	down	PREDICTED: submandibular gland secretory Glx-rich protein CA-like [Poecilia latipinna]
EH28_03060	51	0	0.785595	0	1.40336e-06	-4.29234	down	PREDICTED: cAMP-dependent protein kinase type II-alpha regulatory subunit isoform X2 [Larimichthys crocea]
Larimichthys_crocea_newGene_13584	51	0	3.16131	0	1.40336e-06	-4.29234	down	G2/M phase-specific E3 ubiquitin-protein ligase-like [Maylandia zebra]
EH28_03775	52	0	0.485822	0	1.04626e-06	-4.31894	down	Thioredoxin domain-containing protein 3 [Larimichthys crocea]
Larimichthys_crocea_newGene_15464	52	0	0.842294	0	1.04626e-06	-4.31894	down	Unknown
EH28_04401	76	1	1.52018	0.023115	1.36781e-08	-4.3196	down	Caspase-1 [Larimichthys crocea]
EH28_05218	245	8	0.791667	0.030873	7.54952e-15	-4.32647	down	cAMP-specific 3&apos;,5&apos;-cyclic phosphodiesterase 4D [Larimichthys crocea]
EH28_10405	53	0	0.616281	0	7.82171e-07	-4.34505	down	Retrovirus-related Pol polyprotein LINE-1 [Larimichthys crocea]
EH28_23791	53	0	1.00015	0	7.82171e-07	-4.34505	down	Sodium/potassium-transporting ATPase subunit beta-1-interacting protein 4 [Larimichthys crocea]
EH28_19194	617	23	3.07374	0.34821	0	-4.35151	down	PREDICTED: diphosphoinositol polyphosphate phosphohydrolase 1 [Larimichthys crocea]
Larimichthys_crocea_newGene_3564	55	0	0.81206	0	4.40677e-07	-4.39591	down	Unknown
Larimichthys_crocea_newGene_10973	56	0	0.806739	0	3.32072e-07	-4.42068	down	Unknown
Larimichthys_crocea_newGene_9483	720	25	1.61577	0.271647	0	-4.46349	down	PREDICTED: uncharacterized protein LOC104935227 isoform X1 [Larimichthys crocea]
EH28_24709	403	13	4.17811	0.152798	0	-4.46659	down	PREDICTED: ras-related protein Rab-33B-like isoform X1 [Larimichthys crocea]
EH28_02386	58	0	0.201521	0	1.90003e-07	-4.46898	down	PREDICTED: anion exchange protein 2 isoform X1 [Larimichthys crocea]
EH28_06980	58	0	0.765696	0	1.90003e-07	-4.46898	down	Sialic acid-binding Ig-like lectin 5 [Larimichthys crocea]
EH28_12984	59	0	0.512655	0	1.44257e-07	-4.49254	down	PREDICTED: 2-phosphoxylose phosphatase 1 isoform X2 [Larimichthys crocea]
Larimichthys_crocea_newGene_7949	59	0	0.514986	0	1.44257e-07	-4.49254	down	Unknown
Larimichthys_crocea_newGene_9563	59	0	1.16452	0	1.44257e-07	-4.49254	down	Unknown
Larimichthys_crocea_newGene_2272	196	5	1.30614	0.035253	2.89768e-14	-4.50611	down	PREDICTED: protein NYNRIN [Oreochromis niloticus]
EH28_02170	61	0	0.417375	0	8.37568e-08	-4.53853	down	AMP deaminase 3 [Larimichthys crocea]
Larimichthys_crocea_newGene_15157	62	0	2.54345	0	6.40458e-08	-4.56099	down	Protein NLRC3 [Larimichthys crocea]
EH28_16854	63	0	0.385534	0	4.9086e-08	-4.5831	down	Proto-oncogene tyrosine-protein kinase Src [Larimichthys crocea]
EH28_17417	63	0	0.318599	0	4.9086e-08	-4.5831	down	Glutamate [NMDA] receptor subunit epsilon-1 [Larimichthys crocea]
Larimichthys_crocea_newGene_14680	92	1	0.63496	2.8e-05	4.05952e-10	-4.58647	down	Unknown
EH28_23248	832	26	3.53255	0.44784	0	-4.61941	down	PREDICTED: adenosine receptor A2a [Larimichthys crocea]
EH28_15806	4416	147	11.097	2.94191	0	-4.62366	down	PREDICTED: dual specificity mitogen-activated protein kinase kinase 7 isoform X1 [Larimichthys crocea]
EH28_07251	70	0	1.99157	0	8.10473e-09	-4.72907	down	Adenylate kinase isoenzyme 1, partial [Larimichthys crocea]
EH28_10903	200	4	0.635799	0.011656	4.10783e-15	-4.74789	down	Collagen alpha-2(IV) chain, partial [Larimichthys crocea]
EH28_12935	71	0	0.996739	0	6.31825e-09	-4.74877	down	PREDICTED: RNA pseudouridylate synthase domain-containing protein 2 [Larimichthys crocea]
Larimichthys_crocea_newGene_10926	72	0	0.698369	0	4.93528e-09	-4.7682	down	Unknown
EH28_22421	603	16	2.53041	0.076693	0	-4.78618	down	PREDICTED: tumor necrosis factor ligand superfamily member 6-like isoform X2 [Larimichthys crocea]
EH28_01782	306	7	1.34052	0.037199	0	-4.79161	down	PREDICTED: LIM domain-containing protein ajuba [Larimichthys crocea]
EH28_19362	107	1	2.85371	0.009953	2.0717e-11	-4.79851	down	Zinc finger protein 609 [Larimichthys crocea]
EH28_03710	613	16	4.24716	0.120124	0	-4.8098	down	Cytosolic phospholipase A2 gamma [Larimichthys crocea]
EH28_20538	75	0	2.85035	0	2.37942e-09	-4.82498	down	PREDICTED: low molecular weight phosphotyrosine protein phosphatase-like [Larimichthys crocea]
Larimichthys_crocea_newGene_2830	76	0	1.42162	0	1.87277e-09	-4.84342	down	Unknown
Larimichthys_crocea_newGene_14106	78	0	0.923135	0	1.16648e-09	-4.8796	down	hypothetical protein EH28_00154 [Larimichthys crocea]
Larimichthys_crocea_newGene_4839	78	0	0.466192	0	1.16648e-09	-4.8796	down	Unknown
Larimichthys_crocea_newGene_8727	78	0	1.15565	0	1.16648e-09	-4.8796	down	Unknown
EH28_08124	727	18	11.5965	0.34242	0	-4.9051	down	PREDICTED: cyclic AMP-dependent transcription factor ATF-4 isoform X2 [Larimichthys crocea]
EH28_17603	80	0	0.991753	0	7.31724e-10	-4.9149	down	PREDICTED: NXPE family member 3 isoform X1 [Larimichthys crocea]
Larimichthys_crocea_newGene_15179	1050	26	9.25722	0.276247	0	-4.95416	down	Unknown
EH28_14930	83	0	0.303229	0	3.68233e-10	-4.96628	down	PREDICTED: rab11 family-interacting protein 3 isoform X1 [Larimichthys crocea]
EH28_14245	84	0	1.04537	0	2.93871e-10	-4.98301	down	PREDICTED: fucose-1-phosphate guanylyltransferase [Larimichthys crocea]
Larimichthys_crocea_newGene_5935	91	0	0.471506	0	6.33209e-11	-5.09498	down	Unknown
Larimichthys_crocea_newGene_15632	714	15	8.16699	0.195494	0	-5.11007	down	hypothetical protein EH28_00159 [Larimichthys crocea]
Larimichthys_crocea_newGene_12994	93	0	0.700624	0	4.13961e-11	-5.12543	down	Unknown
EH28_23931	223	3	4.18351	0.034139	1.11022e-16	-5.15295	down	Ig lambda-6 chain C region [Larimichthys crocea]
EH28_12190	96	0	2.2512	0	2.21163e-11	-5.16994	down	putative transposase element L1Md-A101/L1Md-A102/L1Md-A2 [Larimichthys crocea]
EH28_06285	97	0	1.32862	0	1.79956e-11	-5.18448	down	Sterile alpha motif domain-containing protein 3 [Larimichthys crocea]
EH28_13413	229	3	1.93357	0.347473	0	-5.1908	down	PREDICTED: serine palmitoyltransferase small subunit A [Larimichthys crocea]
EH28_21742	99	0	0.830809	0	1.19627e-11	-5.21312	down	Semaphorin-3D [Larimichthys crocea]
EH28_20340	102	0	1.39597	0	6.54787e-12	-5.25505	down	PREDICTED: zinc finger and BTB domain-containing protein 2 [Larimichthys crocea]
Larimichthys_crocea_newGene_5526	102	0	0.908108	0	6.54787e-12	-5.25505	down	Unknown
Larimichthys_crocea_newGene_1723	105	0	0.57822	0	3.62521e-12	-5.29579	down	Unknown
EH28_00354	106	0	1.28326	0	2.98406e-12	-5.30912	down	Zinc finger protein 8 [Larimichthys crocea]
Larimichthys_crocea_newGene_1708	107	0	1.06536	0	2.45926e-12	-5.32232	down	Unknown
Larimichthys_crocea_newGene_2974	108	0	0.374626	0	2.02927e-12	-5.33541	down	PREDICTED: probable ubiquitin-conjugating enzyme E2 W-B [Sinocyclocheilus grahami]
EH28_12579	109	0	0.381991	0	1.67621e-12	-5.34838	down	MAM domain-containing glycosylphosphatidylinositol anchor protein 2 [Larimichthys crocea]
EH28_18603	112	0	1.24548	0	9.51572e-13	-5.3866	down	putative AC transposase [Larimichthys crocea]
EH28_20741	121	0	0.977919	0	1.84741e-13	-5.49554	down	PREDICTED: poly [ADP-ribose] polymerase 3-like [Larimichthys crocea]
Larimichthys_crocea_newGene_11037	126	0	0.920158	0	7.70495e-14	-5.55269	down	Unknown
EH28_11288	1671	26	5.97368	0.351144	0	-5.62309	down	PREDICTED: retinol dehydrogenase 14 [Larimichthys crocea]
Larimichthys_crocea_newGene_4305	133	0	0.557129	0	2.34257e-14	-5.62907	down	Unknown
Larimichthys_crocea_newGene_2210	432	5	2.47052	0.027955	0	-5.63537	down	Unknown
Larimichthys_crocea_newGene_1174	200	1	0.639667	0.000533	0	-5.68403	down	Unknown
Larimichthys_crocea_newGene_2906	453	5	4.58099	0.058241	0	-5.70342	down	Protein NLRC3 [Larimichthys crocea]
Larimichthys_crocea_newGene_4681	144	0	0.798038	0	3.88578e-15	-5.74149	down	Unknown
Larimichthys_crocea_newGene_10764	148	0	0.516325	0	2.22045e-15	-5.78028	down	Unknown
EH28_03336	482	5	1.3775	0.014803	0	-5.79242	down	PREDICTED: toll-like receptor 2 type-2 [Larimichthys crocea]
EH28_10709	1463	19	4.26369	0.066264	0	-5.84185	down	PREDICTED: lipoma-preferred partner homolog isoform X1 [Larimichthys crocea]
Larimichthys_crocea_newGene_3213	156	0	0.913329	0	6.66134e-16	-5.85489	down	Unknown
Larimichthys_crocea_newGene_12376	158	0	0.651022	0	4.44089e-16	-5.87295	down	unnamed protein product [Oncorhynchus mykiss]
EH28_23289	601	6	6.66064	0.079619	0	-5.92355	down	PREDICTED: leucine-rich repeat-containing protein 32-like [Larimichthys crocea]
Larimichthys_crocea_newGene_2445	167	0	0.55205	0	2.22045e-16	-5.95155	down	uncharacterized protein LOC111859709 [Paramormyrops kingsleyae]
EH28_15492	691	7	6.25426	0.065335	0	-5.95961	down	Protein lifeguard 3 [Larimichthys crocea]
Larimichthys_crocea_newGene_14205	170	0	1.19017	0	0	-5.97682	down	Unknown
Larimichthys_crocea_newGene_7817	172	0	4.02936	0	0	-5.99343	down	Unknown
Larimichthys_crocea_newGene_4243	173	0	0.514405	0	0	-6.00166	down	Unknown
EH28_09729	495	4	2.57764	0.023522	0	-6.04364	down	T-lymphoma invasion and metastasis-inducing protein 2 [Larimichthys crocea]
Larimichthys_crocea_newGene_10408	187	0	3.91175	0	0	-6.11224	down	Unknown
Larimichthys_crocea_newGene_3789	191	0	1.74093	0	0	-6.14234	down	Unknown
Larimichthys_crocea_newGene_8921	206	0	0.836083	0	0	-6.24992	down	Interferon-induced very large GTPase 1 [Larimichthys crocea]
Larimichthys_crocea_newGene_3591	220	0	1.62115	0	0	-6.34357	down	Unknown
Larimichthys_crocea_newGene_4428	220	0	2.98466	0	0	-6.34357	down	Unknown
EH28_11815	698	4	1.99307	0.028547	0	-6.53712	down	PREDICTED: high choriolytic enzyme 1-like isoform X1 [Larimichthys crocea]
Larimichthys_crocea_newGene_2593	273	0	1.24575	0	0	-6.65152	down	Unknown
Larimichthys_crocea_newGene_3935	274	0	1.42519	0	0	-6.65674	down	Unknown
EH28_03049	276	0	1.81488	0	0	-6.66713	down	Glutamine-rich protein 1 [Larimichthys crocea]
EH28_05911	288	0	1.1003	0	0	-6.72794	down	PREDICTED: dual specificity protein phosphatase 7 [Larimichthys crocea]
EH28_13224	293	0	3.10321	0	0	-6.75254	down	putative polypeptide N-acetylgalactosaminyltransferase-like protein 3 [Larimichthys crocea]
Larimichthys_crocea_newGene_9951	298	0	1.59583	0	0	-6.77673	down	Unknown
EH28_12843	308	0	2.9191	0	0	-6.82392	down	Peptidylprolyl isomerase domain and WD repeat-containing protein 1 [Larimichthys crocea]
EH28_19470	312	0	4.02514	0	0	-6.84237	down	Major histocompatibility complex class I-related protein [Larimichthys crocea]
Larimichthys_crocea_newGene_5036	1201	6	5.18907	0.028771	0	-6.91907	down	Unknown
Larimichthys_crocea_newGene_8362	476	1	3.20294	0.008006	0	-6.92363	down	CDP-diacylglycerolUnknowninositol 3-phosphatidyltransferase [Larimichthys crocea]
Larimichthys_crocea_newGene_8354	348	0	1.76114	0	0	-6.99861	down	Ribosomal RNA processing protein 1 [Larimichthys crocea]

## Sheet: Bl-24h_vs_Bl-0h.DEG
Gene_ID	Bl-0h_Count	Bl-24h_Count	Bl-0h_FPKM	Bl-24h_FPKM	FDR	log2FC	regulated	NR_annotation
EH28_06371	0	756	0	7.5275	0	8.52935	up	hypothetical protein EH28_06371 [Larimichthys crocea]
EH28_06634	17	5670	0.304343	146.056	0	8.17932	up	PREDICTED: lactosylceramide 1,3-N-acetyl-beta-D-glucosaminyltransferase [Larimichthys crocea]
EH28_18235	7	2650	0.127856	78.0189	0	8.16129	up	PREDICTED: protein Tob1 [Larimichthys crocea]
EH28_07365	0	507	0	10.4593	0	7.95487	up	PREDICTED: transmembrane protein 39B isoform X2 [Larimichthys crocea]
EH28_09293	2	975	0.046168	34.6552	0	7.89235	up	PREDICTED: myeloid-associated differentiation marker homolog [Larimichthys crocea]
EH28_08045	0	394	0	2.13173	0	7.59274	up	PREDICTED: early growth response protein 1-like [Larimichthys crocea]
Larimichthys_crocea_newGene_15180	0	392	0	5.482	0	7.58544	up	PREDICTED: leucine-rich repeat-containing protein 15-like, partial [Larimichthys crocea]
EH28_03308	0	378	0	10.2078	0	7.53325	up	PREDICTED: gastrula zinc finger protein XlCGF57.1-like [Larimichthys crocea]
EH28_10361	9	2076	0.176876	58.3944	0	7.51965	up	PREDICTED: apelin receptor B-like [Larimichthys crocea]
Larimichthys_crocea_newGene_12377	0	358	0	0.838625	0	7.45526	up	unnamed protein product [Oncorhynchus mykiss]
Larimichthys_crocea_newGene_6090	457	0	4.61709	0	0	-7.84859	down	Unknown
Larimichthys_crocea_newGene_10547	470	0	6.92064	0	0	-7.88888	down	Unknown
EH28_06669	503	0	4.83291	0	0	-7.98638	down	Cytosolic phospholipase A2 [Larimichthys crocea]
EH28_20068	582	0	1.47982	0	0	-8.19607	down	hypothetical protein EH28_20068 [Larimichthys crocea]
EH28_23289	601	0	6.66064	0	0	-8.24226	down	PREDICTED: leucine-rich repeat-containing protein 32-like [Larimichthys crocea]
EH28_20137	2443	6	43.5909	0.148124	0	-8.28939	down	PREDICTED: sphingosine 1-phosphate receptor 4 [Larimichthys crocea]
Larimichthys_crocea_newGene_5016	677	0	15.2235	0	0	-8.41352	down	Unknown
Larimichthys_crocea_newGene_11024	889	0	8.94376	0	0	-8.80553	down	Unknown
Larimichthys_crocea_newGene_13868	922	0	15.3109	0	0	-8.858	down	Unknown
EH28_13248	2462	3	5.95678	0.006707	0	-8.97309	down	PREDICTED: myocardin isoform X2 [Larimichthys crocea]
Larimichthys_crocea_newGene_11744	0	338	0	5.40815	0	7.37281	up	Unknown
EH28_22751	6	1362	0.00803	4.92184	0	7.37218	up	FERM domain-containing protein 3 [Larimichthys crocea]
EH28_23172	2	676	0.006067	3.93636	0	7.36531	up	Leucine-rich repeat-containing protein 16A [Larimichthys crocea]
EH28_16619	1	467	0.086161	66.3624	0	7.24975	up	PREDICTED: phosphatidylinositol N-acetylglucosaminyltransferase subunit Y [Larimichthys crocea]
Larimichthys_crocea_newGene_8934	0	299	0	1.67804	0	7.19706	up	Unknown
Larimichthys_crocea_newGene_11184	0	275	0	8.14888	0	7.07721	up	Unknown
Larimichthys_crocea_newGene_809	0	249	0	1.00798	0	6.93504	up	uncharacterized protein LOC101166204 isoform X1 [Oryzias latipes]
EH28_18595	3	615	0.044967	16.8055	0	6.90675	up	PREDICTED: uroporphyrinogen decarboxylase [Larimichthys crocea]
Larimichthys_crocea_newGene_12199	0	241	0	2.01707	0	6.88832	up	PREDICTED: girdin-like [Notothenia coriiceps]
EH28_02724	1	361	3.3e-05	2.5275	0	6.88017	up	Gastrula zinc finger protein [Larimichthys crocea]
EH28_23171	0	236	0	2.68977	0	6.85833	up	hypothetical protein EH28_23171 [Larimichthys crocea]
EH28_06299	0	232	0	4.98795	0	6.83388	up	E3 ubiquitin/ISG15 ligase TRIM25 [Larimichthys crocea]
EH28_06888	5	795	0.017873	3.37014	0	6.78989	up	FERM, RhoGEF and pleckstrin domain-containing protein 2 [Larimichthys crocea]
EH28_12951	18	2253	0.211075	36.8654	0	6.77457	up	PREDICTED: grainyhead-like protein 1 homolog isoform X1 [Larimichthys crocea]
EH28_17033	0	211	0	2.20211	0	6.69826	up	DNA damage-inducible transcript 3 protein [Larimichthys crocea]
EH28_06896	0	208	0	1.84909	0	6.6778	up	PREDICTED: espin-like protein [Larimichthys crocea]
EH28_08936	1	301	0.03692	15.7123	0	6.61956	up	PREDICTED: flavin reductase (NADPH) [Larimichthys crocea]
EH28_20609	4	588	0.060493	16.3979	0	6.57875	up	PREDICTED: protein HEXIM [Larimichthys crocea]
Larimichthys_crocea_newGene_5884	0	175	0	2.12876	0	6.43122	up	Unknown
EH28_15322	3	429	0.048344	14.1173	0	6.38922	up	Mitotic spindle-associated MMXD complex subunit MIP18 [Larimichthys crocea]
EH28_10500	5	552	0.065339	10.1	0	6.26524	up	PREDICTED: zinc finger protein 883 [Larimichthys crocea]
Larimichthys_crocea_newGene_12487	0	155	0	0.921432	0	6.25829	up	Unknown
EH28_10630	3	390	0.00643	1.66606	0	6.25241	up	Adenylyl cyclase-associated protein 1 [Larimichthys crocea]
EH28_17650	0	143	0	1.49837	0	6.14362	up	PREDICTED: citrate lyase subunit beta-like protein, mitochondrial isoform X1 [Larimichthys crocea]
Larimichthys_crocea_newGene_684	0	137	0	1.3497	0	6.08267	up	Unknown
Larimichthys_crocea_newGene_2832	0	135	0	0.815523	0	6.06177	up	Unknown
EH28_01547	0	130	0	4.75065	0	6.00816	up	Trypsin-1 [Larimichthys crocea]
EH28_17393	0	124	0	0.475213	0	5.94107	up	Roundabout [Larimichthys crocea]
EH28_08508	1	186	0.004213	1.46433	0	5.93113	up	Lipid phosphate phosphatase-related protein type 3 [Larimichthys crocea]
Larimichthys_crocea_newGene_12201	0	119	0	2.24851	0	5.88268	up	Unknown
Larimichthys_crocea_newGene_9254	0	117	0	2.30261	0	5.85864	up	Unknown
EH28_10080	0	115	0	4.91602	0	5.8342	up	PREDICTED: uncharacterized protein LOC109139204 [Larimichthys crocea]
Larimichthys_crocea_newGene_10692	0	112	0	1.07978	0	5.79674	up	ReO_6 [Oryzias latipes]
EH28_21921	2	226	0.032762	7.28741	0	5.79328	up	PREDICTED: transcriptional activator protein Pur-beta [Larimichthys crocea]
Larimichthys_crocea_newGene_5293	0	111	0	4.00262	0	5.78404	up	Unknown
Larimichthys_crocea_newGene_4897	0	110	0	0.429159	0	5.77122	up	uncharacterized protein LOC101166204 isoform X1 [Oryzias latipes]
Larimichthys_crocea_newGene_8088	0	110	0	1.093	0	5.77122	up	PREDICTED: uncharacterized protein LOC107085700 [Cyprinodon variegatus]
Larimichthys_crocea_newGene_9200	0	109	0	0.533141	1.11022e-16	5.75828	up	hypothetical protein EH28_21752 [Larimichthys crocea]
EH28_21251	10	664	0.122712	12.1659	0	5.7525	up	PREDICTED: zinc finger protein 883 [Larimichthys crocea]
Larimichthys_crocea_newGene_13629	0	108	0	2.27942	1.11022e-16	5.74523	up	Unknown
EH28_10997	8	532	0.043046	4.43494	0	5.69709	up	PREDICTED: nuclear receptor-interacting protein 1 [Larimichthys crocea]
EH28_01637	0	104	0	0.458697	2.22045e-16	5.69182	up	GTPase IMAP family member 4 [Larimichthys crocea]
EH28_20703	0	103	0	6.5561	4.44089e-16	5.67815	up	Neuroblastoma suppressor of tumorigenicity 1 [Larimichthys crocea]
EH28_15009	0	101	0	1.07927	7.77156e-16	5.65042	up	Protein Jumonji [Larimichthys crocea]
EH28_03634	0	100	0	0.527484	9.99201e-16	5.63635	up	PREDICTED: RNA binding protein fox-1 homolog 2-like isoform X1 [Larimichthys crocea]
EH28_05111	0	98	0	0.726094	1.77636e-15	5.6078	up	Thyroid adenoma-associated protein [Larimichthys crocea]
EH28_01438	0	97	0	4.71416	2.44249e-15	5.59331	up	hypothetical protein EH28_01438 [Larimichthys crocea]
EH28_07139	2	195	0.018304	4.82146	0	5.58249	up	PREDICTED: microfibrillar-associated protein 3-like [Larimichthys crocea]
EH28_07789	2	188	0.016952	2.52805	0	5.53031	up	PREDICTED: rho-related GTP-binding protein RhoF-like [Larimichthys crocea]
EH28_09836	1	139	0.037634	11.4975	0	5.51622	up	hypothetical protein EH28_09836 [Larimichthys crocea]
Larimichthys_crocea_newGene_4182	0	91	0	0.675554	1.32117e-14	5.50316	up	PREDICTED: rab3 GTPase-activating protein catalytic subunit-like isoform X2 [Notothenia coriiceps]
EH28_09882	2	177	0.069386	11.731	0	5.44429	up	PREDICTED: ribonuclease P protein subunit p20 [Larimichthys crocea]
EH28_18020	0	87	0	0.849972	4.36318e-14	5.43977	up	PREDICTED: stromal interaction molecule 2-like [Larimichthys crocea]
EH28_00234	0	86	0	2.74535	5.89528e-14	5.42348	up	LINE-1 type transposase domain-containing protein 1 [Larimichthys crocea]
EH28_04973	0	86	0	0.817597	5.89528e-14	5.42348	up	PREDICTED: zinc fingers and homeoboxes protein 2-like [Larimichthys crocea]
EH28_12277	0	85	0	1.36	7.99361e-14	5.407	up	PREDICTED: kelch repeat and BTB domain-containing protein 7 [Larimichthys crocea]
Larimichthys_crocea_newGene_10903	0	85	0	1.58934	7.99361e-14	5.407	up	Unknown
Larimichthys_crocea_newGene_7959	0	84	0	0.502406	1.08691e-13	5.39033	up	Unknown
EH28_05616	3	210	0.051051	6.93286	0	5.36578	up	PREDICTED: heterogeneous nuclear ribonucleoprotein A0-like [Larimichthys crocea]
EH28_05791	0	82	0	1.46171	2.01505e-13	5.3564	up	PREDICTED: rhodopsin kinase-like [Larimichthys crocea]
EH28_10329	0	79	0	0.848584	5.17031e-13	5.30397	up	hypothetical protein EH28_10329 [Larimichthys crocea]
EH28_02052	0	77	0	1.05067	9.78884e-13	5.26792	up	hypothetical protein EH28_02052 [Larimichthys crocea]
EH28_23581	0	77	0	0.685538	9.78884e-13	5.26792	up	Transcriptional repressor p66-beta [Larimichthys crocea]
EH28_02036	0	76	0	1.53019	1.35114e-12	5.24955	up	putative nuclease HARBI1 [Larimichthys crocea]
EH28_02860	17	734	0.246428	3.67194	0	5.23333	up	PREDICTED: protein FAM122A-like isoform X1 [Larimichthys crocea]
EH28_07694	0	75	0	1.92942	1.86884e-12	5.23095	up	PREDICTED: mitochondrial ribonuclease P protein 3-like [Larimichthys crocea]
EH28_04854	0	74	0	0.446568	2.59082e-12	5.21211	up	Chloride channel protein 1 [Larimichthys crocea]
EH28_12516	6	301	0.104431	8.54848	0	5.20192	up	PREDICTED: melatonin receptor type 1A [Larimichthys crocea]
EH28_19447	36	1429	0.472564	7.28592	0	5.19219	up	Glycogen synthase kinase-3 alpha [Larimichthys crocea]
EH28_03840	17	711	0.227889	15.5444	0	5.18752	up	PREDICTED: proline-rich nuclear receptor coactivator 1-like [Larimichthys crocea]
EH28_21417	0	71	0	2.86141	6.99463e-12	5.15404	up	PREDICTED: anionic trypsin-1-like [Larimichthys crocea]
EH28_22342	0	71	0	2.17862	6.99463e-12	5.15404	up	Chymotrypsin-like elastase family member 2A [Larimichthys crocea]
EH28_04496	0	69	0	1.61311	1.37174e-11	5.11399	up	PREDICTED: protein prune homolog isoform X1 [Larimichthys crocea]
EH28_16843	0	68	0	2.12552	1.92778e-11	5.09354	up	Elastase-1 [Larimichthys crocea]
EH28_13118	4	204	0.046725	3.69034	0	5.06092	up	PREDICTED: tripartite motif-containing protein 16-like [Larimichthys crocea]
Larimichthys_crocea_newGene_11695	0	66	0	1.49752	3.83498e-11	5.05176	up	hypothetical protein EH28_21752 [Larimichthys crocea]
Larimichthys_crocea_newGene_13363	0	66	0	0.754896	3.83498e-11	5.05176	up	Unknown
EH28_18886	1	92	0.000653	0.805645	1.22569e-13	4.93152	up	Protein-methionine sulfoxide oxidase MICAL3 [Larimichthys crocea]
EH28_21416	0	59	0	2.38038	4.61055e-10	4.89516	up	PREDICTED: trypsin [Larimichthys crocea]
EH28_21333	0	59	0	0.307771	4.61055e-10	4.89516	up	PREDICTED: eosinophil peroxidase-like [Larimichthys crocea]
EH28_20192	18	595	0.069018	3.51282	0	4.85734	up	PREDICTED: titin-like [Larimichthys crocea]
EH28_04714	3	146	0.038058	4.40761	0	4.84746	up	PREDICTED: importin subunit alpha-5-like [Larimichthys crocea]
EH28_01074	0	57	0	1.36236	9.61022e-10	4.8471	up	Serine/threonine-protein phosphatase 6 regulatory ankyrin repeat subunit C, partial [Larimichthys crocea]
EH28_12920	0	57	0	0.91186	9.61022e-10	4.8471	up	tRNA (guanine(37)-N1)-methyltransferase [Larimichthys crocea]
EH28_18443	0	56	0	0.482342	1.39331e-09	4.82246	up	Talin-1 [Larimichthys crocea]
Larimichthys_crocea_newGene_6995	0	56	0	0.916124	1.39331e-09	4.82246	up	uncharacterized protein LOC111845548 [Paramormyrops kingsleyae]
EH28_22352	9	315	0.009533	1.122	0	4.80721	up	G-protein coupled receptor 98 [Larimichthys crocea]
EH28_21631	2	113	0.109157	10.2638	3.88578e-15	4.8062	up	PREDICTED: 28S ribosomal protein S6, mitochondrial [Larimichthys crocea]
EH28_08522	0	55	0	1.31006	2.02583e-09	4.79739	up	PREDICTED: carboxypeptidase B [Larimichthys crocea]
EH28_19856	5	196	0.07632	4.36325	0	4.7811	up	Synaptic vesicle glycoprotein 2A [Larimichthys crocea]
EH28_07961	0	54	0	0.953476	2.95407e-09	4.77188	up	TATA box-binding protein-like protein 2 [Larimichthys crocea]
EH28_02881	21	645	0.338127	2.2722	0	4.77165	up	PREDICTED: protein FAM122A-like isoform X1 [Larimichthys crocea]
EH28_19487	0	52	0	0.609356	6.33748e-09	4.71946	up	rRNA-processing protein UTP23 [Larimichthys crocea]
Larimichthys_crocea_newGene_11185	0	51	0	0.804183	9.32476e-09	4.69252	up	Unknown
EH28_00212	0	50	0	1.67521	1.37627e-08	4.66507	up	PREDICTED: condensin complex subunit 1-like, partial [Larimichthys crocea]
EH28_12424	0	50	0	0.651604	1.37627e-08	4.66507	up	N-chimaerin [Larimichthys crocea]
Larimichthys_crocea_newGene_2905	0	50	0	0.74232	1.37627e-08	4.66507	up	PREDICTED: transmembrane protease serine 3-like isoform X1 [Notothenia coriiceps]
Larimichthys_crocea_newGene_5790	137	3623	0.392195	8.87611	0	4.66187	up	PREDICTED: protein NYNRIN-like [Larimichthys crocea]
EH28_00300	0	49	0	0.782297	2.03766e-08	4.63708	up	hypothetical protein EH28_00300, partial [Larimichthys crocea]
EH28_03236	210	5343	0.527912	20.4874	0	4.61306	up	Retinoic acid receptor RXR-beta-A [Larimichthys crocea]
EH28_10213	6	196	0.100659	3.32484	0	4.58823	up	hypothetical protein EH28_10213 [Larimichthys crocea]
EH28_04156	5	171	0.016336	0.773617	0	4.58642	up	Complement C3 [Larimichthys crocea]
EH28_21981	0	47	0	1.12698	4.51004e-08	4.57943	up	PREDICTED: carboxypeptidase A2 [Larimichthys crocea]
Larimichthys_crocea_newGene_6928	0	47	0	0.815057	4.51004e-08	4.57943	up	Unknown
Larimichthys_crocea_newGene_9541	0	47	0	1.04165	4.51004e-08	4.57943	up	Unknown
Larimichthys_crocea_newGene_15199	0	46	0	0.75545	6.74286e-08	4.54971	up	Unknown
EH28_16490	4	142	0.015968	1.32988	1.11022e-16	4.5445	up	PREDICTED: myotubularin-related protein 7 [Larimichthys crocea]
EH28_03861	0	45	0	2.45939	1.0115e-07	4.51937	up	hypothetical protein EH28_03861 [Larimichthys crocea]
EH28_20185	26	653	0.090532	3.37562	0	4.50549	up	PREDICTED: UPF0565 protein C2orf69 homolog [Larimichthys crocea]
Larimichthys_crocea_newGene_753	9	255	0.090275	3.58876	0	4.50455	up	Unknown
EH28_10412	0	44	0	1.35183	1.52256e-07	4.48838	up	hypothetical protein EH28_10412 [Larimichthys crocea]
EH28_13097	0	44	0	0.95895	1.52256e-07	4.48838	up	Protein phosphatase methylesterase 1 [Larimichthys crocea]
Larimichthys_crocea_newGene_11698	0	44	0	0.789889	1.52256e-07	4.48838	up	Unknown
EH28_21956	0	43	0	0.202945	2.29982e-07	4.45671	up	Kinesin-like protein KIF26B [Larimichthys crocea]
Larimichthys_crocea_newGene_2632	0	43	0	1.29687	2.29982e-07	4.45671	up	Unknown
Larimichthys_crocea_newGene_679	66	1531	0.776439	26.5759	0	4.45184	up	Unknown
EH28_00471	13	335	0.055524	3.06712	0	4.4477	up	Xanthine dehydrogenase/oxidase [Larimichthys crocea]
EH28_13640	6	177	0.04129	1.65675	0	4.44273	up	Integrator complex subunit 5 [Larimichthys crocea]
EH28_04718	0	42	0	0.305263	3.48615e-07	4.42432	up	Complement C3 [Larimichthys crocea]
EH28_07500	0	42	0	0.385592	3.48615e-07	4.42432	up	PREDICTED: ceruloplasmin-like [Larimichthys crocea]
Larimichthys_crocea_newGene_11156	0	42	0	0.333882	3.48615e-07	4.42432	up	PREDICTED: RNA-directed DNA polymerase from mobile element jockey-like [Larimichthys crocea]
Larimichthys_crocea_newGene_9026	12	306	0.04359	1.83717	0	4.4175	up	PREDICTED: flocculation protein FLO11-like [Larimichthys crocea]
EH28_04023	0	41	0	1.01127	5.3035e-07	4.39119	up	hypothetical protein EH28_04023 [Larimichthys crocea]
Larimichthys_crocea_newGene_13063	0	41	0	0.747036	5.3035e-07	4.39119	up	Unknown
Larimichthys_crocea_newGene_2686	0	41	0	2.99568	5.3035e-07	4.39119	up	Unknown
Larimichthys_crocea_newGene_665	0	41	0	1.09273	5.3035e-07	4.39119	up	Unknown
EH28_09560	3	105	0.007787	0.40104	2.12386e-13	4.37967	up	Rho guanine nucleotide exchange factor 40 [Larimichthys crocea]
EH28_02894	3	105	0.020986	1.36562	2.12386e-13	4.37967	up	Hypothetical protein EH28_02894 [Larimichthys crocea]
EH28_21836	4	124	0.016049	0.914152	1.21014e-14	4.35193	up	Receptor-type tyrosine-protein phosphatase N2 [Larimichthys crocea]
EH28_00106	0	39	0	2.00555	1.24107e-06	4.32257	up	Leucine-rich repeat-containing protein 16A [Larimichthys crocea]
Larimichthys_crocea_newGene_14634	0	39	0	0.453897	1.24107e-06	4.32257	up	Unknown
Larimichthys_crocea_newGene_8125	0	39	0	0.859774	1.24107e-06	4.32257	up	Unknown
EH28_22155	3	100	0.056977	4.25699	7.84262e-13	4.31066	up	Heterogeneous nuclear ribonucleoprotein K [Larimichthys crocea]
EH28_18699	0	38	0	0.097339	1.90928e-06	4.28699	up	Apolipoprotein B-100 [Larimichthys crocea]
EH28_08624	8	195	0.081026	2.87333	0	4.25868	up	PREDICTED: E3 ubiquitin-protein ligase TRIM32 [Larimichthys crocea]
EH28_05079	0	37	0	0.341445	2.94863e-06	4.25051	up	PREDICTED: sodium/glucose cotransporter 4 isoform X1 [Larimichthys crocea]
Larimichthys_crocea_newGene_10725	0	37	0	0.747726	2.94863e-06	4.25051	up	uncharacterized protein LOC111191308 [Astyanax mexicanus]
Larimichthys_crocea_newGene_1992	28	563	0.134765	3.81981	0	4.1927	up	Maternal B9.15 protein [Larimichthys crocea]
Larimichthys_crocea_newGene_9344	14	298	0.103733	3.16824	0	4.18678	up	PREDICTED: alpha-tectorin [Stegastes partitus]
EH28_20788	1	54	0.017552	1.67095	2.71134e-08	4.18483	up	Transcription factor jun-B [Larimichthys crocea]
EH28_12241	0	35	0	0.144138	7.11677e-06	4.17466	up	Collagen alpha-6(IV) chain [Larimichthys crocea]
EH28_14178	0	35	0	1.42666	7.11677e-06	4.17466	up	PREDICTED: transcription factor GATA-3-like isoform X2 [Larimichthys crocea]
EH28_02369	920	17039	3.38441	93.6335	0	4.16505	up	Histone deacetylase 7 [Larimichthys crocea]
EH28_07656	98	1821	0.767626	18.0073	0	4.14534	up	PREDICTED: WD repeat-containing protein 36 [Larimichthys crocea]
EH28_21033	0	34	0	1.03171	1.11239e-05	4.13519	up	PREDICTED: relaxin-3 receptor 1 [Larimichthys crocea]
EH28_16841	0	34	0	1.07233	1.11239e-05	4.13519	up	Elastase-1 [Larimichthys crocea]
EH28_13243	0	33	0	0.697258	1.74597e-05	4.09461	up	Serine/threonine-protein phosphatase 5 [Larimichthys crocea]
EH28_04460	0	33	0	0.585534	1.74597e-05	4.09461	up	PREDICTED: alpha-2-HS-glycoprotein [Larimichthys crocea]
EH28_22285	0	33	0	0.120382	1.74597e-05	4.09461	up	Neurabin-1 [Larimichthys crocea]
EH28_12726	0	33	0	0.473268	1.74597e-05	4.09461	up	Adhesive plaque matrix protein [Larimichthys crocea]
EH28_08454	2	67	0.031099	1.02194	2.03672e-09	4.06967	up	putative arginineUnknowntRNA ligase, mitochondrial, partial [Larimichthys crocea]
EH28_08593	6	136	0.072103	2.4967	2.10942e-14	4.06756	up	PREDICTED: E3 ubiquitin-protein ligase TRIM39-like [Larimichthys crocea]
EH28_23449	0	32	0	0.689655	2.75206e-05	4.05285	up	PREDICTED: elongation factor 1-alpha-like [Larimichthys crocea]
Larimichthys_crocea_newGene_6551	0	32	0	1.12346	2.75206e-05	4.05285	up	Unknown
Larimichthys_crocea_newGene_7930	0	32	0	0.220352	2.75206e-05	4.05285	up	Unknown
Larimichthys_crocea_newGene_9202	0	32	0	0.795783	2.75206e-05	4.05285	up	Unknown
EH28_19319	15	288	0.037015	1.11891	0	4.05037	up	Serine/threonine-protein phosphatase 6 regulatory ankyrin repeat subunit B [Larimichthys crocea]
EH28_05342	4	99	0.102184	3.82987	5.68257e-12	4.033	up	PREDICTED: lys-63-specific deubiquitinase BRCC36 [Larimichthys crocea]
EH28_02687	23	414	0.112528	1.92591	0	4.01419	up	Collagen alpha-6(VI) chain [Larimichthys crocea]
EH28_15668	2	64	0.003457	0.304078	5.48194e-09	4.00558	up	Protein bicaudal C [Larimichthys crocea]
EH28_10264	6	129	0.046894	1.62066	9.58122e-14	3.99249	up	Poly [ADP-ribose] polymerase 12 [Larimichthys crocea]
EH28_10451	0	30	0	1.88974	6.92722e-05	3.96553	up	60S ribosomal protein L18 [Larimichthys crocea]
EH28_17394	0	30	0	0.121898	6.92722e-05	3.96553	up	Roundabout [Larimichthys crocea]
EH28_02581	0	30	0	0.333088	6.92722e-05	3.96553	up	Deoxyhypusine synthase [Larimichthys crocea]
EH28_24251	0	29	0	0.28206	0.000110639	3.9198	up	Toll-like receptor 9 [Larimichthys crocea]
Larimichthys_crocea_newGene_6734	0	29	0	0.468788	0.000110639	3.9198	up	Unknown
EH28_15393	41	666	0.223357	4.19128	0	3.91477	up	Heat shock protein 12B [Larimichthys crocea]
EH28_25054	352	5487	0.846866	18.5741	0	3.9117	up	Protein PRRC2A [Larimichthys crocea]
Larimichthys_crocea_newGene_15319	30	493	0.183594	4.15412	0	3.90876	up	H/ACA ribonucleoprotein complex non-core subunit NAF1 [Larimichthys crocea]
EH28_10854	0	28	0	1.30987	0.000177516	3.87257	up	Regulator of nonsense transcripts 1 [Larimichthys crocea]
EH28_15161	0	28	0	0.179652	0.000177516	3.87257	up	PREDICTED: proline and serine-rich protein 2 [Larimichthys crocea]
EH28_19138	38	589	0.77007	5.01276	0	3.84246	up	PREDICTED: E3 ubiquitin-protein ligase parkin [Larimichthys crocea]
EH28_12285	31	484	0.813218	18.9109	0	3.83788	up	hypothetical protein EH28_12285, partial [Larimichthys crocea]
EH28_07814	0	27	0	0.544778	0.000286141	3.82375	up	Mastermind-like protein 1 [Larimichthys crocea]
Larimichthys_crocea_newGene_10448	0	27	0	0.591408	0.000286141	3.82375	up	hypothetical protein EH28_19344 [Larimichthys crocea]
Larimichthys_crocea_newGene_11305	0	27	0	0.87064	0.000286141	3.82375	up	Unknown
Larimichthys_crocea_newGene_9806	0	27	0	0.554896	0.000286141	3.82375	up	Unknown
EH28_09449	10	172	0.142569	3.9573	4.32987e-15	3.81638	up	PREDICTED: fibrinogen gamma chain [Larimichthys crocea]
EH28_24925	7	125	0.016329	0.735433	9.57345e-13	3.77767	up	PREDICTED: SLIT-ROBO Rho GTPase-activating protein 1 isoform X2 [Larimichthys crocea]
EH28_04274	3	66	0.046045	1.35332	1.55474e-08	3.72607	up	Origin recognition complex subunit 1 [Larimichthys crocea]
Larimichthys_crocea_newGene_15602	2	52	0.025909	1.06378	3.51594e-07	3.71633	up	Unknown
EH28_02758	4	78	0.038483	1.04676	1.87627e-09	3.69691	up	PREDICTED: uncharacterized protein LOC104938345 [Larimichthys crocea]
EH28_07604	5	90	0.062401	1.99486	2.85938e-10	3.67574	up	PREDICTED: 3-oxoacyl-[acyl-carrier-protein] synthase, mitochondrial isoform X1 [Larimichthys crocea]
EH28_24296	13	193	0.181193	4.20152	3.9968e-15	3.65859	up	PREDICTED: keratin, type I cytoskeletal 13 [Larimichthys crocea]
Larimichthys_crocea_newGene_7569	3	61	0.040231	1.63458	7.91428e-08	3.61597	up	Unknown
EH28_24140	5	86	0.063139	2.40934	8.4595e-10	3.61164	up	PREDICTED: chymotrypsin-like elastase family member 2A [Larimichthys crocea]
EH28_04205	133	1690	0.247483	4.50653	0	3.60477	up	Zinc finger and BTB domain-containing protein 20 [Larimichthys crocea]
EH28_08118	6	98	0.111039	2.62168	1.44211e-10	3.6031	up	Beta-1,4-mannosyl-glycoprotein 4-beta-N-acetylglucosaminyltransferase [Larimichthys crocea]
EH28_09259	9	134	0.105956	2.18449	1.83797e-12	3.58665	up	DNA repair protein RAD52 [Larimichthys crocea]
EH28_11330	44	567	0.356246	6.64072	0	3.58606	up	PREDICTED: arginine vasopressin-induced protein 1 [Larimichthys crocea]
EH28_17664	40	517	0.085915	1.55247	0	3.58465	up	Zinc finger and BTB domain-containing protein 7A [Larimichthys crocea]
Larimichthys_crocea_newGene_12254	7	109	0.043836	0.954303	3.70571e-11	3.58348	up	PREDICTED: coiled-coil and C2 domain-containing protein 1B, partial [Larimichthys crocea]
EH28_09184	6	96	0.242929	6.07644	2.39894e-10	3.57397	up	hypothetical protein EH28_09184 [Larimichthys crocea]
EH28_17323	7	107	0.015707	0.385086	5.96082e-11	3.55726	up	Dual specificity mitogen-activated protein kinase kinase 6 [Larimichthys crocea]
EH28_21052	4	70	0.00692	0.298247	2.04516e-08	3.54501	up	Unconventional myosin-IXa [Larimichthys crocea]
Larimichthys_crocea_newGene_14693	7	105	0.075546	1.81254	9.62932e-11	3.53056	up	Unknown
Larimichthys_crocea_newGene_8587	7	105	0.034881	0.731901	9.62932e-11	3.53056	up	PREDICTED: cerebellar degeneration-related antigen 1 [Mesitornis unicolor]
EH28_12534	37	460	0.239538	3.98811	0	3.52376	up	PREDICTED: ankyrin repeat domain-containing protein 13D [Larimichthys crocea]
EH28_04680	1	33	0.004672	0.234729	0.000115686	3.50755	up	Transmembrane protease serine 4 [Larimichthys crocea]
EH28_01525	69	827	0.63813	10.9351	0	3.50268	up	PREDICTED: serine/arginine-rich splicing factor 2 isoform X2 [Larimichthys crocea]
EH28_13928	30	370	0.171389	3.28759	0	3.49668	up	Metastasis suppressor protein 1 [Larimichthys crocea]
EH28_12932	9	125	0.020192	0.628333	1.22277e-11	3.48791	up	Echinoderm microtubule-associated protein-like 1 [Larimichthys crocea]
EH28_08516	2	44	0.065246	1.20946	6.8369e-06	3.48524	up	Chymotrypsin-C [Larimichthys crocea]
Larimichthys_crocea_newGene_11296	2	44	0.036006	1.50445	6.8369e-06	3.48524	up	PREDICTED: tripartite motif-containing protein 16-like, partial [Larimichthys crocea]
EH28_02129	19	240	0.318465	6.08925	1.66533e-15	3.48438	up	PREDICTED: putative E3 ubiquitin-protein ligase UBR7 [Larimichthys crocea]
EH28_12649	31	377	0.074808	1.34874	0	3.47917	up	Alpha-tectorin [Larimichthys crocea]
EH28_05714	44	526	0.184712	2.71287	0	3.47818	up	Gamma-aminobutyric acid receptor subunit rho-2 [Larimichthys crocea]
EH28_02685	1	32	0.021076	1.01033	0.000178448	3.4658	up	PREDICTED: phosphoinositide 3-kinase regulatory subunit 4-like [Larimichthys crocea]
EH28_08733	1477	16813	6.38278	101.063	0	3.464	up	Tumor protein p53-inducible nuclear protein 1 [Larimichthys crocea]
EH28_01708	139	1587	0.744086	11.9956	0	3.45142	up	Syndecan-2-B [Larimichthys crocea]
EH28_10284	111	1250	0.836125	13.3098	0	3.42694	up	Dual specificity protein phosphatase 16 [Larimichthys crocea]
EH28_12234	166	1855	7.33426	15.7926	0	3.42349	up	Eukaryotic translation initiation factor 4H [Larimichthys crocea]
EH28_21365	2	42	0.055143	1.68868	1.47349e-05	3.42119	up	PREDICTED: axonemal dynein light intermediate polypeptide 1 [Larimichthys crocea]
EH28_11604	7	96	0.017505	0.45807	8.80218e-10	3.40387	up	PiggyBac transposable element-derived protein 5 [Larimichthys crocea]
EH28_11756	53	595	1.22796	3.01471	0	3.39751	up	PREDICTED: palmitoyltransferase ZDHHC3-like [Larimichthys crocea]
EH28_05305	105	1149	0.400611	5.61337	0	3.38432	up	Protein FAM168A [Larimichthys crocea]
EH28_20386	3	51	0.126768	3.74336	2.39268e-06	3.36683	up	hypothetical protein EH28_20386 [Larimichthys crocea]
EH28_17353	13	156	0.196663	3.62745	2.25397e-12	3.35513	up	Tankyrase-2 [Larimichthys crocea]
EH28_08329	45	491	0.533942	5.70957	0	3.3482	up	CDP-diacylglycerolUnknowninositol 3-phosphatidyltransferase [Larimichthys crocea]
EH28_08509	5	71	0.042153	0.829854	6.07135e-08	3.34221	up	Lipid phosphate phosphatase-related protein type 3 [Larimichthys crocea]
EH28_24806	1	29	0.024633	1.01081	0.000668784	3.33274	up	PREDICTED: RING1 and YY1-binding protein [Larimichthys crocea]
EH28_02684	1273	13172	4.30207	65.1324	0	3.32607	up	Protein asteroid [Larimichthys crocea]
EH28_17225	2	39	0.063203	1.81244	4.75695e-05	3.31943	up	Collectin-12 [Larimichthys crocea]
EH28_24970	3	49	0.019843	0.645597	4.85491e-06	3.31139	up	Adenylate cyclase type 8 [Larimichthys crocea]
EH28_11995	31	335	0.575925	5.47609	3.33067e-16	3.30974	up	PREDICTED: glycogenin-1 isoform X2 [Larimichthys crocea]
Larimichthys_crocea_newGene_14244	16	181	0.198868	3.83615	5.89084e-13	3.30381	up	Unknown
Larimichthys_crocea_newGene_9015	119	1209	0.37873	3.01485	0	3.28022	up	Unknown
EH28_15106	18	198	0.110428	2.81512	2.56017e-13	3.27986	up	Double-stranded RNA-binding protein Staufen [Larimichthys crocea]
EH28_13265	144	1457	0.825405	12.1932	0	3.27801	up	PREDICTED: zinc finger protein 438 [Larimichthys crocea]
EH28_18436	49	504	0.236046	3.39188	0	3.26789	up	PREDICTED: SH3 domain-binding protein 5 [Larimichthys crocea]
EH28_25262	4	57	0.039676	1.02545	1.25795e-06	3.25796	up	Serotransferrin [Larimichthys crocea]
EH28_22862	3	47	0.038127	0.871929	9.93863e-06	3.25374	up	PREDICTED: E3 ubiquitin-protein ligase TRIM21-like isoform X3 [Larimichthys crocea]
EH28_03920	21	223	0.092757	2.51991	9.12603e-14	3.24803	up	PREDICTED: hibernation-specific plasma protein HP-55-like [Larimichthys crocea]
EH28_12255	55	548	0.307207	5.01664	0	3.22768	up	Beta-arrestin-1 [Larimichthys crocea]
EH28_02447	7	84	0.028277	0.544623	1.94741e-08	3.21553	up	Dickkopf-related protein 3 [Larimichthys crocea]
EH28_22095	7	84	0.037354	0.709922	1.94741e-08	3.21553	up	putative S-acyltransferase At2g14255 [Larimichthys crocea]
EH28_07658	486	4644	2.90984	37.9398	0	3.20801	up	High affinity copper uptake protein 1 [Larimichthys crocea]
EH28_14751	6	74	0.269522	4.88325	9.08716e-08	3.2074	up	60S ribosomal export protein NMD3 [Larimichthys crocea]
EH28_01908	22	223	1.05773	15.275	2.05058e-13	3.1866	up	RING finger protein 10 [Larimichthys crocea]
EH28_05506	47	453	0.51009	6.9737	1.11022e-16	3.17236	up	PREDICTED: apolipoprotein A-I [Larimichthys crocea]
EH28_22064	145	1362	0.463377	6.05609	0	3.17103	up	Mitogen-activated protein kinase 8B [Larimichthys crocea]
EH28_07216	10	109	0.109829	1.9749	1.27165e-09	3.1681	up	Sulfatase-modifying factor 2, partial [Larimichthys crocea]
EH28_08338	35	340	0.436463	4.43609	3.10862e-15	3.16589	up	NFATC2-interacting protein [Larimichthys crocea]
EH28_19680	217	2012	0.841475	10.8772	0	3.15809	up	Leptin receptor overlapping transcript-like 1 [Larimichthys crocea]
EH28_17785	17	170	0.090464	1.29885	8.84226e-12	3.13636	up	Methyltransferase-like protein 21A [Larimichthys crocea]
EH28_05876	300	2733	8.04123	101.816	0	3.13592	up	Hypothetical protein EH28_05876 [Larimichthys crocea]
Larimichthys_crocea_newGene_12558	5	61	0.088538	2.25477	1.27235e-06	3.12983	up	Unknown
EH28_21532	250	2255	5.20132	87.9358	0	3.11992	up	Sequestosome-1 [Larimichthys crocea]
Larimichthys_crocea_newGene_5934	5	60	0.022607	0.467023	1.7403e-06	3.10676	up	Unknown
EH28_02792	15	148	0.061121	0.878855	6.6836e-11	3.09952	up	MAGUK p55 subfamily member 4 [Larimichthys crocea]
EH28_03199	2	33	0.005317	0.121038	0.000533653	3.09147	up	PREDICTED: alpha-2-macroglobulin isoform X2 [Larimichthys crocea]
Larimichthys_crocea_newGene_7651	9	93	0.100261	1.4347	1.8674e-08	3.06928	up	PREDICTED: calponin homology domain-containing protein DDB_G0272472-like [Larimichthys crocea]
EH28_03560	17	162	0.956373	13.1565	3.37985e-11	3.06767	up	PREDICTED: histone H2B 1/2-like [Larimichthys crocea]
EH28_13132	1049	9027	24.8919	76.4334	0	3.05975	up	Max-interacting protein 1, partial [Larimichthys crocea]
EH28_06458	50	444	0.404129	5.19395	1.66533e-15	3.0578	up	PhenylalanineUnknowntRNA ligase, mitochondrial [Larimichthys crocea]
EH28_07373	22	203	0.128607	2.84956	3.35132e-12	3.05233	up	PREDICTED: sodium-dependent lysophosphatidylcholine symporter 1-B isoform X1 [Larimichthys crocea]
EH28_15303	23	211	0.063156	0.905423	2.32103e-12	3.04863	up	E3 ubiquitin-protein ligase TRIM9 [Larimichthys crocea]
EH28_11741	77	669	0.341565	7.91591	1.11022e-16	3.04359	up	H(+)/Cl(-) exchange transporter 5 [Larimichthys crocea]
EH28_13184	73	634	0.726942	7.79573	1.11022e-16	3.04128	up	PREDICTED: cysteine protease ATG4D-like [Larimichthys crocea]
EH28_07662	27	242	0.133974	2.09742	7.08766e-13	3.03042	up	Unconventional myosin-Vb [Larimichthys crocea]
EH28_15010	186	1569	1.54114	14.6536	0	3.01992	up	PREDICTED: protein Jumonji [Larimichthys crocea]
Larimichthys_crocea_newGene_524	19	172	0.079721	1.04441	3.455e-11	3.00858	up	Unknown
EH28_13446	10	97	0.025305	0.605595	2.02348e-08	3.00312	up	von Willebrand factor, partial [Larimichthys crocea]
EH28_19580	490	4051	3.49432	26.0662	0	2.99924	up	PREDICTED: poly(ADP-ribose) glycohydrolase-like [Larimichthys crocea]
EH28_07315	3	39	0.020966	0.488361	0.000190925	2.99688	up	Calmodulin, partial [Larimichthys crocea]
EH28_09596	40	339	0.901738	2.73139	6.30607e-14	2.97876	up	Ras-related protein Rab-32 [Larimichthys crocea]
Larimichthys_crocea_newGene_12777	35	298	0.175143	3.36166	2.05946e-13	2.97688	up	PREDICTED: dedicator of cytokinesis protein 1-like isoform X1 [Larimichthys crocea]
Larimichthys_crocea_newGene_14294	30	257	0.373527	5.55467	8.63198e-13	2.97442	up	Protein arginine N-methyltransferase 7 [Larimichthys crocea]
EH28_21870	204	1661	1.39257	18.6665	0	2.97011	up	Tyrosine-protein phosphatase non-receptor type 7 [Larimichthys crocea]
EH28_22680	56	466	0.440172	6.97192	5.66214e-15	2.96969	up	interferon gamma receptor 2 precursor [Larimichthys crocea]
EH28_01183	37	311	0.304107	3.73622	1.75748e-13	2.96211	up	Endothelial lipase [Larimichthys crocea]
EH28_18776	26	222	0.461147	5.05117	4.59222e-12	2.95771	up	PREDICTED: uncharacterized protein LOC104940102 isoform X1 [Larimichthys crocea]
EH28_22924	3388	27046	10.1839	117.149	0	2.9531	up	Histone deacetylase 7 [Larimichthys crocea]
EH28_08592	77	620	1.00415	11.2372	1.55431e-15	2.9342	up	PREDICTED: E3 ubiquitin-protein ligase TRIM21-like [Larimichthys crocea]
EH28_11580	9	84	0.033289	0.491904	1.76375e-07	2.92577	up	Type II iodothyronine deiodinase [Larimichthys crocea]
EH28_20064	43	348	0.141423	0.895256	1.38001e-13	2.91678	up	PREDICTED: B-cell CLL/lymphoma 9 protein [Larimichthys crocea]
EH28_11766	105	829	1.1327	12.3708	4.44089e-16	2.91438	up	ADP-ribosylation factor GTPase-activating protein 2 [Larimichthys crocea]
EH28_15779	16	137	1.11163	13.2493	1.21685e-09	2.90718	up	Histone H4 [Larimichthys crocea]
EH28_25197	11	98	0.05489	0.64225	4.29956e-08	2.90206	up	Latrophilin-2 [Larimichthys crocea]
EH28_04020	275	2131	0.56571	7.00137	0	2.90194	up	Telomerase protein component 1 [Larimichthys crocea]
EH28_11378	34	274	0.236875	2.77358	1.49436e-12	2.89615	up	Tubulin monoglycylase TTLL3 [Larimichthys crocea]
EH28_19346	34	271	0.282353	3.22313	2.08333e-12	2.88038	up	Sprouty-related, EVH1 domain-containing protein 2 [Larimichthys crocea]
EH28_22203	7	66	0.231655	3.23684	2.84034e-06	2.87696	up	Rab GTPase-activating protein 1 [Larimichthys crocea]
EH28_03484	104	798	0.630767	6.31909	1.33227e-15	2.87308	up	Gastrula zinc finger protein [Larimichthys crocea]
EH28_01644	10	88	0.449154	1.94366	1.76336e-07	2.86569	up	Interferon-inducible GTPase 5, partial [Larimichthys crocea]
Larimichthys_crocea_newGene_7120	1401	10506	60.4722	699.023	0	2.86185	up	Unknown
EH28_14545	5	50	0.104705	1.88042	4.3689e-05	2.85324	up	putative adenosylhomocysteinase 3 [Larimichthys crocea]
EH28_01323	3	35	0.050654	1.1571	0.000882566	2.84897	up	PREDICTED: uncharacterized protein LOC109140048 [Larimichthys crocea]
EH28_09493	218	1624	3.33885	38.2925	1.11022e-16	2.84279	up	PREDICTED: embryonic polyadenylate-binding protein 2-B [Larimichthys crocea]
EH28_14352	9	79	0.115636	1.80974	6.37312e-07	2.83941	up	PREDICTED: uncharacterized protein LOC104918865 [Larimichthys crocea]
EH28_12280	4	42	0.022805	0.347692	0.000215771	2.83518	up	PREDICTED: tetraspanin-7 [Larimichthys crocea]
EH28_19016	8	71	0.026496	0.327585	1.97371e-06	2.8271	up	Sperm-associated antigen 5 [Larimichthys crocea]
EH28_16576	18	142	0.159736	1.74636	2.4961e-09	2.80607	up	PREDICTED: keratin, type II cytoskeletal cochleal-like [Larimichthys crocea]
EH28_08039	60	442	0.252999	2.64537	1.7697e-13	2.79752	up	PREDICTED: stromal interaction molecule 1-like isoform X1 [Larimichthys crocea]
EH28_02249	47	345	0.65271	6.77772	1.34048e-12	2.78148	up	PREDICTED: E3 ubiquitin-protein ligase TRIM39-like [Larimichthys crocea]
EH28_17545	422	2999	16.4534	162.726	3.33067e-16	2.78029	up	PREDICTED: cytochrome c oxidase subunit 6B1-like [Larimichthys crocea]
EH28_21291	13	104	0.583028	6.70023	6.9845e-08	2.7795	up	PREDICTED: polyubiquitin-like [Larimichthys crocea]
EH28_21403	4	40	0.056529	0.908997	0.00044235	2.76815	up	PREDICTED: apolipoprotein C-II [Larimichthys crocea]
Larimichthys_crocea_newGene_7145	25	186	0.287845	3.06824	3.37955e-10	2.75749	up	Brain natriuretic peptide [Larimichthys crocea]
Larimichthys_crocea_newGene_11302	40	289	0.59654	6.11922	8.60112e-12	2.75004	up	PREDICTED: tripartite motif-containing protein 16-like [Oreochromis niloticus]
EH28_16931	6	53	0.177625	2.55765	4.94367e-05	2.74121	up	PhosphopantothenateUnknowncysteine ligase [Larimichthys crocea]
EH28_17594	137	949	0.988438	7.05573	1.32117e-14	2.73146	up	putative sodium-coupled neutral amino acid transporter 10 [Larimichthys crocea]
Larimichthys_crocea_newGene_5828	1004	6844	73.3739	695.76	9.99201e-16	2.72359	up	piscidin 5 like type 3 [Larimichthys crocea]
EH28_10796	7	59	0.248314	2.90529	2.20935e-05	2.72036	up	PREDICTED: clathrin light chain A isoform X3 [Larimichthys crocea]
EH28_05916	301	2046	3.62757	35.1441	2.77556e-15	2.71383	up	Protein shisa-4 [Larimichthys crocea]
Larimichthys_crocea_newGene_1993	14	106	0.105107	1.14705	1.06764e-07	2.71329	up	Unknown
EH28_08599	51	355	0.214356	2.14797	3.55338e-12	2.70924	up	PREDICTED: ETS-related transcription factor Elf-4-like isoform X2 [Larimichthys crocea]
EH28_13823	31	219	0.186545	1.84023	1.6797e-10	2.70116	up	Proteinase-activated receptor 3 [Larimichthys crocea]
EH28_18841	43	298	0.298063	1.94731	1.59308e-11	2.69442	up	Receptor-type tyrosine-protein phosphatase delta [Larimichthys crocea]
EH28_10660	308	2046	1.47898	11.7111	6.10623e-15	2.68088	up	Protein Jumonji [Larimichthys crocea]
EH28_07843	15	110	0.167917	1.54287	1.04981e-07	2.67822	up	Tubulin alpha-1C chain [Larimichthys crocea]
EH28_18634	5	44	0.060824	0.461201	0.000326768	2.67655	up	PREDICTED: zinc finger protein 260-like [Larimichthys crocea]
EH28_22478	5	44	0.024597	0.367177	0.000326768	2.67655	up	PREDICTED: complement component C9 [Larimichthys crocea]
EH28_04857	5	44	0.096825	1.24854	0.000326768	2.67655	up	PREDICTED: histone H1-like [Larimichthys crocea]
EH28_19901	7	57	0.048845	0.620128	4.01632e-05	2.6723	up	2-C-methyl-D-erythritol 4-phosphate cytidylyltransferase-like protein [Larimichthys crocea]
Larimichthys_crocea_newGene_15601	9	70	0.119681	1.38633	6.8849e-06	2.6696	up	Unknown
EH28_10552	6	50	0.382368	4.46939	0.000128064	2.66037	up	PREDICTED: 28S ribosomal protein S6, mitochondrial [Larimichthys crocea]
EH28_11499	201	1318	0.704636	7.0195	2.40918e-14	2.65804	up	Signal-induced proliferation-associated 1-like protein 1 [Larimichthys crocea]
EH28_12817	11	82	0.193803	2.17335	1.94084e-06	2.65066	up	DNA polymerase III polC-type [Larimichthys crocea]
Larimichthys_crocea_newGene_11306	8	62	0.159445	1.71867	2.45878e-05	2.63742	up	Unknown
EH28_12452	6	49	0.078228	1.1536	0.000176363	2.63238	up	PREDICTED: amine sulfotransferase-like [Larimichthys crocea]
EH28_00909	701	4487	29.7289	292.244	9.76996e-15	2.63176	up	PREDICTED: 60S ribosomal protein L12, partial [Larimichthys crocea]
EH28_21406	14	100	0.087814	1.31724	3.8706e-07	2.63087	up	PREDICTED: apolipoprotein Eb [Larimichthys crocea]
EH28_00409	46	303	1.48795	15.1297	4.11731e-11	2.62514	up	hypothetical protein EH28_00409 [Larimichthys crocea]
EH28_02927	5	42	0.016301	0.249405	0.000646909	2.61249	up	DNA (cytosine-5)-methyltransferase 3B [Larimichthys crocea]
EH28_01120	5	42	0.020329	0.322035	0.000646909	2.61249	up	PREDICTED: snRNA-activating protein complex subunit 4 isoform X2 [Larimichthys crocea]
EH28_10987	17	116	0.199291	2.14899	1.48608e-07	2.59294	up	PREDICTED: collagenase 3-like [Larimichthys crocea]
EH28_03795	121	754	0.831701	6.99216	7.33968e-13	2.57686	up	Rho-related GTP-binding protein RhoG [Larimichthys crocea]
EH28_00072	124	771	5.67432	49.2401	7.12985e-13	2.57417	up	[Pyruvate dehydrogenase [acetyl-transferring]]-phosphatase 1, mitochondrial [Larimichthys crocea]
EH28_22454	362	2219	13.643	116.165	7.57172e-14	2.5662	up	60S ribosomal protein L37 [Larimichthys crocea]
EH28_20127	11	77	0.067636	0.728725	6.69111e-06	2.56218	up	PREDICTED: megakaryocyte-associated tyrosine-protein kinase [Larimichthys crocea]
EH28_21765	22	143	0.060295	0.574559	3.77216e-08	2.55291	up	PREDICTED: RING finger protein 24 isoform X1 [Stegastes partitus]
EH28_18778	27	173	1.54577	14.9615	8.09453e-09	2.55102	up	PREDICTED: NADH dehydrogenase [ubiquinone] 1 beta subcomplex subunit 3 [Larimichthys crocea]
EH28_23584	6	46	0.025571	0.270352	0.00046426	2.54501	up	Pleckstrin domain-containing family H member 1 [Larimichthys crocea]
EH28_10756	24	154	0.061805	0.668397	2.291e-08	2.54285	up	Myosin phosphatase Rho-interacting protein [Larimichthys crocea]
EH28_00658	6	45	0.052214	0.562712	0.000642627	2.51467	up	provirus ancestral Env polyprotein [Larimichthys crocea]
EH28_00908	11	74	0.152129	2.04582	1.42091e-05	2.50636	up	PREDICTED: DNA polymerase epsilon subunit 3 [Larimichthys crocea]
EH28_21953	13	85	0.050841	0.48199	5.03108e-06	2.49467	up	Kinesin-like protein KLP6 [Larimichthys crocea]
EH28_20923	102	600	1.83156	16.0816	9.5346e-12	2.49036	up	PREDICTED: 26S proteasome non-ATPase regulatory subunit 4-like [Larimichthys crocea]
Larimichthys_crocea_newGene_3608	6	44	0.092457	0.999282	0.000890552	2.48368	up	Unknown
EH28_01554	39	234	0.279397	1.51209	2.04358e-09	2.48264	up	PREDICTED: uncharacterized protein LOC104923154 [Larimichthys crocea]
Larimichthys_crocea_newGene_14680	92	539	0.63496	5.21926	1.75113e-11	2.4821	up	Unknown
EH28_24220	14	90	0.324991	3.06354	3.50695e-06	2.48209	up	PREDICTED: probable E3 ubiquitin-protein ligase RNF144A [Stegastes partitus]
EH28_20277	112	650	2.44432	14.5839	9.65139e-12	2.47299	up	PREDICTED: tetratricopeptide repeat protein 33 [Larimichthys crocea]
EH28_02304	79	461	1.61392	5.40029	4.30045e-11	2.47227	up	PREDICTED: RAB6-interacting golgin [Larimichthys crocea]
EH28_15548	22	135	1.44425	12.7246	1.47145e-07	2.47107	up	PREDICTED: cytochrome c oxidase assembly protein COX16 homolog, mitochondrial [Larimichthys crocea]
EH28_15159	8	55	0.05564	0.558756	0.000186291	2.47045	up	PREDICTED: solute carrier family 35 member E3 [Larimichthys crocea]
Larimichthys_crocea_newGene_2180	8	55	0.090876	0.756793	0.000186291	2.47045	up	Unknown
EH28_04200	184	1059	0.847153	12.3345	2.31326e-12	2.46912	up	PREDICTED: disks large homolog 4-like isoform X2 [Larimichthys crocea]
Larimichthys_crocea_newGene_7946	36	214	0.22625	1.79467	4.89828e-09	2.46457	up	Unknown
EH28_04019	170	976	0.973801	8.24079	3.12617e-12	2.46451	up	40S ribosomal protein S8 [Larimichthys crocea]
EH28_04737	7	49	0.071107	0.797352	0.000460392	2.46228	up	PREDICTED: interferon-inducible GTPase 5-like [Larimichthys crocea]
EH28_08088	7	49	0.073311	0.709209	0.000460392	2.46228	up	PREDICTED: AT-rich interactive domain-containing protein 1B [Larimichthys crocea]
EH28_15307	38	225	0.24525	1.8694	3.55975e-09	2.46219	up	Triflin [Larimichthys crocea]
EH28_01493	13	83	0.123982	1.23166	8.01921e-06	2.46114	up	Poly [ADP-ribose] polymerase 11 [Larimichthys crocea]
EH28_19423	22	134	0.11081	0.957829	1.74788e-07	2.4605	up	PREDICTED: TBC1 domain family member 30 isoform X1 [Larimichthys crocea]
EH28_23949	187	1057	1.33635	10.3773	3.95717e-12	2.44331	up	hypothetical protein EH28_23949 [Larimichthys crocea]
EH28_06339	282	1588	2.68576	20.5085	1.86251e-12	2.44209	up	Xylulose kinase [Larimichthys crocea]
EH28_07855	25	149	0.465656	2.22104	9.46521e-08	2.44141	up	PREDICTED: alpha-tocopherol transfer protein-like isoform X1 [Larimichthys crocea]
EH28_19383	16	98	0.072081	1.27076	2.7401e-06	2.4323	up	Liprin-beta-1 [Larimichthys crocea]
Larimichthys_crocea_newGene_10595	36	208	0.720751	5.95706	1.02663e-08	2.42393	up	PREDICTED: lysophospholipid acyltransferase 2 [Larimichthys crocea]
EH28_03143	10	64	0.068299	0.821688	8.32695e-05	2.41853	up	cAMP-specific 3&apos;,5&apos;-cyclic phosphodiesterase 4D [Larimichthys crocea]
EH28_12432	44	251	0.249886	2.13691	3.23212e-09	2.41693	up	Growth arrest-specific protein 7 [Larimichthys crocea]
EH28_08330	50	282	0.3312	3.11852	1.8185e-09	2.40674	up	Myc-associated zinc finger protein [Larimichthys crocea]
EH28_12400	14	85	0.175171	1.15089	1.08373e-05	2.40151	up	Non-like end-joining factor 1 [Larimichthys crocea]
EH28_02087	116	640	2.16583	10.1765	3.97826e-11	2.40094	up	RNA-binding protein 4B [Larimichthys crocea]
EH28_17795	545	2966	4.24859	24.3064	2.75402e-12	2.39686	up	Striated muscle preferentially expressed protein kinase [Larimichthys crocea]
EH28_16090	10	63	0.142157	1.84493	0.00010888	2.39653	up	Obg-like ATPase 1 [Larimichthys crocea]
EH28_13621	112	615	0.633757	4.77343	5.28224e-11	2.3934	up	hypothetical protein EH28_13621, partial [Larimichthys crocea]
EH28_04008	16	95	0.273652	2.33333	5.16024e-06	2.38838	up	AP-1 complex subunit mu-1, partial [Larimichthys crocea]
EH28_05036	15	89	0.071532	0.59461	9.22011e-06	2.37882	up	Gamma-aminobutyric acid type B receptor subunit 1 [Larimichthys crocea]
EH28_03390	322	1731	2.40428	23.9263	6.84297e-12	2.37622	up	Semaphorin-4B [Larimichthys crocea]
EH28_02975	82	443	0.430416	2.84723	3.44939e-10	2.36259	up	Male-specific lethal 2 [Larimichthys crocea]
Larimichthys_crocea_newGene_10608	13	77	0.76524	5.84156	3.30431e-05	2.3556	up	Unknown
EH28_06047	280	1477	0.446002	2.93052	1.54141e-11	2.34788	up	PREDICTED: sacsin-like [Larimichthys crocea]
EH28_17632	1414	7401	39.8118	289.679	8.38285e-12	2.34324	up	PREDICTED: 60S ribosomal protein L8 [Lates calcarifer]
EH28_14050	70	374	0.447891	3.34992	1.07231e-09	2.34197	up	PREDICTED: phosphatidylserine synthase 2 [Larimichthys crocea]
EH28_11564	436	2285	24.5346	178.81	1.10608e-11	2.34145	up	PREDICTED: cytochrome c oxidase subunit 5B, mitochondrial-like [Larimichthys crocea]
EH28_06337	3508	18292	31.0136	182.442	1.28089e-11	2.33877	up	NEDD8 ultimate buster 1 [Larimichthys crocea]
EH28_02051	647	3372	13.957	97.4552	1.03428e-11	2.33514	up	Pancreatic progenitor cell differentiation and proliferation factor B [Larimichthys crocea]
EH28_16338	43	231	0.080804	0.606824	1.8414e-08	2.32986	up	1-phosphatidylinositol-4,5-bisphosphate phosphodiesterase epsilon-1 [Larimichthys crocea]
EH28_03393	30	163	0.428935	2.71144	1.91781e-07	2.3241	up	Sodium-driven chloride bicarbonate exchanger [Larimichthys crocea]
EH28_14531	94	493	2.28865	16.9157	4.31271e-10	2.32353	up	PREDICTED: 60S ribosomal protein L35a [Larimichthys crocea]
EH28_10958	91	473	0.343987	2.44472	6.45626e-10	2.30985	up	PREDICTED: epsin-2 isoform X1 [Larimichthys crocea]
EH28_13020	196	1009	3.8628	20.4336	6.62156e-11	2.30928	up	PREDICTED: phosphatidylinositol-glycan biosynthesis class X protein [Larimichthys crocea]
EH28_16148	97	503	0.357655	2.59348	5.23099e-10	2.30799	up	PREDICTED: uncharacterized protein KIAA1109-like [Larimichthys crocea]
EH28_01128	292	1485	1.05104	7.43603	4.56666e-11	2.29554	up	Gamma-tubulin complex component 6 [Larimichthys crocea]
EH28_05802	138	703	0.660877	5.63769	2.38295e-10	2.28932	up	Misshapen-like kinase 1 [Larimichthys crocea]
EH28_02816	9	53	0.544524	4.7001	0.000771775	2.28135	up	PREDICTED: N-alpha-acetyltransferase 38, NatC auxiliary subunit [Larimichthys crocea]
EH28_24408	17	93	0.496711	3.90432	1.56018e-05	2.2803	up	PREDICTED: U11/U12 small nuclear ribonucleoprotein 35 kDa protein [Larimichthys crocea]
EH28_24142	21	113	0.240792	2.91615	3.94804e-06	2.28005	up	Complement C1q tumor necrosis factor-related protein 3 [Larimichthys crocea]
EH28_16681	58	297	0.457775	3.27673	9.81727e-09	2.2745	up	PREDICTED: V-type proton ATPase catalytic subunit A [Larimichthys crocea]
EH28_03848	28	147	0.182446	2.20914	7.17609e-07	2.27013	up	ATPase family AAA domain-containing protein 5 [Larimichthys crocea]
EH28_11023	530	2639	19.7169	126.396	4.90591e-11	2.26857	up	PREDICTED: 60S ribosomal protein L17 [Larimichthys crocea]
EH28_11029	130	651	3.45439	22.3112	4.80205e-10	2.26369	up	28S ribosomal protein S18c, mitochondrial [Larimichthys crocea]
EH28_07435	33	171	0.837521	7.32207	2.88787e-07	2.26306	up	PREDICTED: bax inhibitor 1 [Larimichthys crocea]
Larimichthys_crocea_newGene_6981	11	62	0.086761	0.690676	0.000310956	2.25862	up	Unknown
EH28_07237	17	91	0.222666	1.71404	2.3713e-05	2.24962	up	PREDICTED: chondroitin sulfate synthase 1 [Larimichthys crocea]
EH28_19765	15	81	0.045149	0.48939	5.46229e-05	2.24614	up	Coiled-coil domain-containing protein 50 [Larimichthys crocea]
EH28_25044	152	749	0.939161	6.77178	4.77586e-10	2.24299	up	Carnitine O-acetyltransferase [Larimichthys crocea]
EH28_24292	86	427	1.18968	8.53537	3.04446e-09	2.24265	up	Centromere protein K [Larimichthys crocea]
EH28_19807	20	105	0.374718	3.27248	9.61526e-06	2.24023	up	PREDICTED: type-4 ice-structuring protein LS-12-like [Larimichthys crocea]
Larimichthys_crocea_newGene_3383	196	955	4.9725	14.1401	3.51571e-10	2.23009	up	Unknown
EH28_08460	426	2064	11.7143	78.9301	1.34392e-10	2.22815	up	PREDICTED: 40S ribosomal protein S4 [Larimichthys crocea]
EH28_20440	42	210	1.04239	7.30344	1.30918e-07	2.22606	up	PREDICTED: mitochondrial fission factor homolog A-like [Larimichthys crocea]
EH28_15918	763	3685	4.44008	14.1918	1.11414e-10	2.22588	up	PREDICTED: zinc finger protein PLAGL2 [Larimichthys crocea]
EH28_18864	1744	8377	8.42528	46.8766	1.39393e-10	2.21967	up	Ran-binding protein 10 [Larimichthys crocea]
EH28_20103	1446	6870	52.5925	166.964	1.88279e-10	2.20362	up	PREDICTED: proline-rich transmembrane protein 1 [Larimichthys crocea]
EH28_06463	21	107	0.08681	0.678232	1.20405e-05	2.20278	up	PREDICTED: protein FAM69C [Larimichthys crocea]
EH28_04092	58	281	0.680176	4.69791	4.19198e-08	2.19517	up	PREDICTED: CDK5 regulatory subunit-associated protein 3 isoform X2 [Larimichthys crocea]
EH28_22697	100	479	0.598566	3.85094	4.41399e-09	2.19468	up	Rho guanine nucleotide exchange factor 7 [Larimichthys crocea]
Larimichthys_crocea_newGene_14678	15	78	0.157781	1.18236	0.000107449	2.19306	up	Unknown
EH28_01469	115	549	1.03185	4.12881	2.89367e-09	2.19272	up	PREDICTED: CAP-Gly domain-containing linker protein 4 isoform X2 [Larimichthys crocea]
EH28_11019	287	1358	4.39166	9.00944	4.28606e-10	2.19149	up	Ceramide glucosyltransferase [Larimichthys crocea]
EH28_15006	18	92	0.834796	6.9069	3.65428e-05	2.19101	up	PREDICTED: fatty acid-binding protein, liver-like [Larimichthys crocea]
EH28_08102	376	1775	2.5669	18.3763	3.3417e-10	2.18999	up	PREDICTED: vacuolar protein sorting-associated protein VTA1 homolog isoform X2 [Larimichthys crocea]
EH28_25045	26	129	0.582459	2.37773	4.28147e-06	2.18402	up	PREDICTED: lysosomal thioesterase PPT2 [Larimichthys crocea]
EH28_21572	207	975	1.82023	8.96612	8.57711e-10	2.18192	up	PREDICTED: tetraspanin-15 [Larimichthys crocea]
Larimichthys_crocea_newGene_6069	16	82	0.186685	1.08335	8.50858e-05	2.18091	up	Unknown
EH28_13194	15	77	0.414914	2.01743	0.000134772	2.17493	up	Adrenodoxin-like protein, mitochondrial [Larimichthys crocea]
EH28_09036	253	1183	6.69046	43.5883	7.39738e-10	2.17336	up	PREDICTED: eukaryotic translation initiation factor 3 subunit F [Larimichthys crocea]
EH28_15350	60	286	0.737841	6.40322	5.30502e-08	2.17312	up	NACHT, LRR and PYD domains-containing protein 1 [Larimichthys crocea]
EH28_05915	2763	12836	59.1542	126.421	4.68116e-10	2.17201	up	PREDICTED: protein shisa-4-like [Larimichthys crocea]
EH28_07242	462	2146	0.991602	7.71677	4.61358e-10	2.16779	up	Diacylglycerol kinase eta [Larimichthys crocea]
EH28_08182	16	81	0.517587	0.650655	0.000105949	2.16364	up	hypothetical protein EH28_08182 [Larimichthys crocea]
EH28_17717	288	1334	1.32321	14.7866	8.08218e-10	2.16083	up	Ankyrin repeat and sterile alpha motif domain-containing protein 1B [Larimichthys crocea]
EH28_19390	629	2903	29.1505	193.867	4.79706e-10	2.1598	up	40S ribosomal protein S16 [Maylandia zebra]
EH28_16226	159	739	0.679971	4.5076	2.3239e-09	2.15952	up	C-terminal-binding protein 1 [Larimichthys crocea]
EH28_06370	2087	9610	9.60774	51.1784	5.53537e-10	2.15897	up	PREDICTED: monocarboxylate transporter 6 [Larimichthys crocea]
EH28_08092	20	99	0.153478	1.21634	3.05582e-05	2.15702	up	AT-rich interactive domain-containing protein 1B [Larimichthys crocea]
EH28_04295	57	269	0.56115	4.2621	9.00538e-08	2.15692	up	PREDICTED: xaa-Pro aminopeptidase 1 [Larimichthys crocea]
EH28_22538	489	2249	2.27071	12.9336	6.01116e-10	2.15376	up	Trafficking kinesin-binding protein 2 [Larimichthys crocea]
EH28_17829	26	126	0.103298	0.806501	7.02148e-06	2.15061	up	PREDICTED: aspartate beta-hydroxylase domain-containing protein 2 [Larimichthys crocea]
EH28_03399	67	313	0.772496	5.23287	5.07057e-08	2.14803	up	PREDICTED: serine/threonine-protein kinase TAO3-like [Larimichthys crocea]
EH28_09633	109	503	0.414364	3.06732	9.01464e-09	2.14292	up	Tripartite motif-containing protein 65 [Larimichthys crocea]
EH28_13854	11326	51496	21.3313	151.748	1.95304e-09	2.14156	up	PREDICTED: microtubule-associated serine/threonine-protein kinase 3 isoform X8 [Larimichthys crocea]
EH28_08161	13	66	0.689396	3.08387	0.000471058	2.13943	up	N-acetylglucosaminyl-phosphatidylinositol de-N-acetylase [Larimichthys crocea]
EH28_09207	93	429	0.5534	5.30895	1.65213e-08	2.13892	up	hypothetical protein EH28_09207 [Larimichthys crocea]
EH28_20760	1234	5580	3.99559	24.9503	8.49456e-10	2.13206	up	PREDICTED: trinucleotide repeat-containing gene 6B protein isoform X2 [Larimichthys crocea]
EH28_00319	14	70	0.497129	3.43075	0.000351749	2.12867	up	PREDICTED: oocyte zinc finger protein XlCOF6-like [Larimichthys crocea]
EH28_00653	325	1466	1.39335	10.225	1.52771e-09	2.12351	up	Atlastin-2 [Larimichthys crocea]
EH28_02371	23	110	1.26547	8.60925	2.18054e-05	2.1216	up	PREDICTED: heme transporter hrg1-A [Larimichthys crocea]
EH28_09199	15	74	0.085724	0.700018	0.00026672	2.11911	up	PREDICTED: coiled-coil domain-containing protein 3 [Larimichthys crocea]
EH28_09567	13	65	0.06674	1.03255	0.000601755	2.11808	up	Tripartite motif-containing protein 39 [Larimichthys crocea]
EH28_05196	65	296	0.954589	4.21495	1.13132e-07	2.11045	up	PREDICTED: UPF0692 protein C19orf54 homolog [Larimichthys crocea]
EH28_02541	54	247	0.620315	7.3204	2.62256e-07	2.1101	up	PREDICTED: sesquipedalian-1-like [Larimichthys crocea]
Larimichthys_crocea_newGene_12934	20	95	0.627439	4.30384	6.66023e-05	2.09875	up	PREDICTED: transcription factor E3-like [Lates calcarifer]
EH28_19136	13	64	0.19122	1.47428	0.000769049	2.0964	up	Protein quaking [Larimichthys crocea]
EH28_16612	461	2035	2.87769	17.6566	2.13443e-09	2.09436	up	putative E3 ubiquitin-protein ligase HERC4 [Larimichthys crocea]
EH28_00791	172	763	1.104	5.32191	7.23868e-09	2.09347	up	Major facilitator superfamily domain-containing protein 3 [Larimichthys crocea]
EH28_21862	28	129	0.736486	4.88704	1.20521e-05	2.08445	up	Replication factor C subunit 2 [Larimichthys crocea]
Larimichthys_crocea_newGene_2850	28	129	0.512381	3.30002	1.20521e-05	2.08445	up	Butyrophilin subfamily 1 member A1 [Larimichthys crocea]
EH28_09899	115	509	0.862492	5.45006	2.35129e-08	2.084	up	Hypothetical protein EH28_09899 [Larimichthys crocea]
EH28_21067	156	685	1.0149	8.33573	1.21788e-08	2.0775	up	DNA damage-binding protein 1 [Larimichthys crocea]
EH28_00623	33	150	0.180546	1.13149	5.5167e-06	2.07642	up	PREDICTED: interferon regulatory factor 2-binding protein 1-like [Larimichthys crocea]
EH28_05995	37	167	1.23292	7.71088	3.15925e-06	2.07317	up	PREDICTED: UPF0690 protein C1orf52 homolog [Larimichthys crocea]
EH28_24972	522	2266	1.34826	11.1107	3.2669e-09	2.07077	up	Myocyte-specific enhancer factor 2D [Larimichthys crocea]
EH28_13095	227	988	1.42461	8.51395	7.14666e-09	2.06914	up	hypothetical protein EH28_13095 [Larimichthys crocea]
EH28_11018	580	2514	3.36345	23.2989	3.26306e-09	2.06902	up	Polypyrimidine tract-binding protein 3 [Larimichthys crocea]
EH28_12526	45	201	0.411859	3.29828	1.26393e-06	2.06831	up	THO complex subunit 3 [Larimichthys crocea]
EH28_20884	497	2150	5.36258	29.642	3.71034e-09	2.06556	up	PREDICTED: pyruvate dehyrogenase phosphatase catalytic subunit 1 [Larimichthys crocea]
EH28_12407	31	140	0.417704	2.73698	9.41217e-06	2.06319	up	PREDICTED: uncharacterized protein LOC104932034 isoform X1 [Larimichthys crocea]
EH28_16962	18	84	0.076735	0.523988	0.000191059	2.06276	up	PREDICTED: kunitz-type serine protease inhibitor 6-like isoform X3 [Larimichthys crocea]
EH28_15722	229	986	1.54558	7.67443	9.56974e-09	2.05368	up	ATP-dependent RNA helicase DQX1 [Larimichthys crocea]
EH28_15682	117	506	3.28153	19.7481	4.1506e-08	2.05105	up	PREDICTED: dnaJ homolog subfamily C member 9 [Larimichthys crocea]
EH28_00655	396	1697	1.43484	9.3565	5.68006e-09	2.05085	up	Serine/threonine-protein kinase MARK1 [Larimichthys crocea]
EH28_22457	1181	5036	38.7078	229.764	4.95728e-09	2.04736	up	60S ribosomal protein L28 [Larimichthys crocea]
EH28_08628	50	219	0.460473	4.01797	1.11728e-06	2.04497	up	PREDICTED: rab9 effector protein with kelch motifs [Larimichthys crocea]
EH28_15519	80	346	0.602343	8.69602	1.64631e-07	2.04269	up	Sec1 family domain-containing protein 2 [Larimichthys crocea]
EH28_01135	64	277	2.92604	17.7998	4.31649e-07	2.03712	up	T-complex protein 1 subunit delta [Larimichthys crocea]
EH28_21812	73	315	0.945165	5.71037	2.56907e-07	2.03685	up	Tripartite motif-containing protein 16 [Larimichthys crocea]
EH28_11935	34	150	0.317927	2.31506	8.66367e-06	2.03577	up	Myoneurin [Larimichthys crocea]
EH28_15817	120	513	1.78676	7.10979	5.22872e-08	2.03487	up	PREDICTED: cell death regulator Aven [Larimichthys crocea]
Larimichthys_crocea_newGene_5438	44	192	1.86152	11.8029	2.44382e-06	2.03394	up	Unknown
EH28_03105	18	82	0.253107	1.88801	0.00029004	2.02883	up	Gem-associated protein 8 [Larimichthys crocea]
EH28_22602	23	103	0.047244	0.369783	7.71915e-05	2.02853	up	PREDICTED: plexin-B1 [Larimichthys crocea]
EH28_20155	166	704	5.59526	32.885	2.74299e-08	2.02832	up	PREDICTED: cytochrome c oxidase subunit NDUFA4 [Larimichthys crocea]
EH28_21404	34	149	0.590828	3.59062	9.97888e-06	2.02625	up	hypothetical protein EH28_21404 [Larimichthys crocea]
EH28_07377	391	1647	4.85021	25.4879	9.42977e-09	2.026	up	Unknown
EH28_08477	101	428	0.863229	5.41405	1.1528e-07	2.01892	up	Conserved oligomeric Golgi complex subunit 1 [Larimichthys crocea]
EH28_02448	36	156	0.135147	0.825771	9.00313e-06	2.01359	up	Protein-methionine sulfoxide oxidase MICAL2 [Larimichthys crocea]
EH28_18465	4839	20135	20.9962	121.092	1.75831e-08	2.01341	up	Pre-B-cell leukemia transcription factor 3 [Larimichthys crocea]
EH28_09432	101	426	2.01305	13.463	1.30156e-07	2.01219	up	PREDICTED: histone-lysine N-methyltransferase SETD7 isoform X1 [Larimichthys crocea]
EH28_12921	52	222	0.683542	1.73425	1.65277e-06	2.00996	up	putative sodium-coupled neutral amino acid transporter 6 [Larimichthys crocea]
EH28_07711	33	143	0.150528	0.916472	1.51109e-05	2.00843	up	Low affinity vacuolar monovalent cation/H(+) antiporter [Larimichthys crocea]
EH28_00510	72	304	0.599577	3.0696	4.67248e-07	2.00528	up	PHD finger protein 6 [Larimichthys crocea]
Larimichthys_crocea_newGene_4729	21	93	0.406344	2.87813	0.000171642	2.00455	up	Protein arginine N-methyltransferase 7 [Larimichthys crocea]
EH28_09444	50	212	0.371376	2.21801	2.36639e-06	1.99855	up	PREDICTED: toll-like receptor 3 isoform X1 [Larimichthys crocea]
EH28_03394	18	80	0.167614	1.15447	0.000440879	1.99409	up	Complement C1q tumor necrosis factor-related protein 4 [Larimichthys crocea]
EH28_00460	47	199	0.800043	4.54498	3.37169e-06	1.9939	up	RCC1 and BTB domain-containing protein 1, partial [Larimichthys crocea]
EH28_01779	184	761	0.89594	5.27082	4.36886e-08	1.99348	up	Low-density lipoprotein receptor-related protein 10 [Larimichthys crocea]
EH28_15173	282	1159	3.03313	10.7956	2.62649e-08	1.98844	up	PREDICTED: ADP-ribosylation factor-related protein 1 [Larimichthys crocea]
EH28_08328	544	2229	1.15193	7.92421	1.71812e-08	1.98771	up	PREDICTED: serine/threonine-protein kinase TAO2-like isoform X2 [Larimichthys crocea]
EH28_20510	92	382	0.489417	2.86103	2.69932e-07	1.98763	up	Protein DBF4 [Larimichthys crocea]
EH28_20613	257	1053	4.42596	24.0145	3.22797e-08	1.98327	up	PREDICTED: ADP-ribosylation factor-like protein 5B [Larimichthys crocea]
EH28_12405	2178	8853	35.1529	198.658	2.40044e-08	1.97911	up	PREDICTED: tubulin alpha chain-like [Larimichthys crocea]
EH28_07962	515	2092	6.87068	33.1063	2.25005e-08	1.97502	up	PREDICTED: beclin 1-associated autophagy-related key regulator isoform X2 [Larimichthys crocea]
EH28_01822	122	495	1.6746	8.01676	1.96324e-07	1.96009	up	Intraflagellar transport protein 80 [Larimichthys crocea]
EH28_02681	115	466	1.29746	2.76504	2.41066e-07	1.9572	up	DENN domain-containing protein 4B [Larimichthys crocea]
EH28_04164	69	281	1.25509	7.48934	1.33977e-06	1.95228	up	GTPase IMAP family member 4 [Larimichthys crocea]
EH28_23608	209	839	0.6684	7.87167	7.75219e-08	1.95194	up	Coiled-coil domain-containing protein 162 [Larimichthys crocea]
EH28_06032	350	1400	3.98665	23.2504	4.459e-08	1.95086	up	Heterogeneous nuclear ribonucleoproteins C1/C2 [Larimichthys crocea]
EH28_02207	88	356	0.411228	2.85917	6.0719e-07	1.94924	up	Conserved oligomeric Golgi complex subunit 1 [Larimichthys crocea]
EH28_03555	93	375	6.45139	36.3282	5.41352e-07	1.94583	up	Histone H4 [Larimichthys crocea]
EH28_11767	113	454	0.748921	4.61537	3.15997e-07	1.9446	up	ADP-ribosylation factor GTPase-activating protein 2 [Larimichthys crocea]
EH28_01712	51	208	0.185228	1.05416	5.14801e-06	1.94385	up	PREDICTED: focal adhesion kinase 1-like isoform X12 [Larimichthys crocea]
EH28_04281	46	188	0.588585	2.44348	8.23972e-06	1.94248	up	Ceramide kinase [Larimichthys crocea]
EH28_15911	181	721	8.72534	46.5805	1.2398e-07	1.93925	up	Small nuclear ribonucleoprotein G [Larimichthys crocea]
EH28_04429	304	1207	10.7417	59.4562	6.27308e-08	1.93924	up	PREDICTED: 60S ribosomal protein L15 [Larimichthys crocea]
EH28_04251	1638	6476	64.7598	356.056	4.84243e-08	1.9388	up	40S ribosomal protein S18 [Larimichthys crocea]
EH28_13329	36	148	1.08412	8.10083	2.69539e-05	1.93865	up	Anaphase-promoting complex subunit 11 [Larimichthys crocea]
Larimichthys_crocea_newGene_2901	100	400	0.793738	3.24378	5.17831e-07	1.93587	up	Unknown
EH28_00830	43	175	0.230707	1.20976	1.27787e-05	1.93338	up	PR domain zinc finger protein 15 [Larimichthys crocea]
EH28_00191	320	1258	2.42746	13.8866	7.8125e-08	1.92532	up	Protein Jade-1 [Larimichthys crocea]
EH28_08166	19	80	0.610527	3.35088	0.000767183	1.92367	up	PREDICTED: mitochondrial import inner membrane translocase subunit Tim22 [Larimichthys crocea]
EH28_22181	26	107	0.535948	3.16007	0.000171596	1.91889	up	PREDICTED: neural proliferation differentiation and control protein 1 [Larimichthys crocea]
EH28_13025	44	177	0.224758	1.61318	1.45357e-05	1.91787	up	Delta(24)-sterol reductase [Larimichthys crocea]
EH28_08880	1414	5499	4.0754	21.5144	7.42953e-08	1.91483	up	Lysine-specific demethylase 6B [Larimichthys crocea]
EH28_24743	162	633	0.879995	4.59463	2.58019e-07	1.91019	up	Regulatory-associated protein of mTOR, partial [Larimichthys crocea]
EH28_21204	36	145	0.131513	0.986605	4.07907e-05	1.90951	up	TBC1 domain family member 14 [Larimichthys crocea]
EH28_09725	20	83	0.587481	3.39809	0.000712553	1.90834	up	PREDICTED: claudin-20 [Larimichthys crocea]
EH28_00186	34	137	0.314037	2.10951	5.53056e-05	1.90683	up	Solute carrier family 25 member 35 [Larimichthys crocea]
EH28_06824	104	407	1.77691	9.78802	7.86869e-07	1.90527	up	PREDICTED: RNA-binding protein 4.1 [Larimichthys crocea]
EH28_21652	42	167	0.352139	2.89028	2.35421e-05	1.8991	up	PREDICTED: epoxide hydrolase 1-like [Larimichthys crocea]
EH28_09540	498	1919	3.10501	17.3701	9.99212e-08	1.89885	up	MAP kinase-interacting serine/threonine-protein kinase 1 [Larimichthys crocea]
Larimichthys_crocea_newGene_12960	22	90	0.153369	0.888338	0.000512449	1.89686	up	Adenylate cyclase type 8 [Larimichthys crocea]
EH28_13409	1733	6649	2.82387	11.3842	1.1552e-07	1.89559	up	Spectrin beta chain, brain 4 [Larimichthys crocea]
Larimichthys_crocea_newGene_6901	83	323	0.503347	2.73809	1.91867e-06	1.89221	up	Unknown
EH28_17186	25	101	0.152662	0.887086	0.000300962	1.88973	up	Filamin A-interacting protein 1-like protein [Larimichthys crocea]
EH28_12282	887	3386	4.26717	15.1073	1.16752e-07	1.88715	up	Cyclic AMP receptor-like protein A, partial [Larimichthys crocea]
EH28_24574	52	203	2.54393	13.8066	1.22782e-05	1.88212	up	PREDICTED: 39S ribosomal protein L27, mitochondrial [Larimichthys crocea]
EH28_07404	159	609	0.979738	4.98099	4.49313e-07	1.88124	up	Multiple PDZ domain protein [Larimichthys crocea]
EH28_15566	369	1405	1.3169	7.23506	1.64887e-07	1.88015	up	Sterol regulatory element-binding protein 2 [Larimichthys crocea]
EH28_04532	223	848	2.77831	14.7039	2.95784e-07	1.87461	up	PREDICTED: uncharacterized protein LOC104929148 [Larimichthys crocea]
EH28_13711	86	330	0.391546	2.10955	2.36366e-06	1.87291	up	Histone deacetylase 5 [Larimichthys crocea]
EH28_23081	146	556	4.21091	6.36447	6.27343e-07	1.87182	up	Vesicle transport protein GOT1B [Larimichthys crocea]
EH28_22551	44	171	0.271835	1.23109	2.99458e-05	1.8687	up	Nidogen-2 [Larimichthys crocea]
EH28_22932	43	167	0.100307	0.540944	3.40064e-05	1.86668	up	Rap guanine nucleotide exchange factor 6 [Larimichthys crocea]
EH28_10416	1689	6341	5.56259	28.6593	2.10143e-07	1.86424	up	PREDICTED: double-stranded RNA-specific adenosine deaminase [Larimichthys crocea]
EH28_03138	241	907	0.881845	4.59903	3.48041e-07	1.86039	up	Axin-1 [Larimichthys crocea]
EH28_01118	1382	5154	10.2761	26.2548	2.38181e-07	1.85436	up	Protein O-mannosyl-transferase 1 [Larimichthys crocea]
EH28_06298	238	891	3.89792	20.3405	4.06189e-07	1.85269	up	E3 ubiquitin/ISG15 ligase TRIM25 [Larimichthys crocea]
EH28_13019	33	128	1.96314	10.6004	0.000135588	1.85095	up	Centrosomal protein [Larimichthys crocea]
EH28_13936	247	923	10.1247	52.9646	4.05868e-07	1.85037	up	Reactive oxygen species modulator 1 [Larimichthys crocea]
EH28_21849	8438	31353	78.0498	400.298	6.24785e-07	1.85032	up	PREDICTED: cAMP-responsive element modulator-like isoform X1 [Larimichthys crocea]
EH28_11020	74	280	1.06256	7.0534	5.62532e-06	1.84898	up	Molybdopterin synthase catalytic subunit [Larimichthys crocea]
EH28_18795	104	391	0.223418	1.37391	2.0917e-06	1.8477	up	Xin actin-binding repeat-containing protein 1 [Larimichthys crocea]
EH28_10954	35	135	0.257094	2.33318	0.000110769	1.84639	up	Fas-binding factor 1 [Larimichthys crocea]
EH28_25164	24	94	0.154931	0.868388	0.000649612	1.84271	up	Protein NDRG1 [Larimichthys crocea]
EH28_00969	3447	12732	52.1788	266.161	4.46962e-07	1.84138	up	60S ribosomal protein L3 [Larimichthys crocea]
Larimichthys_crocea_newGene_7495	73	274	0.646665	3.89868	7.10748e-06	1.83707	up	Unknown
EH28_04367	126	468	1.92189	9.95827	1.66112e-06	1.8337	up	UPF0667 protein [Larimichthys crocea]
EH28_19871	37	141	0.548353	2.31026	0.000105156	1.83224	up	hypothetical protein EH28_19871 [Larimichthys crocea]
EH28_07654	82	305	0.805058	5.36205	5.76118e-06	1.8271	up	anaphase-promoting complex subunit CDC26 [Acanthochromis polyacanthus]
EH28_04880	124	458	3.24756	16.6732	1.98225e-06	1.8254	up	PREDICTED: proteasome inhibitor PI31 subunit [Larimichthys crocea]
EH28_10332	315	1154	0.718843	3.65128	5.23709e-07	1.82362	up	Integral membrane protein DGCR2/IDD [Larimichthys crocea]
EH28_17839	63	234	1.02184	1.04041	1.58479e-05	1.81771	up	Dedicator of cytokinesis protein 5 [Larimichthys crocea]
EH28_11928	52	194	0.489896	1.45841	3.22275e-05	1.81737	up	PREDICTED: acyl-coenzyme A thioesterase 9, mitochondrial isoform X2 [Larimichthys crocea]
EH28_12690	624	2270	2.26095	6.50685	4.45604e-07	1.81671	up	Xenotropic and polytropic retrovirus receptor 1 [Larimichthys crocea]
EH28_12605	60	222	0.195167	1.0115	2.09695e-05	1.81062	up	Dedicator of cytokinesis protein 1 [Larimichthys crocea]
EH28_22800	93	341	3.40997	18.5088	5.3065e-06	1.80949	up	PREDICTED: guanosine-3&apos;,5&apos;-bis(diphosphate) 3&apos;-pyrophosphohydrolase MESH1 [Larimichthys crocea]
EH28_22752	573	2073	4.6676	21.6051	5.25765e-07	1.80847	up	putative gluconokinase, partial [Larimichthys crocea]
EH28_05085	33	124	1.69785	8.96369	0.000245036	1.80588	up	PREDICTED: peptidyl-prolyl cis-trans isomerase FKBP2 [Larimichthys crocea]
EH28_08920	457	1651	1.58815	7.54709	5.90285e-07	1.80552	up	Coiled-coil domain-containing protein 9 [Larimichthys crocea]
EH28_10158	702	2527	21.2244	117.437	5.81007e-07	1.8019	up	40S ribosomal protein S12 [Larimichthys crocea]
EH28_18828	27	102	0.214744	1.2252	0.000632921	1.80054	up	PREDICTED: protein arginine N-methyltransferase 5 isoform X1 [Larimichthys crocea]
EH28_12579	109	396	0.381991	2.69608	4.13627e-06	1.79944	up	MAM domain-containing glycosylphosphatidylinositol anchor protein 2 [Larimichthys crocea]
EH28_10370	750	2683	3.40117	18.9989	6.83078e-07	1.79309	up	Intraflagellar transport protein 172 [Larimichthys crocea]
EH28_20524	250	897	1.51039	6.97852	1.13982e-06	1.79196	up	Caspase-7 [Larimichthys crocea]
EH28_09621	36	133	1.39062	7.21093	0.000217087	1.7867	up	PREDICTED: PRKR-interacting protein 1 homolog [Larimichthys crocea]
EH28_21809	183	655	0.861469	4.7681	1.89644e-06	1.78548	up	Ran-binding protein 9 [Larimichthys crocea]
EH28_20470	144	516	0.621619	3.06576	2.91659e-06	1.78414	up	Protein NLRC3 [Larimichthys crocea]
EH28_13158	443	1575	27.7072	137.09	9.10899e-07	1.78231	up	PREDICTED: 40S ribosomal protein S26 [Stegastes partitus]
EH28_09768	699	2482	3.07528	14.833	8.35639e-07	1.78216	up	Interferon-induced protein 44-like protein [Larimichthys crocea]
EH28_17381	85	306	1.04297	6.00561	1.07416e-05	1.78116	up	PREDICTED: protein phosphatase 1 regulatory subunit 3C-B-like [Larimichthys crocea]
EH28_07554	37	136	0.692613	3.58619	0.000208975	1.78091	up	putative proline racemase [Larimichthys crocea]
EH28_11878	165	589	1.5523	9.66488	2.43579e-06	1.78044	up	PREDICTED: spermatogenesis-associated protein 2-like protein [Larimichthys crocea]
EH28_04884	238	840	7.393	39.6226	1.83327e-06	1.76786	up	Protein SEC13 [Larimichthys crocea]
EH28_06143	30	110	0.331997	4.35452	0.0006152	1.76534	up	CD276 antigen [Larimichthys crocea]
Larimichthys_crocea_newGene_12480	40	145	0.174151	0.893435	0.00018759	1.76509	up	Unknown
EH28_10256	588	2064	35.5706	173.671	1.15766e-06	1.76504	up	PREDICTED: V-type proton ATPase subunit F [Larimichthys crocea]
EH28_00988	59	211	1.09006	5.44287	4.60385e-05	1.76146	up	PREDICTED: endophilin-B1-like [Larimichthys crocea]
EH28_12283	694	2428	3.25741	14.8841	1.23417e-06	1.76078	up	PREDICTED: BCL-6 corepressor isoform X1 [Larimichthys crocea]
EH28_17558	353	1234	9.67499	46.7903	1.60495e-06	1.75681	up	PREDICTED: cytochrome c oxidase subunit 6B1-like [Larimichthys crocea]
EH28_24775	69	245	0.995455	4.86846	2.96804e-05	1.75603	up	PREDICTED: kinetochore protein Nuf2 [Larimichthys crocea]
Larimichthys_crocea_newGene_10384	70	248	3.75127	12.4272	2.95614e-05	1.75326	up	Unknown
EH28_23356	657	2283	3.00063	17.2741	1.48066e-06	1.75083	up	Clathrin interactor 1 [Larimichthys crocea]
Larimichthys_crocea_newGene_14455	76	268	0.722217	3.46978	2.45807e-05	1.74878	up	Unknown
EH28_08763	175	605	1.66547	9.41043	4.77303e-06	1.73507	up	PREDICTED: evolutionarily conserved signaling intermediate in Toll pathway, mitochondrial [Larimichthys crocea]
EH28_12969	64	224	0.440347	2.15727	5.28992e-05	1.73324	up	Complement C2 [Larimichthys crocea]
EH28_07116	174	599	1.86388	8.31758	5.33556e-06	1.72892	up	Interferon-induced GTP-binding protein Mx [Larimichthys crocea]
EH28_13666	610	2088	18.1457	86.4109	2.20603e-06	1.72889	up	PREDICTED: transmembrane protein 179-like [Larimichthys crocea]
Larimichthys_crocea_newGene_13939	44	155	1.15561	3.86524	0.000210365	1.72874	up	PREDICTED: interferon-inducible GTPase 1-like [Larimichthys crocea]
EH28_00814	50	175	0.165112	1.18781	0.00013871	1.72476	up	PREDICTED: E3 ubiquitin-protein ligase RNF139 [Larimichthys crocea]
EH28_23588	150	514	2.84101	14.9206	7.79665e-06	1.72046	up	PREDICTED: MAP3K12-binding inhibitory protein 1 [Larimichthys crocea]
EH28_03422	35	123	0.661149	3.28142	0.00061476	1.7142	up	PREDICTED: guanine nucleotide-binding protein subunit alpha-13 [Larimichthys crocea]
EH28_00635	68	234	1.72532	8.38961	6.05697e-05	1.71079	up	PREDICTED: translation initiation factor IF-3, mitochondrial [Larimichthys crocea]
EH28_04417	82	280	0.525465	2.81764	3.8507e-05	1.70458	up	PREDICTED: methylcrotonoyl-CoA carboxylase beta chain, mitochondrial-like [Larimichthys crocea]
EH28_22790	75	256	0.325243	2.37612	5.15684e-05	1.70182	up	Tumor suppressor p53-binding protein 1 [Larimichthys crocea]
Larimichthys_crocea_newGene_5073	53	182	0.667137	3.17605	0.00015936	1.69977	up	PREDICTED: ubiquitin-conjugating enzyme E2 E1-like isoform X1 [Larimichthys crocea]
Larimichthys_crocea_newGene_7922	33	115	0.236019	1.14313	0.000934163	1.69901	up	hypothetical protein EH28_00159 [Larimichthys crocea]
EH28_06341	535	1792	2.09201	8.95711	3.92748e-06	1.69718	up	Myocyte-specific enhancer factor 2A [Larimichthys crocea]
EH28_12072	456	1528	1.5452	11.6722	4.0833e-06	1.69712	up	Nuclear receptor corepressor 2 [Larimichthys crocea]
EH28_01305	91	308	6.32766	29.8717	3.4171e-05	1.69427	up	Histone H4 [Larimichthys crocea]
EH28_12576	100	337	0.892404	4.23414	2.89526e-05	1.68999	up	DNA fragmentation factor subunit alpha [Larimichthys crocea]
EH28_08090	82	277	0.992032	3.39623	4.84724e-05	1.68915	up	putative palmitoyltransferase ZDHHC14 [Larimichthys crocea]
EH28_17874	52	177	0.177841	0.855224	0.000203783	1.68651	up	WD repeat-containing protein 52 [Larimichthys crocea]
EH28_15379	493	1638	5.70446	26.2819	4.91819e-06	1.6852	up	Bcl2 antagonist of cell death [Larimichthys crocea]
EH28_17257	352	1170	2.25886	13.7458	5.6827e-06	1.68418	up	PREDICTED: zinc finger protein 574 [Larimichthys crocea]
EH28_15941	37	127	0.138607	0.666776	0.000724131	1.68365	up	PREDICTED: thyroid hormone receptor alpha-B isoform X1 [Larimichthys crocea]
EH28_24552	110	368	1.62232	3.85762	2.66669e-05	1.68127	up	Sushi domain-containing protein 3 [Larimichthys crocea]
EH28_01684	313	1038	1.81231	8.15673	6.52152e-06	1.6802	up	PREDICTED: egl nine homolog 2-like [Larimichthys crocea]
EH28_18470	78	262	2.32106	10.771	6.37583e-05	1.67984	up	PREDICTED: proteasome subunit beta type-7 isoform X1 [Larimichthys crocea]
EH28_09891	71	238	0.524083	2.77547	8.99591e-05	1.67448	up	PREDICTED: replication protein A 70 kDa DNA-binding subunit [Larimichthys crocea]
EH28_17171	214	707	4.49057	24.9312	1.04808e-05	1.67185	up	PREDICTED: mitochondrial import inner membrane translocase subunit Tim8 B [Larimichthys crocea]
EH28_06758	553	1817	4.63258	10.8245	6.30926e-06	1.66958	up	PREDICTED: signal transducing adapter molecule 1 [Larimichthys crocea]
EH28_09290	907	2977	3.78292	17.5836	6.39726e-06	1.66945	up	Poly [ADP-ribose] polymerase 9 [Larimichthys crocea]
EH28_07476	388	1274	3.30768	13.3201	7.25382e-06	1.6671	up	L-fucose kinase [Larimichthys crocea]
Larimichthys_crocea_newGene_15155	41	138	0.298737	1.50513	0.000658462	1.66077	up	Unknown
EH28_09120	192	628	0.523671	2.51972	1.53345e-05	1.65641	up	PREDICTED: uncharacterized protein LOC104924334 [Larimichthys crocea]
EH28_02142	569	1850	4.52709	11.909	8.1464e-06	1.65451	up	hypothetical protein EH28_02142 [Larimichthys crocea]
EH28_14371	1746	5664	7.53884	34.814	1.02227e-05	1.65358	up	PREDICTED: sterile alpha motif domain-containing protein 9-like [Larimichthys crocea]
EH28_02773	249	810	2.13388	10.7267	1.27094e-05	1.65087	up	PREDICTED: multiple inositol polyphosphate phosphatase 1 isoform X1 [Larimichthys crocea]
EH28_16574	382	1236	1.84164	9.59374	1.04568e-05	1.64586	up	PREDICTED: gamma-tubulin complex component 3 [Larimichthys crocea]
EH28_19910	260	840	1.28985	5.94788	1.43215e-05	1.64132	up	Transcriptional repressor NF-X1 [Larimichthys crocea]
EH28_08631	69	226	1.80353	7.25596	0.000157921	1.64058	up	Rab9 effector protein with kelch motif, partial [Larimichthys crocea]
EH28_07214	103	335	1.5827	8.19087	5.80071e-05	1.63963	up	PREDICTED: sulfatase-modifying factor 2 isoform X1 [Larimichthys crocea]
EH28_06941	466	1500	6.81356	13.9645	1.0925e-05	1.63931	up	PREDICTED: ADP-ribosylation factor GTPase-activating protein 3-like isoform X1 [Larimichthys crocea]
EH28_14616	190	614	1.40288	5.98211	2.05805e-05	1.63894	up	PREDICTED: probable ubiquitin carboxyl-terminal hydrolase FAM188B [Larimichthys crocea]
EH28_08492	50	164	0.202147	0.917298	0.000477333	1.63222	up	PREDICTED: cohesin subunit SA-1 [Larimichthys crocea]
Larimichthys_crocea_newGene_12703	243	776	1.82665	8.12091	2.01174e-05	1.62407	up	PREDICTED: RNA-directed DNA polymerase from mobile element jockey-like [Austrofundulus limnaeus]
EH28_13931	79	254	0.687359	2.75416	0.000151096	1.61753	up	Coiled-coil domain-containing protein 51 [Larimichthys crocea]
EH28_02128	100	320	0.466344	2.23977	8.81503e-05	1.61578	up	PREDICTED: inositol-tetrakisphosphate 1-kinase [Larimichthys crocea]
EH28_13091	1257	3971	3.53487	16.6776	1.7739e-05	1.61491	up	PREDICTED: LOW QUALITY PROTEIN: PHD finger protein 21A [Larimichthys crocea]
EH28_23554	203	643	0.776585	5.02645	2.98166e-05	1.61078	up	PREDICTED: large proline-rich protein BAG6-like isoform X2 [Larimichthys crocea]
EH28_15828	197	622	3.56315	17.7482	3.33261e-05	1.60589	up	PREDICTED: protein farnesyltransferase subunit beta-like [Larimichthys crocea]
EH28_21581	419	1317	30.0763	131.624	2.01013e-05	1.60457	up	PREDICTED: protein C8orf4 homolog [Larimichthys crocea]
EH28_04404	190	598	1.16644	4.94666	3.75589e-05	1.60098	up	Repetitive proline-rich cell wall protein 2, partial [Larimichthys crocea]
Larimichthys_crocea_newGene_14196	439	1375	1.24042	5.78873	2.14921e-05	1.59969	up	60S ribosomal protein L7-like 1 [Larimichthys crocea]
EH28_03410	199	625	1.70643	9.2722	3.708e-05	1.59838	up	PREDICTED: F-box/WD repeat-containing protein 8 [Larimichthys crocea]
EH28_06373	1341	4182	10.2646	45.4098	2.48208e-05	1.59638	up	PREDICTED: gamma-tubulin complex component 2 [Larimichthys crocea]
EH28_10061	310	969	3.34597	7.63497	2.69062e-05	1.59497	up	UDP-glucuronic acid/UDP-N-acetylgalactosamine transporter [Larimichthys crocea]
EH28_11362	88	278	0.625667	3.90724	0.000159799	1.59477	up	putative glycosyltransferase AER61 [Larimichthys crocea]
EH28_24216	579	1805	5.1145	20.1192	2.25852e-05	1.59398	up	PREDICTED: membrane-bound O-acyltransferase domain-containing protein 2-like [Larimichthys crocea]
EH28_21673	359	1119	0.616234	4.93203	2.62876e-05	1.59175	up	PREDICTED: HEAT repeat-containing protein 5B isoform X2 [Larimichthys crocea]
EH28_18627	373	1162	1.3444	5.26725	2.61148e-05	1.59116	up	Zinc finger protein 729 [Larimichthys crocea]
EH28_00839	106	333	0.445428	2.49756	0.000112897	1.5904	up	E3 ubiquitin-protein ligase SMURF2, partial [Larimichthys crocea]
EH28_02960	178	556	1.08031	5.69073	4.87315e-05	1.5894	up	PREDICTED: transmembrane protein 161A [Larimichthys crocea]
EH28_10285	515	1600	4.97374	21.906	2.49644e-05	1.58864	up	cAMP-responsive element-binding protein-like 2 [Larimichthys crocea]
EH28_16985	8855	27376	24.9729	96.6837	7.98714e-05	1.58506	up	Protein NLRC3 [Larimichthys crocea]
EH28_08780	3886	11983	17.6402	76.7858	5.26009e-05	1.58107	up	Ribosomal protein S6 kinase beta-2 [Larimichthys crocea]
EH28_12997	67	210	0.958012	4.77801	0.000409645	1.57686	up	PREDICTED: carbohydrate sulfotransferase 14 [Larimichthys crocea]
EH28_03517	428	1316	2.69802	10.4434	3.3517e-05	1.57296	up	F-box/WD repeat-containing protein 5 [Larimichthys crocea]
EH28_00952	2733	8356	12.5447	49.8471	5.39036e-05	1.56856	up	putative E3 ubiquitin-protein ligase HERC1 [Larimichthys crocea]
EH28_14249	106	326	1.12033	4.40887	0.000175297	1.55994	up	Type I iodothyronine deiodinase [Larimichthys crocea]
EH28_14555	143	438	0.768359	3.09145	0.000105553	1.55864	up	PREDICTED: cysteine-rich DPF motif domain-containing protein 1 isoform X1 [Larimichthys crocea]
EH28_05386	364	1105	4.21612	8.22159	4.81844e-05	1.55377	up	PREDICTED: H(+)/Cl(-) exchange transporter 4 [Larimichthys crocea]
EH28_24504	322	976	1.15115	5.33892	5.3338e-05	1.55089	up	Para-nitrobenzyl esterase [Larimichthys crocea]
EH28_17922	58	179	0.500724	1.60643	0.00086423	1.55051	up	Ras and Rab interactor 2 [Larimichthys crocea]
EH28_00994	1824	5505	18.7347	79.8403	6.1244e-05	1.54953	up	26S proteasome non-ATPase regulatory subunit 3 [Larimichthys crocea]
EH28_02545	90	275	0.789145	3.29829	0.000294456	1.54752	up	Membrane-associated tyrosine- and threonine-specific cdc2-inhibitory kinase [Larimichthys crocea]
EH28_14104	487	1469	1.24784	5.3227	5.04893e-05	1.5459	up	Mediator of RNA polymerase II transcription subunit 13 [Larimichthys crocea]
EH28_02677	1411	4241	10.7885	35.9965	6.13188e-05	1.54328	up	Protein DEK [Larimichthys crocea]
EH28_15915	284	854	1.44386	6.04688	6.94285e-05	1.53866	up	Protein-L-isoaspartate O-methyltransferase domain-containing protein 2 [Larimichthys crocea]
EH28_02151	130	393	4.44647	19.7106	0.000164945	1.53853	up	unnamed protein product [Tetraodon nigroviridis]
EH28_20191	1216	3641	19.4218	81.3254	6.40131e-05	1.53757	up	PREDICTED: succinate dehydrogenase [ubiquinone] iron-sulfur subunit, mitochondrial [Larimichthys crocea]
EH28_06086	88	267	1.26727	3.97735	0.00035793	1.53696	up	PREDICTED: transcription initiation factor TFIID subunit 8 isoform X2 [Larimichthys crocea]
EH28_11493	84	255	1.00035	4.27315	0.000398802	1.53673	up	PREDICTED: histone H4 transcription factor [Larimichthys crocea]
EH28_02140	8110	24208	22.7295	98.0217	0.000177183	1.53441	up	E3 ubiquitin-protein ligase UBR1 [Larimichthys crocea]
EH28_17297	686	2044	1.96596	8.17209	6.51203e-05	1.52931	up	Zinc finger and BTB domain-containing protein 34 [Larimichthys crocea]
EH28_21519	2229	6632	74.9539	280.472	9.38835e-05	1.52914	up	PREDICTED: 60S ribosomal protein L13 [Larimichthys crocea]
EH28_00749	343	1021	3.66645	12.2325	7.75698e-05	1.52518	up	PREDICTED: src substrate cortactin isoform X1 [Larimichthys crocea]
EH28_06200	486	1443	3.33842	12.8605	7.26603e-05	1.52312	up	Conserved oligomeric Golgi complex subunit 5 [Larimichthys crocea]
EH28_04278	134	400	1.23869	5.36997	0.000203088	1.5208	up	TRMT1-like protein [Larimichthys crocea]
EH28_07425	304	902	1.28205	5.60989	8.93638e-05	1.51985	up	PREDICTED: tectonin beta-propeller repeat-containing protein 1-like [Larimichthys crocea]
EH28_00691	5716	16850	388.202	1518.57	0.000193334	1.51628	up	40S ribosomal protein S28-like [Scleropages formosus]
EH28_03906	201	595	1.46998	6.14433	0.000135195	1.51337	up	Fizzy-related protein [Larimichthys crocea]
EH28_16416	78	233	0.374123	1.61934	0.000659224	1.51199	up	Sodium-dependent glucose transporter 1 [Larimichthys crocea]
EH28_14728	2532	7409	155.164	633.478	0.000147648	1.5052	up	PREDICTED: 60S ribosomal protein L34 [Takifugu rubripes]
EH28_03332	79	234	0.781868	2.50138	0.000747429	1.50019	up	PREDICTED: fibrinogen alpha chain [Larimichthys crocea]
EH28_06985	90	266	1.0528	3.91854	0.000563628	1.49987	up	PREDICTED: persulfide dioxygenase ETHE1, mitochondrial [Larimichthys crocea]
EH28_10297	312	908	1.83783	6.40609	0.000134937	1.49216	up	PHD finger protein 21B [Larimichthys crocea]
EH28_02250	74	218	1.07563	4.42612	0.000982255	1.49087	up	Tripartite motif-containing protein 39 [Larimichthys crocea]
EH28_11030	234	681	1.67985	5.16296	0.000166919	1.49019	up	Helicase POLQ-like protein, partial [Larimichthys crocea]
EH28_12971	174	506	0.970269	3.71094	0.000234863	1.4864	up	PREDICTED: TRPM8 channel-associated factor homolog [Larimichthys crocea]
EH28_23274	270	783	4.31089	14.5482	0.000160224	1.48616	up	PREDICTED: polycomb complex protein BMI-1 isoform X3 [Larimichthys crocea]
EH28_06927	318	919	28.5138	114.529	0.000155627	1.48218	up	PREDICTED: cytochrome c oxidase subunit 7B, mitochondrial [Larimichthys crocea]
EH28_16930	563	1624	1.70526	8.14286	0.000137065	1.482	up	PREDICTED: forkhead box protein J3-like isoform X2 [Larimichthys crocea]
EH28_14544	124	360	1.47255	2.25829	0.000410106	1.4798	up	Protein FAM40A [Larimichthys crocea]
EH28_14061	1002	2882	106.985	427.953	0.000154488	1.47928	up	PREDICTED: cytochrome c oxidase subunit 8B, mitochondrial-like [Larimichthys crocea]
EH28_07477	91	265	1.59304	5.11238	0.000728775	1.47888	up	PREDICTED: COMM domain-containing protein 9 [Larimichthys crocea]
EH28_01330	121	350	2.49325	10.2911	0.000461252	1.47416	up	Nuclear nucleic acid-binding protein C1D [Larimichthys crocea]
EH28_22047	103	298	0.846018	3.3133	0.00062915	1.47187	up	GTPase SLIP-GC [Larimichthys crocea]
EH28_22154	472	1351	1.75751	4.6136	0.000166665	1.47022	up	Phosphatidylinositol 3-kinase regulatory subunit alpha [Larimichthys crocea]
EH28_20824	98	283	0.937908	3.91774	0.000724813	1.46828	up	PREDICTED: sphingomyelin phosphodiesterase 5-like [Larimichthys crocea]
EH28_15910	219	627	1.93135	8.49234	0.000251492	1.46612	up	PREDICTED: proline synthase co-transcribed bacterial homolog protein [Larimichthys crocea]
EH28_07679	95	274	1.39572	6.85647	0.000793876	1.46594	up	PREDICTED: decaprenyl-diphosphate synthase subunit 2 [Larimichthys crocea]
EH28_17284	500	1426	1.88274	8.88662	0.000178753	1.46525	up	GA-binding protein subunit beta-2 [Larimichthys crocea]
EH28_11873	200	572	1.21088	4.41542	0.000281918	1.46382	up	Zinc finger protein 276 [Larimichthys crocea]
EH28_11410	105	302	0.565321	2.1681	0.000677497	1.46375	up	RING finger protein 169 [Larimichthys crocea]
EH28_13615	1939	5501	6.3482	24.7042	0.00026601	1.46037	up	MORC family CW-type zinc finger protein 3, partial [Larimichthys crocea]
EH28_03923	149	426	8.07309	32.0496	0.000412783	1.46025	up	PREDICTED: U6 snRNA-associated Sm-like protein LSm1 [Larimichthys crocea]
EH28_06984	472	1341	1.67052	6.5433	0.000196341	1.45951	up	PREDICTED: pleckstrin homology-like domain family B member 3 [Larimichthys crocea]
EH28_03540	123	352	3.40333	15.161	0.00055299	1.45906	up	PREDICTED: phosphatidylinositol-glycan biosynthesis class F protein [Larimichthys crocea]
EH28_04018	7473	21148	210.543	825.799	0.000586725	1.45745	up	40S ribosomal protein S8 [Larimichthys crocea]
EH28_06800	536	1519	20.4773	80.7373	0.000203989	1.45635	up	PREDICTED: protein deglycase DJ-1 [Larimichthys crocea]
EH28_01814	168	477	3.16251	11.2857	0.000402297	1.45165	up	60S ribosomal protein L18 [Larimichthys crocea]
EH28_19887	508	1431	14.4153	65.1945	0.000234189	1.44748	up	Ubiquitin-conjugating enzyme E2 E1 [Larimichthys crocea]
EH28_08731	201	568	3.28249	12.9113	0.00035971	1.44661	up	Tripartite motif-containing protein 16 [Larimichthys crocea]
EH28_24845	10271	28807	27.4473	107.086	0.000875891	1.4446	up	Solute carrier family 41 member 1 [Larimichthys crocea]
EH28_06796	331	931	3.83596	15.0711	0.000273823	1.4434	up	Aflatoxin B1 aldehyde reductase member 2 [Larimichthys crocea]
EH28_23051	573	1607	3.48833	9.86303	0.000255502	1.44153	up	PREDICTED: trehalase [Larimichthys crocea]
EH28_09570	1854	5181	6.19348	27.3341	0.000366796	1.43854	up	hypothetical protein EH28_09570 [Larimichthys crocea]
EH28_21292	1295	3619	31.0447	120.598	0.000318502	1.43817	up	Polyubiquitin-B [Larimichthys crocea]
EH28_17773	112	316	3.57738	14.0934	0.000863386	1.43727	up	PREDICTED: UPF0428 protein CXorf56 homolog [Larimichthys crocea]
EH28_18503	178	500	3.65146	14.2803	0.00046552	1.43684	up	Elongation factor 1-delta [Larimichthys crocea]
EH28_07458	305	854	13.5498	49.4556	0.000314345	1.43643	up	PREDICTED: ras-related protein Rab-11B [Larimichthys crocea]
EH28_14111	125	352	8.66607	34.1655	0.00073661	1.43616	up	PREDICTED: ATP synthase subunit g, mitochondrial [Larimichthys crocea]
EH28_13084	125	351	1.00648	2.61363	0.000778303	1.43208	up	Activating molecule in BECN1-regulated autophagy protein 1 [Larimichthys crocea]
EH28_21864	611	1700	4.19423	19.9572	0.000303735	1.43027	up	Coiled-coil domain-containing protein lobo [Larimichthys crocea]
EH28_18642	242	673	3.41796	9.26874	0.000422765	1.4251	up	MBT domain-containing protein 1 [Larimichthys crocea]
EH28_02766	245	681	3.08939	10.3951	0.000423112	1.42447	up	AMSH-like protease [Larimichthys crocea]
EH28_15044	291	808	3.04829	11.8628	0.000385122	1.42409	up	Opioid growth factor receptor, partial [Larimichthys crocea]
Larimichthys_crocea_newGene_1051	128	357	2.25158	8.73469	0.000852579	1.42271	up	uncharacterized protein LOC111669304 [Seriola lalandi dorsalis]
EH28_15160	1044	2885	4.03547	17.7845	0.000382263	1.42166	up	Regulator of nonsense transcripts 2 [Larimichthys crocea]
EH28_06459	567	1568	3.98896	15.125	0.000346964	1.42126	up	LYR motif-containing protein 4B [Larimichthys crocea]
EH28_15148	121	337	2.25842	3.88273	0.000962471	1.41988	up	Transcription factor 7-like 1-A [Larimichthys crocea]
EH28_22835	208	576	3.12268	17.0614	0.000526084	1.4178	up	PREDICTED: cathepsin D [Larimichthys crocea]
EH28_07115	136	377	1.03286	4.16323	0.000871605	1.41475	up	PREDICTED: interferon-induced GTP-binding protein Mx isoform X1 [Larimichthys crocea]
EH28_10571	331	911	0.66656	1.59786	0.000433596	1.41214	up	Kinesin-like protein KIF13B [Larimichthys crocea]
EH28_22152	943	2583	14.2843	58.3352	0.000451888	1.40875	up	PREDICTED: serine/threonine-protein phosphatase 2A catalytic subunit beta isoform [Oreochromis niloticus]
EH28_20636	609	1669	3.04239	9.16837	0.000421412	1.40846	up	PREDICTED: F-box/LRR-repeat protein 20 [Larimichthys crocea]
EH28_00945	875	2396	4.26414	12.0696	0.000447502	1.40816	up	Histone-lysine N-methyltransferase SUV420H1 [Larimichthys crocea]
EH28_07114	160	439	1.91941	4.52072	0.00084732	1.40196	up	Zinc finger and BTB domain-containing protein 49 [Larimichthys crocea]
EH28_13821	386	1049	3.83134	9.30599	0.000534149	1.39467	up	Collagen type IV alpha-3-binding protein [Larimichthys crocea]
EH28_24735	600	1628	9.44595	34.7119	0.000521632	1.39403	up	PREDICTED: chromobox protein homolog 8 [Larimichthys crocea]
EH28_22969	393	1065	2.18404	8.20031	0.000563822	1.39067	up	RAS guanyl-releasing protein 1 [Larimichthys crocea]
EH28_13199	333	901	2.0518	6.65264	0.000616586	1.38762	up	GTPase IMAP family member 4 [Larimichthys crocea]
EH28_10984	359	971	2.04309	10.0537	0.000603556	1.38748	up	Acetyl-CoA acetyltransferase, mitochondrial [Larimichthys crocea]
EH28_15931	469	1266	3.50013	12.7189	0.000590039	1.38577	up	Eukaryotic elongation factor 2 kinase [Larimichthys crocea]
EH28_16983	406	1096	1.31544	8.24049	0.000605781	1.38527	up	EH domain-binding protein 1 [Larimichthys crocea]
EH28_04407	302	814	3.02558	13.2524	0.000697595	1.38156	up	PREDICTED: LOW QUALITY PROTEIN: polypeptide N-acetylgalactosaminyltransferase 11 [Larimichthys crocea]
EH28_08163	252	677	1.82132	10.8681	0.00082974	1.37567	up	Zinc finger SWIM domain-containing protein 7, partial [Larimichthys crocea]
EH28_22548	324	869	2.55776	7.84842	0.000746645	1.37486	up	Thioredoxin domain-containing protein 16 [Larimichthys crocea]
EH28_14339	346	927	1.74374	4.99443	0.000743624	1.37364	up	TOM1-like protein 2 [Larimichthys crocea]
EH28_08544	246	660	0.616417	2.2952	0.000866554	1.37359	up	Alpha-2-macroglobulin [Larimichthys crocea]
EH28_24883	497	1325	3.9052	13.3426	0.000760049	1.36807	up	Synaptic vesicle glycoprotein 2B [Larimichthys crocea]
EH28_05571	655	1740	3.4198	10.3047	0.000819334	1.36377	up	Retinoblastoma-binding protein 5 [Larimichthys crocea]
EH28_05514	488	1293	3.0398	11.8226	0.000865082	1.35911	up	Myelin protein zero-like protein 2 [Larimichthys crocea]
EH28_06421	552	1458	2.51091	11.135	0.00091722	1.35502	up	Scm-like with four MBT domains protein 2 [Larimichthys crocea]
EH28_13649	2287	919	20.6446	8.88111	0.000891337	-1.35643	down	PREDICTED: fermitin family homolog 3 [Larimichthys crocea]
EH28_15390	1545	619	4.94166	2.69451	0.000793356	-1.35975	down	Serine/threonine-protein kinase MARK2 [Larimichthys crocea]
EH28_08360	664	263	3.94564	2.1701	0.000798244	-1.3723	down	NAD(P) transhydrogenase, mitochondrial [Larimichthys crocea]
EH28_20434	845	335	5.93947	3.27167	0.000712022	-1.37245	down	Nucleolin [Larimichthys crocea]
EH28_12962	2112	839	37.6251	20.7033	0.00068459	-1.37277	down	Transgelin [Larimichthys crocea]
EH28_19205	4077	1620	28.8516	16.8199	0.000841893	-1.37346	down	Protein-arginine deiminase type-2 [Larimichthys crocea]
EH28_16763	1629	644	9.72955	5.43084	0.000598446	-1.3791	down	Protein phosphatase Slingshot [Larimichthys crocea]
EH28_05193	542	213	4.04018	2.5717	0.000806269	-1.38197	down	PREDICTED: archaemetzincin-2-like isoform X1 [Larimichthys crocea]
EH28_10248	1683	664	13.7443	7.94874	0.000573923	-1.3821	down	PREDICTED: zinc finger Ran-binding domain-containing protein 2 isoform X1 [Clupea harengus]
EH28_21710	1438	567	24.077	16.5324	0.000565359	-1.3825	down	PREDICTED: transmembrane emp24 domain-containing protein 3 [Larimichthys crocea]
EH28_15894	5793	2285	13.6399	6.21783	0.000835788	-1.38439	down	Filamin-A [Larimichthys crocea]
EH28_08362	1477	579	12.6973	6.97408	0.000498861	-1.39094	down	PREDICTED: zinc transporter 4 [Larimichthys crocea]
EH28_06693	1332	521	7.93932	4.07269	0.000478706	-1.39379	down	Tyrosine-protein kinase BTK [Larimichthys crocea]
Larimichthys_crocea_newGene_7092	7754	3032	200.15	108.686	0.000795015	-1.39713	down	uncharacterized protein LOC111218631 [Seriola dumerili]
EH28_22936	11505	4489	145.612	80.2169	0.000939745	-1.40045	down	interferon regulatory factor 1 [Larimichthys crocea]
EH28_20208	567	220	4.65976	2.34374	0.000604733	-1.40058	down	PREDICTED: DENN domain-containing protein 2C-like isoform X1 [Larimichthys crocea]
EH28_17327	7580	2954	33.4387	19.2827	0.000727625	-1.40197	down	Exocyst complex component 7 [Larimichthys crocea]
EH28_13401	2296	893	8.26215	6.10214	0.000437675	-1.4034	down	PREDICTED: striatin-3 isoform X2 [Larimichthys crocea]
EH28_04045	1398	543	26.4407	14.3657	0.0004103	-1.40402	down	PREDICTED: transmembrane protein 14A [Larimichthys crocea]
EH28_01179	363	140	16.8108	8.54325	0.000927408	-1.40452	down	NACHT, LRR and PYD domains-containing protein 12 [Larimichthys crocea]
EH28_02710	756	292	4.77812	3.15027	0.000444313	-1.40918	down	ATP-dependent RNA helicase DDX54 [Larimichthys crocea]
EH28_21366	1173	453	8.30998	7.67672	0.000371911	-1.41162	down	PREDICTED: smad nuclear-interacting protein 1 [Larimichthys crocea]
EH28_18140	2569	993	11.5525	7.71781	0.00039073	-1.41255	down	PREDICTED: matrix metalloproteinase-9 [Larimichthys crocea]
EH28_25187	599	230	2.5583	1.5979	0.000468916	-1.41597	down	PREDICTED: ATPase family AAA domain-containing protein 2B [Larimichthys crocea]
EH28_12000	646	248	3.0919	1.64803	0.000438529	-1.41682	down	Pre-B-cell leukemia transcription factor 1 [Larimichthys crocea]
EH28_08741	1970	758	7.01813	3.55021	0.000336607	-1.41855	down	NACHT, LRR and PYD domains-containing protein 12 [Larimichthys crocea]
EH28_22310	499	191	4.74038	2.65514	0.000529219	-1.41887	down	PREDICTED: vacuolar protein sorting-associated protein 33A-like [Larimichthys crocea]
Larimichthys_crocea_newGene_4078	699	268	8.57532	5.77093	0.000402687	-1.41923	down	provirus ancestral Env polyprotein, partial [Larimichthys crocea]
EH28_02932	424	162	2.21941	1.17586	0.00062509	-1.41974	down	PREDICTED: protein TESPA1-like [Larimichthys crocea]
EH28_06725	1924	737	6.00306	8.91363	0.000304072	-1.42492	down	PREDICTED: probable ATP-dependent RNA helicase DHX40 [Larimichthys crocea]
EH28_03671	849	324	16.2154	8.59091	0.000324902	-1.42711	down	PREDICTED: guanine nucleotide-binding protein G(s) subunit alpha-like [Larimichthys crocea]
EH28_21604	401	152	1.2195	1.09355	0.000583137	-1.4304	down	Ski-like protein [Larimichthys crocea]
EH28_03486	9649	3680	55.1029	35.1799	0.000502982	-1.43324	down	PREDICTED: protein NLRC3-like [Larimichthys crocea]
EH28_05952	2116	806	14.8102	7.91511	0.000271171	-1.43325	down	PREDICTED: pleckstrin [Larimichthys crocea]
EH28_23945	673	255	9.16741	4.94385	0.000325878	-1.43588	down	PREDICTED: tripartite motif-containing protein 16-like [Larimichthys crocea]
EH28_13638	1031	391	5.14589	3.79142	0.000261655	-1.43711	down	Neutral alpha-glucosidase AB [Larimichthys crocea]
Larimichthys_crocea_newGene_8959	459	173	4.68039	2.4524	0.000435311	-1.44003	down	Unknown
EH28_23430	1580	597	5.65655	2.96704	0.000222949	-1.44406	down	Echinoderm microtubule-associated protein-like 5 [Larimichthys crocea]
EH28_23874	379	142	2.58597	2.78746	0.000512548	-1.44624	down	PREDICTED: oxidoreductase NAD-binding domain-containing protein 1 [Larimichthys crocea]
EH28_05542	859	323	6.87056	4.29225	0.000236699	-1.4484	down	Hepatocyte growth factor activator [Larimichthys crocea]
EH28_23764	17299	6513	209.462	264.058	0.000519375	-1.45207	down	SAM domain and HD domain-containing protein 1 [Larimichthys crocea]
EH28_24368	243	90	2.99177	1.39723	0.000998978	-1.45528	down	PREDICTED: integrin-linked protein kinase [Larimichthys crocea]
EH28_18533	4014	1506	14.2517	7.28499	0.00022713	-1.45614	down	PREDICTED: LON peptidase N-terminal domain and RING finger protein 2 [Larimichthys crocea]
EH28_11224	415	154	2.90863	1.49684	0.000372332	-1.46106	down	Zinc finger protein 235 [Larimichthys crocea]
EH28_09208	1428	530	8.49302	4.95283	0.000150924	-1.46944	down	Transcription factor p65 [Larimichthys crocea]
EH28_16069	353	130	1.75591	0.601655	0.000420741	-1.46975	down	PREDICTED: oxysterol-binding protein-related protein 6 isoform X3 [Larimichthys crocea]
EH28_15609	9801	3641	31.6115	15.5734	0.000272929	-1.47114	down	putative ATP-dependent RNA helicase DHX37 [Larimichthys crocea]
EH28_22672	626	231	7.0075	3.91376	0.00020214	-1.47316	down	ATP synthase-coupling factor 6, mitochondrial [Larimichthys crocea]
Larimichthys_crocea_newGene_11896	322	118	5.79697	3.31082	0.000456231	-1.47537	down	Unknown
EH28_18731	1496	552	8.39592	5.0384	0.000131602	-1.47801	down	PREDICTED: cathepsin D-like [Larimichthys crocea]
EH28_23035	385	141	12.2262	6.21691	0.000327002	-1.47883	down	PREDICTED: exosome complex component RRP46 [Larimichthys crocea]
EH28_14276	340	124	2.42236	1.91257	0.00037703	-1.48301	down	PREDICTED: RNA polymerase II elongation factor ELL [Larimichthys crocea]
EH28_07634	275	100	2.18961	1.10359	0.000553112	-1.48361	down	Ras-related protein Rab-31 [Larimichthys crocea]
EH28_06806	3941	1450	21.0678	12.732	0.000142692	-1.48427	down	SEC14-like protein 2 [Larimichthys crocea]
EH28_20060	976	358	4.58399	1.93904	0.000130206	-1.48469	down	Protein dopey-2 [Larimichthys crocea]
EH28_24761	213	77	3.47769	1.74307	0.000938284	-1.48648	down	Protein Wnt-7a [Larimichthys crocea]
EH28_25216	281	102	2.9189	1.75797	0.000511243	-1.48653	down	PREDICTED: NAD-dependent protein deacylase sirtuin-5, mitochondrial-like [Larimichthys crocea]
EH28_23715	2280	837	34.4292	30.1531	0.000118003	-1.48653	down	PREDICTED: apoptogenic protein 1, mitochondrial [Larimichthys crocea]
EH28_24543	379	138	1.56563	0.557616	0.000301124	-1.48687	down	IQ motif and SEC7 domain-containing protein 1 [Larimichthys crocea]
EH28_04859	518	189	4.07417	2.06941	0.000197787	-1.48759	down	putative ribosomal RNA methyltransferase NOP2 [Larimichthys crocea]
EH28_21362	391	142	3.39969	1.69942	0.000271966	-1.49098	down	Four and a half LIM domains protein 3 [Larimichthys crocea]
EH28_03387	282	102	2.28548	1.92538	0.000476809	-1.49162	down	PREDICTED: uncharacterized protein LOC104936769 [Larimichthys crocea]
EH28_10549	2830	1035	13.8821	6.37379	0.000112408	-1.4924	down	PREDICTED: calcium uniporter protein, mitochondrial isoform X1 [Larimichthys crocea]
EH28_03079	805	292	4.68284	2.42386	0.000114489	-1.49955	down	PREDICTED: armadillo repeat-containing protein 2 [Larimichthys crocea]
EH28_19113	535	193	10.2559	5.18544	0.000151161	-1.50411	down	PREDICTED: tartrate-resistant acid phosphatase type 5 isoform X2 [Larimichthys crocea]
EH28_25200	561	202	3.61238	2.66908	0.000137376	-1.50725	down	PREDICTED: sharpin [Larimichthys crocea]
EH28_04589	738	266	15.073	7.34521	0.000106749	-1.50807	down	Tropomyosin alpha-1 chain [Larimichthys crocea]
EH28_19456	1329	480	6.84595	5.82194	8.27696e-05	-1.50831	down	Adenylate kinase 2, mitochondrial [Larimichthys crocea]
EH28_02535	233	83	5.21198	2.5796	0.000582945	-1.50926	down	PREDICTED: sesquipedalian-1 [Larimichthys crocea]
EH28_14995	214	76	1.1049	0.54467	0.000697197	-1.51154	down	Homeobox protein Meis1 [Larimichthys crocea]
EH28_11288	1671	602	5.97368	3.06222	7.54602e-05	-1.51275	down	PREDICTED: retinol dehydrogenase 14 [Larimichthys crocea]
Larimichthys_crocea_newGene_1681	334	119	2.98363	1.47813	0.000254181	-1.51587	down	Unknown
EH28_23378	4947	1778	106.042	50.4518	8.87838e-05	-1.51828	down	PREDICTED: low choriolytic enzyme [Larimichthys crocea]
EH28_04514	760	272	3.79183	1.58823	8.95549e-05	-1.5184	down	PREDICTED: tyrosine-protein kinase receptor Tie-1 isoform X1 [Larimichthys crocea]
EH28_23379	330	117	4.64402	2.09106	0.000237972	-1.52263	down	Low choriolytic enzyme, partial [Larimichthys crocea]
EH28_21620	10937	3919	201.133	100.184	0.000120921	-1.52324	down	hypothetical protein EH28_21620 [Larimichthys crocea]
EH28_03120	555	197	7.31471	3.83803	0.000103684	-1.52758	down	Leukotriene-B(4) omega-hydroxylase 2 [Larimichthys crocea]
EH28_00731	44780	15953	280.066	143.122	0.000244925	-1.53197	down	PREDICTED: erythroferrone-like [Larimichthys crocea]
EH28_13773	1335	474	12.4835	6.18535	5.5958e-05	-1.53287	down	PREDICTED: mitochondrial-processing peptidase subunit alpha [Larimichthys crocea]
EH28_13112	841	298	9.45569	4.76232	6.67042e-05	-1.53338	down	Endonuclease domain-containing 1 protein [Larimichthys crocea]
EH28_14305	7215	2559	57.3989	28.7639	7.58968e-05	-1.53773	down	PREDICTED: semaphorin-7A-like [Larimichthys crocea]
Larimichthys_crocea_newGene_9729	1073	379	43.4329	21.3169	5.3805e-05	-1.53934	down	PREDICTED: cytochrome c oxidase copper chaperone [Larimichthys crocea]
EH28_08514	305	106	4.56339	2.23866	0.000195814	-1.54955	down	Coiled-coil domain-containing protein 129 [Larimichthys crocea]
EH28_11671	952	333	9.1778	5.11763	4.60697e-05	-1.55266	down	PREDICTED: RNA-binding protein 45 [Larimichthys crocea]
EH28_00411	1212	424	9.91528	7.16477	4.10296e-05	-1.55373	down	PREDICTED: cysteine protease ATG4D-like [Larimichthys crocea]
EH28_10760	892	311	51.7935	25.0802	4.4693e-05	-1.55693	down	dispanin subfamily A member 2b-like [Larimichthys crocea]
EH28_02747	261	90	1.45619	0.713951	0.000249218	-1.55757	down	putative E3 ubiquitin-protein ligase HECTD2 [Larimichthys crocea]
EH28_04847	7313	2550	67.3463	32.5989	5.00942e-05	-1.56227	down	PREDICTED: gamma-aminobutyric acid receptor-associated protein-like 1 [Larimichthys crocea]
EH28_05495	635	220	5.6466	2.71401	5.30093e-05	-1.56345	down	Alkaline phosphatase [Larimichthys crocea]
EH28_23238	2070	720	10.1438	4.44147	3.27609e-05	-1.56391	down	PREDICTED: serine/threonine-protein phosphatase PP1-gamma catalytic subunit [Larimichthys crocea]
EH28_03875	587	203	3.44226	1.6498	5.60318e-05	-1.56533	down	Annexin A11 [Larimichthys crocea]
EH28_09634	6558	2281	28.4774	16.4861	4.47341e-05	-1.5658	down	PREDICTED: WW domain-binding protein 2 [Larimichthys crocea]
Larimichthys_crocea_newGene_10184	154	52	2.39029	1.09566	0.000916044	-1.57212	down	Unknown
EH28_25300	3581	1239	9.06144	5.88991	3.13512e-05	-1.57267	down	PREDICTED: uncharacterized protein LOC104936592 [Larimichthys crocea]
EH28_10246	721	248	5.15992	2.76078	3.95806e-05	-1.57482	down	Cystathionine gamma-lyase [Larimichthys crocea]
EH28_16944	227	77	12.6752	5.91158	0.000276675	-1.57749	down	PREDICTED: parathymosin [Larimichthys crocea]
EH28_17017	659	226	10.0015	6.52619	4.07905e-05	-1.57834	down	PREDICTED: PRELI domain containing protein 3B [Larimichthys crocea]
EH28_02210	3349	1154	20.0576	16.9373	2.78499e-05	-1.57845	down	PREDICTED: putative oxidoreductase GLYR1 isoform X1 [Larimichthys crocea]
EH28_01198	1060	364	6.08995	2.90225	2.84342e-05	-1.57972	down	PREDICTED: checkpoint protein HUS1 [Larimichthys crocea]
EH28_01124	1277	438	5.85317	2.78781	2.54142e-05	-1.58233	down	hypothetical protein EH28_01124 [Larimichthys crocea]
EH28_21635	362	123	3.18937	1.76048	8.77709e-05	-1.58445	down	Transforming acidic coiled-coil-containing protein 2 [Larimichthys crocea]
EH28_15891	4024	1374	27.9126	11.3825	2.33534e-05	-1.59188	down	Tumor necrosis factor receptor superfamily member 14 [Larimichthys crocea]
EH28_01980	721	244	6.56242	2.9319	2.76392e-05	-1.59809	down	Stomatin-like protein 2 [Larimichthys crocea]
EH28_13189	219	73	3.18994	1.55627	0.000229942	-1.6011	down	PREDICTED: cyclin-dependent kinase 4 inhibitor D [Larimichthys crocea]
EH28_20610	222	74	0.536862	0.16461	0.00022046	-1.60146	down	Rho GTPase-activating protein 23 [Larimichthys crocea]
EH28_01410	891	301	17.2659	8.30885	2.19052e-05	-1.60215	down	PREDICTED: aldose reductase [Larimichthys crocea]
EH28_08484	5333	1808	39.6649	18.2688	2.1527e-05	-1.60252	down	PREDICTED: ras-related C3 botulinum toxin substrate 3 isoform X1 [Larimichthys crocea]
EH28_09420	694	234	6.07537	2.2184	2.65436e-05	-1.60304	down	Protein FAM171B [Larimichthys crocea]
EH28_01267	235	78	1.15939	0.531923	0.000172383	-1.6089	down	Gap junction alpha-5 protein [Larimichthys crocea]
EH28_15933	259	86	1.42012	0.636965	0.000130659	-1.61065	down	PREDICTED: cerebellar degeneration-related protein 2 isoform X1 [Larimichthys crocea]
EH28_06318	179	59	0.589078	0.269737	0.000373967	-1.61089	down	Huntingtin-interacting protein 1 [Larimichthys crocea]
EH28_10275	280	93	1.96929	0.713202	0.000105907	-1.61194	down	Coiled-coil domain-containing protein 136 [Larimichthys crocea]
EH28_10723	1358	456	26.3502	13.3354	1.50281e-05	-1.61308	down	PREDICTED: retinol dehydrogenase 3 [Larimichthys crocea]
EH28_07340	1279	429	6.97454	4.62297	1.49786e-05	-1.6144	down	Adenylosuccinate synthetase isozyme 1 C [Larimichthys crocea]
EH28_22608	153	50	0.89568	0.402218	0.000583976	-1.61724	down	Solute carrier family 2, facilitated glucose transporter member 10 [Larimichthys crocea]
EH28_14606	1160	388	9.97436	4.69673	1.46657e-05	-1.61793	down	Leucine-rich repeat-containing protein 15 [Larimichthys crocea]
Larimichthys_crocea_newGene_13392	205	67	6.71848	3.21864	0.000205028	-1.62689	down	C-C chemokine 2 [Epinephelus coioides]
EH28_00023	171981	57349	11155.4	5171.12	0.00010878	-1.62744	down	PREDICTED: hemoglobin embryonic subunit alpha-like [Larimichthys crocea]
EH28_07777	5478	1824	40.7809	14.4324	1.37402e-05	-1.62851	down	Sodium-dependent phosphate transporter 1-A [Larimichthys crocea]
EH28_06295	425	140	5.29446	2.8377	3.41003e-05	-1.63086	down	PREDICTED: protein farnesyltransferase/geranylgeranyltransferase type-1 subunit alpha-like [Larimichthys crocea]
EH28_09865	7314	2428	115.462	52.4696	1.43613e-05	-1.63314	down	PREDICTED: mitochondrial pyruvate carrier 1 [Larimichthys crocea]
EH28_23621	209	68	2.03909	0.950538	0.000178366	-1.63376	down	PREDICTED: atypical kinase COQ8A, mitochondrial-like [Larimichthys crocea]
EH28_08125	200	65	1.65058	0.760425	0.000203245	-1.63402	down	Contactin-1 [Larimichthys crocea]
EH28_07937	197	64	1.71713	0.774185	0.000212718	-1.63411	down	PREDICTED: protein YIPF6 [Larimichthys crocea]
EH28_22780	131	42	3.36874	1.49933	0.000826913	-1.63713	down	PREDICTED: pleckstrin homology domain-containing family F member 2-like [Larimichthys crocea]
Larimichthys_crocea_newGene_9230	1753	579	8.49387	2.92603	9.41166e-06	-1.63779	down	Uncharacterized protein DLA_XVIII01490 [Dicentrarchus labrax]
EH28_01672	8622	2849	109.245	50.5538	1.37608e-05	-1.63993	down	PREDICTED: ferritin, lower subunit [Larimichthys crocea]
EH28_01867	201	65	1.95174	0.817674	0.000184091	-1.64114	down	Tyrosine-protein kinase Blk [Larimichthys crocea]
EH28_22397	507	166	3.27593	1.48718	2.17138e-05	-1.6418	down	Synaptotagmin-like protein 4 [Larimichthys crocea]
EH28_16522	1737	571	31.7103	14.5861	8.38519e-06	-1.64458	down	PREDICTED: eukaryotic translation initiation factor 4E-binding protein 3 [Larimichthys crocea]
EH28_05333	427	139	2.64482	1.1982	2.64728e-05	-1.64779	down	Cbp/p300-interacting transactivator 3 [Larimichthys crocea]
EH28_00732	14156	4653	57.2245	28.2815	1.55334e-05	-1.64782	down	Mitofusin-1 [Larimichthys crocea]
Larimichthys_crocea_newGene_2272	196	63	1.30614	0.517205	0.000181985	-1.64885	down	PREDICTED: protein NYNRIN [Oreochromis niloticus]
EH28_09966	507	165	2.00757	1.34624	1.90845e-05	-1.65042	down	PREDICTED: sodium-dependent phosphate transporter 1-B-like [Larimichthys crocea]
EH28_02295	1387	452	4.42252	3.03156	7.22568e-06	-1.65618	down	AT-rich interactive domain-containing protein 3A [Larimichthys crocea]
EH28_22514	3061	999	28.3135	13.3717	6.97843e-06	-1.65649	down	PREDICTED: uncharacterized protein C8orf74 homolog [Larimichthys crocea]
EH28_01946	391	126	6.8594	3.04532	2.59586e-05	-1.66084	down	PREDICTED: interferon alpha/beta receptor 2-like [Larimichthys crocea]
EH28_13721	210	67	0.651899	0.40385	0.000126439	-1.66133	down	PREDICTED: UDP-GlcNAc:betaGal beta-1,3-N-acetylglucosaminyltransferase 9 [Larimichthys crocea]
Larimichthys_crocea_newGene_1574	1285	417	7.54864	3.39992	6.74102e-06	-1.66187	down	PREDICTED: uncharacterized protein KIAA0040 homolog [Larimichthys crocea]
Larimichthys_crocea_newGene_13309	244	78	9.8006	4.31497	7.95461e-05	-1.66267	down	Unknown
Larimichthys_crocea_newGene_5465	358	115	1.46307	0.653593	2.98911e-05	-1.66389	down	uncharacterized protein LOC110498840 [Oncorhynchus mykiss]
EH28_09346	275	88	2.52775	0.892109	5.62418e-05	-1.66408	down	PREDICTED: tubulin polyglutamylase complex subunit 2 [Larimichthys crocea]
EH28_09797	275	88	1.41976	0.551073	5.62418e-05	-1.66408	down	Integrin alpha-6 [Larimichthys crocea]
EH28_12117	294	94	4.92232	2.74458	4.56779e-05	-1.66674	down	Ribonuclease inhibitor [Larimichthys crocea]
EH28_02629	171	54	1.09836	0.427792	0.000227458	-1.66894	down	Regulating synaptic membrane exocytosis protein 2 [Larimichthys crocea]
EH28_01743	310	99	3.7776	1.36448	3.85806e-05	-1.66948	down	Carbonic anhydrase 6, partial [Larimichthys crocea]
Larimichthys_crocea_newGene_14689	378	121	4.14622	1.80847	2.44923e-05	-1.66977	down	Unknown
Larimichthys_crocea_newGene_1821	156	49	1.09264	0.313305	0.000301601	-1.67288	down	Unknown
EH28_04131	305	97	10.7062	4.82642	3.72634e-05	-1.67501	down	PREDICTED: cytochrome c oxidase subunit NDUFA4-like [Larimichthys crocea]
EH28_00405	395	126	1.90104	1.85976	2.06163e-05	-1.67545	down	Trans-2,3-enoyl-CoA reductase [Larimichthys crocea]
EH28_06561	417	133	1.57788	0.624268	1.82337e-05	-1.67648	down	PREDICTED: microtubule-associated tumor suppressor 1 homolog A-like isoform X4 [Larimichthys crocea]
EH28_12398	928	296	7.88785	3.54698	5.54455e-06	-1.68472	down	PREDICTED: cytochrome b-245 heavy chain [Larimichthys crocea]
EH28_13117	226	71	3.12032	1.3561	7.54155e-05	-1.68506	down	Tripartite motif-containing protein 16 [Larimichthys crocea]
EH28_00539	1841	588	18.0803	7.99866	4.03539e-06	-1.6862	down	NACHT, LRR and PYD domains-containing protein 12 [Larimichthys crocea]
EH28_13930	4782	1528	23.9965	10.6409	4.48826e-06	-1.6877	down	Oxidative stress-induced growth inhibitor 2 [Larimichthys crocea]
EH28_10613	3099	987	25.7666	10.4352	3.72344e-06	-1.69168	down	PREDICTED: fibroleukin [Larimichthys crocea]
EH28_12846	861	273	6.49617	2.84815	5.16957e-06	-1.69271	down	PREDICTED: nucleobindin-2 [Larimichthys crocea]
EH28_05965	199	62	0.6324	0.327596	0.000103032	-1.69289	down	FERM domain-containing protein 4A [Larimichthys crocea]
EH28_20928	341	107	4.27673	1.85722	2.12017e-05	-1.69623	down	PREDICTED: interleukin-6 receptor subunit alpha-like isoform X1 [Larimichthys crocea]
EH28_15111	146	45	1.7733	1.45593	0.000300712	-1.69626	down	Telomeric repeat-binding factor 1 [Larimichthys crocea]
Larimichthys_crocea_newGene_5031	587	185	0.876129	0.435586	7.39863e-06	-1.69788	down	PREDICTED: uncharacterized protein LOC109099165 [Cyprinus carpio]
EH28_20519	1055	333	12.2279	6.47889	3.87604e-06	-1.70058	down	PREDICTED: carboxypeptidase N catalytic chain [Larimichthys crocea]
EH28_12106	3201	1011	13.8232	5.44455	3.00733e-06	-1.70378	down	Tetratricopeptide repeat protein 28 [Larimichthys crocea]
EH28_08200	410	128	1.73776	0.849604	1.21342e-05	-1.7066	down	PREDICTED: dual specificity protein phosphatase 8 isoform X1 [Larimichthys crocea]
EH28_20283	518	162	1.49801	0.647891	7.74714e-06	-1.70741	down	GTPase-activating Rap/Ran-GAP domain-like protein 3 [Larimichthys crocea]
EH28_18728	383	119	1.80117	0.787276	1.2923e-05	-1.71227	down	GTPase IMAP family member 8 [Larimichthys crocea]
EH28_10615	1124	351	4.73648	2.05458	2.84677e-06	-1.71631	down	Nicotinamide phosphoribosyltransferase [Larimichthys crocea]
EH28_24208	624	194	9.35134	4.15741	4.93534e-06	-1.71798	down	PREDICTED: hyaluronidase-3-like isoform X1 [Larimichthys crocea]
EH28_23946	987	306	15.2786	6.57219	2.64715e-06	-1.72585	down	PREDICTED: protein amnionless [Larimichthys crocea]
EH28_13687	365	112	4.09924	1.52264	1.13038e-05	-1.72913	down	PREDICTED: solute carrier family 25 member 43 [Larimichthys crocea]
EH28_01524	1687	522	8.96367	3.91907	1.84036e-06	-1.73145	down	PREDICTED: UNC93-like protein MFSD11 [Larimichthys crocea]
EH28_22205	124	37	0.781986	0.325921	0.000397646	-1.73294	down	Ras-GEF domain-containing family member 1B-A [Larimichthys crocea]
EH28_14823	115	34	0.632803	0.249577	0.000504786	-1.74133	down	PREDICTED: semaphorin-3C [Larimichthys crocea]
EH28_19185	216	65	8.12952	3.37593	4.19744e-05	-1.74399	down	PREDICTED: cysteine and glycine-rich protein 1 [Larimichthys crocea]
EH28_20428	177	53	2.41863	2.42665	8.54723e-05	-1.7441	down	PREDICTED: UMP-CMP kinase [Larimichthys crocea]
EH28_10411	249	75	4.59274	1.90978	2.54081e-05	-1.74681	down	Protein S100-A1 [Larimichthys crocea]
EH28_24196	184	55	1.15693	1.07702	7.07221e-05	-1.74796	down	PREDICTED: choline dehydrogenase, mitochondrial [Larimichthys crocea]
EH28_24928	2579	789	23.8292	7.40627	1.2805e-06	-1.74915	down	Thromboxane-A synthase [Larimichthys crocea]
EH28_19507	119	35	0.67466	0.274361	0.000399241	-1.75036	down	Janus kinase and microtubule-interacting protein 2 [Larimichthys crocea]
EH28_19478	17696	5392	59.1909	21.0787	2.27855e-06	-1.75721	down	Sodium- and chloride-dependent taurine transporter [Larimichthys crocea]
EH28_09310	159	47	0.443064	0.218209	0.000110885	-1.75768	down	RNA-binding protein 4 [Larimichthys crocea]
EH28_20629	1400	424	7.63498	3.10183	1.14999e-06	-1.76145	down	Integrin beta-3 [Larimichthys crocea]
EH28_07683	143	42	1.01585	0.410097	0.00016321	-1.76177	down	Digestive organ expansion factor [Larimichthys crocea]
EH28_21375	841	254	4.9306	1.94247	1.65501e-06	-1.76215	down	Granulocyte colony-stimulating factor receptor [Larimichthys crocea]
EH28_01613	780	235	3.0269	1.26768	1.71488e-06	-1.76502	down	PREDICTED: diacylglycerol kinase delta-like isoform X2 [Larimichthys crocea]
EH28_13913	11788	3571	43.1956	13.5918	1.55912e-06	-1.7654	down	DENN domain-containing protein 5B [Larimichthys crocea]
EH28_00021	48448	14677	4821.34	2030.36	3.55789e-06	-1.76581	down	Hemoglobin subunit beta [Larimichthys crocea]
EH28_13468	436	130	2.42242	0.997068	3.94808e-06	-1.77287	down	Serine/threonine-protein kinase 35 [Larimichthys crocea]
EH28_17913	287	85	1.40604	0.553261	1.13878e-05	-1.77415	down	Phosphatidylinositol-4,5-bisphosphate 3-kinase catalytic subunit beta isoform [Larimichthys crocea]
EH28_18951	4292	1291	16.2817	6.68437	8.62298e-07	-1.77461	down	ADP-ribosylation factor GTPase-activating protein 1 [Larimichthys crocea]
EH28_06194	264	78	1.37018	0.549215	1.44654e-05	-1.77544	down	PREDICTED: chondroitin sulfate N-acetylgalactosaminyltransferase 1 [Larimichthys crocea]
EH28_23948	118	34	1.12196	0.416342	0.000316873	-1.77786	down	PREDICTED: protein HID1 [Larimichthys crocea]
EH28_18276	1102	329	14.6625	7.71077	9.43258e-07	-1.78067	down	PREDICTED: suppressor of cytokine signaling 1-like [Larimichthys crocea]
Larimichthys_crocea_newGene_6054	11284	3381	423.48	175.979	1.1245e-06	-1.7812	down	PREDICTED: hepcidin [Larimichthys crocea]
EH28_18268	339	100	2.07588	1.02867	6.21755e-06	-1.7835	down	PREDICTED: BRCA1-associated ATM activator 1 isoform X1 [Larimichthys crocea]
EH28_08739	219	64	1.65825	0.639642	2.38042e-05	-1.78539	down	Atrial natriuretic peptide receptor 1 [Larimichthys crocea]
EH28_20518	1648	491	14.4591	5.98555	6.96631e-07	-1.78572	down	PREDICTED: integrin beta-3 [Larimichthys crocea]
EH28_07048	575	170	4.57364	1.96104	1.79605e-06	-1.78878	down	PREDICTED: alanine aminotransferase 2 [Larimichthys crocea]
EH28_07924	1919853	571599	96856.3	40087.3	2.47232e-05	-1.79099	down	PREDICTED: hemoglobin subunit alpha-A [Larimichthys crocea]
EH28_20500	2204	653	120.683	49.2265	5.53177e-07	-1.79482	down	hypothetical protein EH28_20500 [Larimichthys crocea]
Larimichthys_crocea_newGene_7117	96	27	0.576171	0.225966	0.000683743	-1.7971	down	PREDICTED: uncharacterized protein LOC108887791 [Lates calcarifer]
EH28_03388	201	58	0.690577	0.282333	2.71041e-05	-1.80021	down	Thyroglobulin [Larimichthys crocea]
EH28_21243	3182	936	15.1281	5.55396	4.47641e-07	-1.80617	down	E3 ubiquitin-protein ligase MARCH8 [Larimichthys crocea]
Larimichthys_crocea_newGene_6541	1799	528	23.7693	9.59535	4.5341e-07	-1.80766	down	Protein NLRC3 [Larimichthys crocea]
EH28_03094	372	108	1.1152	0.398133	3.40129e-06	-1.80789	down	Spermatogenesis-associated protein 2 [Larimichthys crocea]
EH28_05100	165	47	0.610246	0.242539	5.26042e-05	-1.81047	down	PREDICTED: pleckstrin homology domain-containing family H member 2-like isoform X2 [Larimichthys crocea]
EH28_04059	7734	2270	43.509	18.222	5.31304e-07	-1.81066	down	Integrin alpha-IIb [Larimichthys crocea]
EH28_04906	428	124	1.60721	1.38781	2.21409e-06	-1.81336	down	PREDICTED: arf-GAP domain and FG repeat-containing protein 1-like isoform X2 [Larimichthys crocea]
EH28_19865	275	79	0.725944	0.279035	7.32324e-06	-1.816	down	Ras GTPase-activating protein SynGAP [Larimichthys crocea]
EH28_08365	463	134	4.65612	2.02098	1.77462e-06	-1.81612	down	hypothetical protein EH28_08365 [Larimichthys crocea]
EH28_11033	6110	1783	27.1145	13.5073	4.13285e-07	-1.81875	down	Serine/threonine-protein phosphatase 2B catalytic subunit alpha isoform [Larimichthys crocea]
EH28_03135	190	54	2.70887	0.944474	2.67075e-05	-1.81928	down	putative RNA exonuclease NEF-sp [Larimichthys crocea]
EH28_02916	101	28	1.91259	0.715154	0.00043726	-1.82007	down	Neural cell adhesion molecule L1.1 [Larimichthys crocea]
EH28_20098	386	111	4.4873	1.66506	2.49844e-06	-1.82211	down	B-cell receptor CD22, partial [Larimichthys crocea]
EH28_08951	342	98	2.51953	0.94735	3.33602e-06	-1.8247	down	PREDICTED: PDZ and LIM domain protein 5-like isoform X1 [Larimichthys crocea]
EH28_24716	526	151	2.62092	1.04153	1.09652e-06	-1.82956	down	hypothetical protein EH28_24716 [Larimichthys crocea]
EH28_01094	257	73	2.10732	0.726834	7.58742e-06	-1.83002	down	Ribonuclease inhibitor, partial [Larimichthys crocea]
Larimichthys_crocea_newGene_790	140	39	1.75717	0.650393	8.3382e-05	-1.83336	down	Unknown
EH28_06768	701	201	9.56164	3.98311	6.09588e-07	-1.83473	down	PREDICTED: myosin regulatory light polypeptide 9 [Takifugu rubripes]
EH28_13454	109	30	2.78999	1.077	0.000263919	-1.83504	down	Tissue factor pathway inhibitor [Larimichthys crocea]
EH28_16731	203	57	3.4622	1.34198	1.62169e-05	-1.83858	down	PREDICTED: alpha-2Db adrenergic receptor [Larimichthys crocea]
EH28_18275	113	31	0.528821	0.188524	0.000208051	-1.8418	down	Caskin-1 [Larimichthys crocea]
EH28_12228	249	70	3.29271	1.40969	7.06053e-06	-1.8436	down	Integrin-linked kinase-associated serine/threonine phosphatase 2C [Larimichthys crocea]
EH28_12828	225	63	1.24203	1.03555	9.91647e-06	-1.84605	down	PREDICTED: monoacylglycerol lipase ABHD2-B [Larimichthys crocea]
EH28_14584	198	55	3.3351	1.33418	1.50376e-05	-1.85267	down	Deoxyribonuclease-2-alpha, partial [Larimichthys crocea]
EH28_12057	370	104	4.96662	1.97166	1.74246e-06	-1.85357	down	PREDICTED: annexin A1 [Larimichthys crocea]
EH28_22158	290	81	1.04893	0.403996	3.48274e-06	-1.85691	down	Integrin alpha-1 [Larimichthys crocea]
Larimichthys_crocea_newGene_1238	688	194	14.4527	4.80808	4.19493e-07	-1.85841	down	Unknown
EH28_23465	294	82	1.84896	0.789645	3.21969e-06	-1.85928	down	Myelin-associated glycoprotein [Larimichthys crocea]
EH28_09192	125	34	0.870354	0.333153	0.000107357	-1.85966	down	Hypothetical protein EH28_09192 [Larimichthys crocea]
EH28_08570	137	37	4.22956	1.55659	5.93261e-05	-1.87461	down	hypothetical protein EH28_08570 [Larimichthys crocea]
EH28_19646	2369	663	8.72179	4.27466	1.15486e-07	-1.87702	down	PREDICTED: transmembrane anterior posterior transformation protein 1 homolog isoform X2 [Larimichthys crocea]
Larimichthys_crocea_newGene_9264	313	86	1.58836	0.604033	1.89542e-06	-1.88196	down	Unknown
EH28_18851	77	20	0.496893	0.172007	0.000991381	-1.88387	down	Aldo-keto reductase family 1 member B10 [Larimichthys crocea]
EH28_14850	1291	358	37.2081	12.2788	1.21622e-07	-1.88751	down	Major histocompatibility complex class I-related protein [Larimichthys crocea]
EH28_18175	99	26	1.27162	0.443834	0.000253032	-1.89114	down	PREDICTED: plasminogen activator inhibitor 1 [Larimichthys crocea]
EH28_03499	139	37	1.52498	0.62798	4.43668e-05	-1.89522	down	hypothetical protein EH28_03499 [Larimichthys crocea]
EH28_00055	538213	149072	26965.5	10394.1	1.30795e-06	-1.89522	down	PREDICTED: hemoglobin embryonic subunit alpha-like [Larimichthys crocea]
EH28_15011	85	22	0.682498	0.240858	0.000528002	-1.8978	down	Dysbindin [Larimichthys crocea]
EH28_00435	78	20	1.20206	0.409663	0.000802422	-1.90202	down	Pol polyprotein [Larimichthys crocea]
EH28_01626	118	31	2.26035	0.604065	9.19016e-05	-1.9032	down	Potassium voltage-gated channel subfamily V member 2 [Larimichthys crocea]
EH28_07546	523	142	5.19762	1.98988	3.04569e-07	-1.90878	down	PREDICTED: squalene synthase isoform X2 [Larimichthys crocea]
Larimichthys_crocea_newGene_14494	93	24	1.30183	0.46524	0.000297417	-1.90949	down	Brain natriuretic peptide [Larimichthys crocea]
EH28_10545	1126	307	5.36124	2.31238	8.84749e-08	-1.9109	down	cAMP and cAMP-inhibited cGMP 3&apos;,5&apos;-cyclic phosphodiesterase 10A [Larimichthys crocea]
Larimichthys_crocea_newGene_11720	1973	538	41.3258	15.6546	5.92336e-08	-1.91375	down	Unknown
EH28_07588	112	29	1.28688	0.570334	0.00010253	-1.91925	down	PREDICTED: THAP domain-containing protein 1 [Larimichthys crocea]
EH28_21700	204	54	1.31463	0.585753	5.63866e-06	-1.92082	down	PREDICTED: proline-serine-threonine phosphatase-interacting protein 1-like isoform X1 [Larimichthys crocea]
EH28_10936	737	199	3.67493	1.38074	1.2683e-07	-1.92106	down	Friend leukemia integration 1 transcription factor [Larimichthys crocea]
EH28_09925	182	48	2.80539	1.17436	9.29617e-06	-1.92122	down	PREDICTED: trimeric intracellular cation channel type B-like [Larimichthys crocea]
EH28_22442	182	48	1.49344	0.537441	9.29617e-06	-1.92122	down	PREDICTED: alpha-N-acetylgalactosaminide alpha-2,6-sialyltransferase 3-like [Larimichthys crocea]
EH28_19417	219	58	0.847122	0.312264	4.06701e-06	-1.92278	down	PREDICTED: diacylglycerol kinase iota isoform X1 [Larimichthys crocea]
EH28_04863	127	33	1.72702	0.622728	5.18476e-05	-1.92279	down	PREDICTED: glyceraldehyde-3-phosphate dehydrogenase [Larimichthys crocea]
EH28_01586	352	94	1.97098	0.594683	6.8794e-07	-1.9249	down	PREDICTED: protein zyg-11 homolog isoform X2 [Larimichthys crocea]
EH28_23285	711	191	2.36196	0.882484	1.19347e-07	-1.92797	down	Lysophosphatidic acid receptor 1-A [Larimichthys crocea]
EH28_03489	172	45	0.531073	0.18388	1.08779e-05	-1.92977	down	PREDICTED: NHS-like protein 1 [Larimichthys crocea]
EH28_06761	243	64	3.54814	1.24524	2.2821e-06	-1.93413	down	PREDICTED: macrophage mannose receptor 1-like isoform X2 [Larimichthys crocea]
EH28_21823	3591	966	7.37542	5.11689	3.64658e-08	-1.9351	down	La-related protein 4B, partial [Larimichthys crocea]
EH28_18319	91	23	0.271338	0.097381	0.000266428	-1.93526	down	Pleckstrin domain-containing family G member 1 [Larimichthys crocea]
EH28_18257	537	143	4.4569	1.34276	1.80084e-07	-1.93676	down	Cytochrome P450 3A30, partial [Larimichthys crocea]
EH28_15694	363	96	9.64785	3.51956	5.01071e-07	-1.93932	down	Methyltransferase-like protein 10 [Larimichthys crocea]
EH28_11910	1127	301	3.30667	1.27366	5.10556e-08	-1.94047	down	hypothetical protein EH28_11910 [Larimichthys crocea]
EH28_00701	174	45	1.20675	0.589934	8.45825e-06	-1.94626	down	PREDICTED: transmembrane protein 170B [Larimichthys crocea]
EH28_21785	1168	310	11.8272	3.84929	4.14446e-08	-1.94971	down	Arachidonate 15-lipoxygenase B [Larimichthys crocea]
EH28_16521	122	31	1.73361	0.610674	4.79676e-05	-1.95051	down	Unknown
EH28_14353	829	219	13.3667	6.61385	5.90592e-08	-1.95352	down	Methionine-R-sulfoxide reductase B1-A [Larimichthys crocea]
EH28_13774	364	95	2.06451	1.08567	3.72384e-07	-1.95805	down	Prostaglandin G/H synthase 1 [Larimichthys crocea]
EH28_06995	2918	772	16.1964	5.67571	2.27293e-08	-1.95853	down	PREDICTED: upstream stimulatory factor 2 isoform X1 [Larimichthys crocea]
EH28_14518	70	17	0.701316	0.224794	0.000914656	-1.96097	down	Adenylate kinase 7 [Larimichthys crocea]
EH28_04489	89	22	0.674876	0.217049	0.000237125	-1.96266	down	Pleckstrin domain-containing family O member 1 [Larimichthys crocea]
EH28_15275	127	32	4.21197	1.36844	3.35617e-05	-1.96455	down	PREDICTED: arachidonate 5-lipoxygenase-activating protein [Larimichthys crocea]
EH28_18552	97	24	1.10389	0.379488	0.000139006	-1.96899	down	PREDICTED: omega-amidase NIT2 [Larimichthys crocea]
EH28_11885	420	109	2.77468	2.37606	2.01563e-07	-1.96905	down	PREDICTED: nuclear receptor coactivator 5-like [Larimichthys crocea]
EH28_14569	1693	442	6.6213	6.04202	1.90276e-08	-1.97555	down	Dol-P-Man:Man(7)GlcNAc(2)-PP-Dol alpha-1,6-mannosyltransferase [Larimichthys crocea]
EH28_11353	86	21	0.469829	0.130813	0.000257137	-1.97556	down	Plakophilin-4 [Larimichthys crocea]
EH28_15508	296	76	4.34416	1.58759	5.87438e-07	-1.97584	down	PREDICTED: nucleolus and neural progenitor protein [Larimichthys crocea]
EH28_14134	1118	291	4.54636	1.2753	2.57788e-08	-1.97733	down	TSC22 domain family protein 1 [Larimichthys crocea]
EH28_01907	255	65	1.09809	0.386095	9.77651e-07	-1.98144	down	GTPase IMAP family member 8 [Larimichthys crocea]
EH28_06646	409	105	2.94893	1.04776	1.72194e-07	-1.98387	down	Kinesin-like protein KIF26A [Larimichthys crocea]
EH28_02217	118	29	0.339928	0.113471	3.71794e-05	-1.99326	down	PREDICTED: fibronectin-like [Larimichthys crocea]
EH28_23166	204	51	0.818528	1.4303	2.0382e-06	-2.00018	down	Transmembrane protein 65 [Larimichthys crocea]
Larimichthys_crocea_newGene_11180	154	38	1.02015	0.349911	7.8297e-06	-2.0046	down	Unknown
EH28_09819	837	213	12.6084	4.44747	2.19336e-08	-2.00704	down	PREDICTED: adenylate kinase isoenzyme 1 [Larimichthys crocea]
EH28_24136	135	33	1.22668	0.357802	1.4969e-05	-2.0096	down	PREDICTED: thromboxane A2 receptor isoform X1 [Larimichthys crocea]
EH28_15496	276	69	6.72028	2.31902	4.63292e-07	-2.01117	down	PREDICTED: histamine N-methyltransferase [Larimichthys crocea]
EH28_20858	323	81	4.18111	1.61283	2.49747e-07	-2.01139	down	PREDICTED: C-reactive protein-like isoform X3 [Larimichthys crocea]
EH28_11074	65	15	0.489238	0.138303	0.000921491	-2.01713	down	Protein-glutamine gamma-glutamyltransferase E [Larimichthys crocea]
EH28_11152	65	15	1.3525	0.706456	0.000921491	-2.01713	down	Peripheral plasma membrane protein CASK [Larimichthys crocea]
EH28_06889	2083	528	20.0761	7.45999	7.27861e-09	-2.01891	down	Cysteine protease ATG4B [Larimichthys crocea]
EH28_08368	9430	2392	32.7872	11.912	7.98849e-09	-2.02118	down	PREDICTED: monoacylglycerol lipase ABHD2-A [Larimichthys crocea]
EH28_10314	558	140	5.73269	2.00449	3.85301e-08	-2.02206	down	Tescalcin [Larimichthys crocea]
EH28_01580	85	20	2.11172	0.701497	0.000183738	-2.02305	down	Methylmalonic aciduria and homocystinuria type C protein [Larimichthys crocea]
EH28_18363	1981	498	25.0189	9.60048	5.87895e-09	-2.0306	down	PREDICTED: biogenesis of lysosome-related organelles complex 1 subunit 5 [Larimichthys crocea]
EH28_13556	590	147	2.91015	1.00221	2.7868e-08	-2.03283	down	Integrin beta-1 [Larimichthys crocea]
EH28_17241	70	16	0.869953	0.172762	0.000509212	-2.03876	down	PREDICTED: uncharacterized protein LOC104922246 isoform X1 [Larimichthys crocea]
EH28_17244	122	29	1.50539	0.485636	1.90006e-05	-2.04056	down	PREDICTED: uncharacterized protein LOC104922287 [Larimichthys crocea]
EH28_22621	829	206	8.06575	2.79487	1.19178e-08	-2.04096	down	Phosphorylase b kinase gamma catalytic chain, skeletal muscle isoform [Larimichthys crocea]
EH28_21627	158	38	0.585506	0.208372	4.47363e-06	-2.04113	down	Macrophage mannose receptor 1 [Larimichthys crocea]
EH28_12034	266	65	1.30263	0.271595	3.4802e-07	-2.04191	down	PREDICTED: clustered mitochondria protein homolog isoform X1 [Larimichthys crocea]
EH28_04573	278	68	0.757526	0.320279	2.88048e-07	-2.04196	down	Nesprin-1 [Larimichthys crocea]
EH28_07643	1071	265	6.76777	2.64978	6.8667e-09	-2.04952	down	PREDICTED: bombesin receptor-activated protein C6orf89 homolog [Larimichthys crocea]
EH28_21742	99	23	0.830809	0.166403	5.64608e-05	-2.05432	down	Semaphorin-3D [Larimichthys crocea]
EH28_14535	91	21	0.814668	0.55718	9.27039e-05	-2.05529	down	Matrix metalloproteinase-23 [Larimichthys crocea]
Larimichthys_crocea_newGene_7033	132	31	5.04936	1.64694	9.59528e-06	-2.06241	down	Unknown
EH28_02416	185	44	2.82331	1.09611	1.455e-06	-2.06471	down	PREDICTED: zinc finger and SCAN domain-containing protein 31-like [Larimichthys crocea]
EH28_13607	1471	359	8.06492	2.64677	3.15416e-09	-2.07154	down	DNA-directed RNA polymerase I subunit RPA1 [Larimichthys crocea]
EH28_14845	558	135	10.7728	3.20524	1.56905e-08	-2.07375	down	Major histocompatibility complex class I-related protein [Larimichthys crocea]
EH28_17078	80	18	0.671803	0.196981	0.000171514	-2.07482	down	G-protein coupled receptor 126 [Larimichthys crocea]
EH28_11905	2360	574	16.9461	7.30139	2.04325e-09	-2.0788	down	PREDICTED: glutamateUnknowncysteine ligase regulatory subunit [Larimichthys crocea]
EH28_03935	1367	331	7.97231	5.41007	2.72459e-09	-2.08236	down	UPF0505 protein [Larimichthys crocea]
Larimichthys_crocea_newGene_4429	64	14	0.852059	0.251021	0.000631495	-2.08262	down	Unknown
Larimichthys_crocea_newGene_5611	229	54	1.43377	0.460024	3.73513e-07	-2.08608	down	PREDICTED: protein NLRC3-like [Larimichthys crocea]
EH28_01409	328	78	4.49487	1.8737	7.48073e-08	-2.08649	down	PREDICTED: aldose reductase-like [Larimichthys crocea]
EH28_23667	159	37	1.21555	0.439212	2.53331e-06	-2.0866	down	PREDICTED: fibulin-5 [Larimichthys crocea]
EH28_12599	192	45	1.04974	0.336469	9.05872e-07	-2.08674	down	C-terminal-binding protein 2 [Larimichthys crocea]
Larimichthys_crocea_newGene_5184	841	202	8.64136	2.51758	4.67621e-09	-2.08965	down	Unknown
EH28_20782	3796	916	8.4305	2.78334	1.44033e-09	-2.09166	down	Myosin-9 [Larimichthys crocea]
EH28_00523	164	38	1.29814	0.411384	1.94468e-06	-2.09424	down	CD48 antigen [Larimichthys crocea]
EH28_10709	1463	351	4.26369	1.42113	1.94191e-09	-2.09601	down	PREDICTED: lipoma-preferred partner homolog isoform X1 [Larimichthys crocea]
EH28_04634	430	102	6.89284	3.46257	2.32851e-08	-2.09677	down	PREDICTED: mast cell protease 1A-like [Larimichthys crocea]
EH28_21183	19365	4662	82.3832	32.7298	2.19762e-09	-2.09701	down	U1 small nuclear ribonucleoprotein [Larimichthys crocea]
EH28_06048	439	104	1.35911	0.443152	2.0909e-08	-2.09905	down	PREDICTED: disco-interacting protein 2 homolog A isoform X5 [Larimichthys crocea]
EH28_09171	119	27	1.52524	0.473895	1.17713e-05	-2.10128	down	Pro-Pol polyprotein [Larimichthys crocea]
Larimichthys_crocea_newGene_4724	272	63	5.64788	1.81323	1.05466e-07	-2.11754	down	E3 ubiquitin-protein ligase RFWD2 [Larimichthys crocea]
EH28_12531	230	53	0.852367	0.269579	2.34879e-07	-2.11828	down	TBC1 domain family member 10B [Larimichthys crocea]
EH28_02805	1631	385	9.02775	5.51838	1.08546e-09	-2.11999	down	Mitochondrial inner membrane protein OXA1L [Larimichthys crocea]
EH28_18530	87	19	0.102186	0.030848	6.78037e-05	-2.1228	down	Nebulin [Larimichthys crocea]
EH28_05225	942	221	3.79071	1.25651	1.96763e-09	-2.12446	down	KN motif and ankyrin repeat domain-containing protein 2, partial [Larimichthys crocea]
EH28_16941	231	53	0.848409	0.265649	2.10937e-07	-2.12449	down	Membrane metallo-endopeptidase-like 1 [Larimichthys crocea]
Larimichthys_crocea_newGene_9203	96	21	1.5094	0.458886	3.37129e-05	-2.13085	down	Unknown
EH28_11460	2043	478	32.0819	10.2143	6.95606e-10	-2.1339	down	Calcium-regulated heat stable protein 1 [Larimichthys crocea]
EH28_08867	4625	1083	15.2482	7.26908	5.68573e-10	-2.13538	down	PREDICTED: E3 ubiquitin-protein ligase MARCH5 isoform X1 [Larimichthys crocea]
EH28_01266	75	16	0.874567	0.233735	0.000157326	-2.13563	down	Transmembrane protein 41A-A [Larimichthys crocea]
EH28_04591	263	60	1.9062	0.59945	9.24969e-08	-2.13747	down	Krueppel-like factor 2 [Larimichthys crocea]
EH28_05999	1024	238	40.4188	13.0088	1.29999e-09	-2.13867	down	PREDICTED: regulator of G-protein signaling 5-like [Larimichthys crocea]
EH28_07351	135	30	0.862955	0.264636	3.6613e-06	-2.13868	down	Protein phosphatase 1 regulatory subunit 14B [Larimichthys crocea]
EH28_02177	88	19	0.545319	0.157306	5.47856e-05	-2.13892	down	PREDICTED: probable tubulin polyglutamylase TTLL1 [Larimichthys crocea]
EH28_23120	212	48	1.43021	0.527697	2.69904e-07	-2.13913	down	PREDICTED: TPA-induced transmembrane protein [Larimichthys crocea]
EH28_03714	5026	1169	46.551	13.5456	4.62834e-10	-2.14525	down	Cytosolic phospholipase A2 gamma [Larimichthys crocea]
EH28_09622	1595	369	73.3	23.5223	6.14079e-10	-2.14873	down	PREDICTED: glutaredoxin-related protein 5, mitochondrial [Larimichthys crocea]
EH28_05599	215	48	0.627737	0.175256	1.91038e-07	-2.15922	down	PREDICTED: pyridoxal-dependent decarboxylase domain-containing protein 1 [Larimichthys crocea]
Larimichthys_crocea_newGene_1858	5365	1234	69.2448	22.3442	3.27664e-10	-2.16144	down	PREDICTED: uncharacterized protein LOC109141058 [Larimichthys crocea]
EH28_25299	14129	3242	64.4026	25.2987	4.07058e-10	-2.16606	down	PREDICTED: T-cell acute lymphocytic leukemia protein 1 isoform X2 [Larimichthys crocea]
EH28_12639	129	28	1.07925	0.390939	3.57264e-06	-2.16702	down	PREDICTED: protein orai-2 [Larimichthys crocea]
EH28_07986	129	28	1.6406	0.731069	3.57264e-06	-2.16702	down	V-set domain-containing T-cell activation inhibitor 1 [Larimichthys crocea]
EH28_03713	7374	1689	48.6419	17.6258	3.03996e-10	-2.16798	down	Cytosolic phospholipase A2 gamma [Larimichthys crocea]
EH28_24190	2828	644	18.1574	6.415	2.57513e-10	-2.17414	down	PREDICTED: serine/arginine-rich splicing factor 6-like isoform X2 [Lates calcarifer]
EH28_07528	156	34	0.448675	0.131934	1.00047e-06	-2.17478	down	Membrane-associated guanylate kinase, WW and PDZ domain-containing protein 1 [Larimichthys crocea]
Larimichthys_crocea_newGene_4929	288	64	4.1674	1.27449	3.31692e-08	-2.17741	down	PREDICTED: polyubiquitin-like, partial [Larimichthys crocea]
EH28_05554	416	93	2.38242	0.378049	6.57122e-09	-2.17976	down	PREDICTED: SH3 and PX domain-containing protein 2A isoform X1 [Larimichthys crocea]
EH28_15989	491	110	2.90155	0.887982	3.57616e-09	-2.18047	down	RNA-binding protein with multiple splicing [Larimichthys crocea]
EH28_06727	60	12	0.844253	0.200513	0.000464037	-2.18439	down	PREDICTED: cyclin N-terminal domain-containing protein 2 isoform X2 [Larimichthys crocea]
EH28_23282	2388	539	52.4328	17.9144	2.12131e-10	-2.18624	down	Cystatin-C [Larimichthys crocea]
EH28_05415	233	51	1.63896	0.352927	8.0886e-08	-2.19021	down	PREDICTED: Fanconi anemia group D2 protein isoform X1 [Larimichthys crocea]
EH28_01093	171	37	1.2887	0.194917	4.74609e-07	-2.19031	down	Protein broad-minded [Larimichthys crocea]
EH28_21032	354	78	2.25991	1.00507	9.71905e-09	-2.19591	down	E3 SUMO-protein ligase PIAS1 [Larimichthys crocea]
EH28_19533	137	29	2.4121	0.725479	1.59782e-06	-2.20532	down	15-hydroxyprostaglandin dehydrogenase [NAD(+)] [Larimichthys crocea]
EH28_21714	155	33	3.23641	0.986708	7.18581e-07	-2.2062	down	Small EDRK-rich factor 2 [Larimichthys crocea]
EH28_06692	106	22	1.47046	0.584377	8.35074e-06	-2.20977	down	PREDICTED: mitochondrial import inner membrane translocase subunit Tim8 A [Larimichthys crocea]
EH28_15873	515	113	2.49599	0.761148	1.78151e-09	-2.21093	down	Cdc42-interacting protein 4 [Larimichthys crocea]
EH28_02804	2461	546	192.202	59.233	1.22588e-10	-2.2111	down	hypothetical protein EH28_08905 [Larimichthys crocea]
EH28_16689	1894	419	7.87637	2.54533	1.3591e-10	-2.21395	down	putative phospholipid-transporting ATPase IB [Larimichthys crocea]
EH28_07637	3626	802	10.8711	3.74208	9.62517e-11	-2.21688	down	PREDICTED: CMP-N-acetylneuraminate-beta-galactosamide-alpha-2,3-sialyltransferase 2-like isoform X1 [Larimichthys crocea]
EH28_19530	84	17	0.729134	0.28047	3.79653e-05	-2.21734	down	Hypothetical protein EH28_19530 [Larimichthys crocea]
EH28_25241	179	38	1.23849	0.245118	2.51217e-07	-2.21905	down	PREDICTED: 5&apos;-AMP-activated protein kinase subunit gamma-1-like isoform X1 [Larimichthys crocea]
EH28_18111	53	10	0.394884	0.10849	0.000757147	-2.23304	down	PREDICTED: probable E3 ubiquitin-protein ligase DTX3 [Larimichthys crocea]
EH28_02063	457	98	3.73375	1.0863	1.62162e-09	-2.24079	down	Ectonucleoside triphosphate diphosphohydrolase 5 [Larimichthys crocea]
Larimichthys_crocea_newGene_9610	95	19	0.982175	0.207642	1.2476e-05	-2.24699	down	PREDICTED: putative nuclease HARBI1 [Sinocyclocheilus anshuiensis]
EH28_24317	132	27	2.34951	0.659935	1.26899e-06	-2.24852	down	PREDICTED: NAD-dependent protein deacetylase sirtuin-7 [Larimichthys crocea]
EH28_09104	68	13	0.728762	0.185773	0.000116067	-2.26032	down	PREDICTED: circadian-associated transcriptional repressor-like [Larimichthys crocea]
EH28_16650	68	13	0.649584	0.152145	0.000116067	-2.26032	down	GlycineUnknowntRNA ligase [Larimichthys crocea]
EH28_20996	143	29	1.04405	0.186837	6.05575e-07	-2.26629	down	PREDICTED: rho GTPase-activating protein 18 isoform X1 [Larimichthys crocea]
EH28_05194	59	11	0.480726	0.045268	0.000294254	-2.26744	down	Monocarboxylate transporter 7 [Larimichthys crocea]
EH28_15795	78	15	0.871068	0.541363	4.00558e-05	-2.273	down	Zinc finger protein Gfi-1 [Larimichthys crocea]
Larimichthys_crocea_newGene_3789	191	39	1.74093	0.463711	8.08439e-08	-2.27609	down	Unknown
Larimichthys_crocea_newGene_14608	229	47	1.2903	0.630349	2.58645e-08	-2.27853	down	PREDICTED: uncharacterized protein LOC109138253 [Larimichthys crocea]
EH28_18217	116	23	3.88521	1.05213	2.25076e-06	-2.27877	down	Extracellular superoxide dismutase [Cu-Zn] [Larimichthys crocea]
EH28_06009	173	35	1.25577	0.351531	1.40155e-07	-2.28274	down	PREDICTED: purine nucleoside phosphorylase [Larimichthys crocea]
EH28_17520	55	10	0.252785	0.054822	0.000424742	-2.28458	down	PREDICTED: protein fem-1 homolog B [Larimichthys crocea]
EH28_22211	230	47	1.0981	0.31193	2.30942e-08	-2.28477	down	Anthrax toxin receptor 2 [Larimichthys crocea]
EH28_00594	145	29	1.75785	0.478835	4.39427e-07	-2.28606	down	PREDICTED: zinc finger BED domain-containing protein 1-like isoform X1 [Larimichthys crocea]
EH28_15201	2119	446	12.391	3.24078	2.6409e-11	-2.28607	down	Ectonucleoside triphosphate diphosphohydrolase 7 [Larimichthys crocea]
EH28_03066	93	18	0.877973	0.959315	1.00685e-05	-2.28714	down	PREDICTED: SUZ domain-containing protein 1-like [Larimichthys crocea]
EH28_15050	141	28	0.572789	0.115378	4.89542e-07	-2.29348	down	Rho GTPase-activating protein 39 [Larimichthys crocea]
EH28_04762	720	149	5.98893	1.285	1.20807e-10	-2.30001	down	PREDICTED: transmembrane protein 106B-like [Larimichthys crocea]
EH28_22275	171	34	1.71973	0.511434	1.13794e-07	-2.30563	down	Methyltransferase-like protein 2-A [Larimichthys crocea]
EH28_09283	104	20	1.29942	0.323106	3.68287e-06	-2.30805	down	Bifunctional ATP-dependent dihydroxyacetone kinase/FAD-AMP lyase (cyclizing) [Larimichthys crocea]
EH28_02374	56	10	0.181593	0.071954	0.00031846	-2.30967	down	PREDICTED: kinesin-like protein KIF9 [Larimichthys crocea]
EH28_03743	975	200	6.08435	1.61213	4.07795e-11	-2.31669	down	hypothetical protein EH28_03743 [Larimichthys crocea]
EH28_06059	279	56	3.65207	1.47954	4.66251e-09	-2.31818	down	PREDICTED: UPF0598 protein C8orf82 homolog [Larimichthys crocea]
EH28_21944	192	38	0.694975	0.191713	4.45526e-08	-2.31913	down	PREDICTED: phosphatidate phosphatase LPIN1 isoform X4 [Larimichthys crocea]
EH28_14541	145	28	0.99129	0.273252	2.55238e-07	-2.33328	down	Troponin T, cardiac muscle isoform [Larimichthys crocea]
EH28_24307	2581	526	9.87871	3.0981	8.14626e-12	-2.33336	down	PREDICTED: synaptogyrin-2-like [Larimichthys crocea]
EH28_00703	57	10	0.386166	0.09371	0.000238954	-2.33434	down	ATP-dependent DNA helicase PIF1 [Larimichthys crocea]
EH28_12171	302	60	2.90364	0.793539	2.30475e-09	-2.33556	down	Actin [Larimichthys crocea]
EH28_04910	866	175	5.05002	1.3615	3.59741e-11	-2.33658	down	PREDICTED: thyroid receptor-interacting protein 6 isoform X2 [Larimichthys crocea]
EH28_05367	77	14	0.23116	0.054965	2.51494e-05	-2.34204	down	Tensin-1 [Larimichthys crocea]
EH28_00070	142	27	3.82386	0.822219	2.3837e-07	-2.35236	down	hypothetical protein EH28_00070, partial [Larimichthys crocea]
EH28_01088	167	32	0.895779	0.102974	7.32964e-08	-2.35422	down	Nuclear factor 1 C-type [Larimichthys crocea]
EH28_13804	48	8	0.379279	0.06199	0.000693077	-2.35731	down	PREDICTED: atrial natriuretic peptide receptor 2 isoform X2 [Larimichthys crocea]
Larimichthys_crocea_newGene_11416	48	8	0.726557	0.150968	0.000693077	-2.35731	down	migration and invasion enhancer 1 [Seriola dumerili]
Larimichthys_crocea_newGene_14688	48	8	1.3267	0.275744	0.000693077	-2.35731	down	Unknown
Larimichthys_crocea_newGene_14106	78	14	0.923135	0.225142	1.97115e-05	-2.36019	down	hypothetical protein EH28_00154 [Larimichthys crocea]
EH28_03326	138	26	1.03746	0.240665	2.62558e-07	-2.36225	down	PREDICTED: peroxisomal NADH pyrophosphatase NUDT12 [Larimichthys crocea]
EH28_20129	60008	11907	841.023	234.714	6.88383e-12	-2.37621	down	Caytaxin [Larimichthys crocea]
EH28_05139	357	69	1.94242	0.575057	4.62262e-10	-2.38008	down	Platelet endothelial cell adhesion molecule [Larimichthys crocea]
EH28_07763	160	30	1.31381	0.266642	7.21022e-08	-2.38051	down	PREDICTED: vacuolar protein sorting-associated protein 11 homolog [Larimichthys crocea]
Larimichthys_crocea_newGene_7949	59	10	0.514986	0.11485	0.000134862	-2.38244	down	Unknown
EH28_05720	2572	501	13.2072	3.53288	1.8896e-12	-2.3983	down	Glutamate decarboxylase 1 [Larimichthys crocea]
EH28_03779	204	38	0.654455	0.185996	9.36876e-09	-2.40572	down	PREDICTED: insulin-like growth factor 2 mRNA-binding protein 2 isoform X1 [Larimichthys crocea]
EH28_07906	452	86	1.19847	0.959451	8.81263e-11	-2.40931	down	Ubiquitin carboxyl-terminal hydrolase 31, partial [Larimichthys crocea]
EH28_17079	86	15	0.466829	0.121165	6.1001e-06	-2.41052	down	G-protein coupled receptor 126 [Larimichthys crocea]
EH28_16414	633	121	6.10386	1.75795	2.17107e-11	-2.41054	down	PREDICTED: lysophosphatidylcholine acyltransferase 2 [Larimichthys crocea]
EH28_01546	81	14	1.22683	0.293374	9.53055e-06	-2.41331	down	hypothetical protein EH28_01546 [Larimichthys crocea]
EH28_23199	50	8	0.22446	0.032726	0.00037046	-2.4139	down	Patatin-like phospholipase domain-containing protein 7 [Larimichthys crocea]
EH28_09581	1189	228	2.61777	0.684772	3.477e-12	-2.4152	down	Adenylate cyclase type 2 [Larimichthys crocea]
EH28_20781	789	150	3.70384	1.69304	8.35021e-12	-2.42217	down	PREDICTED: thioredoxin, mitochondrial [Larimichthys crocea]
Larimichthys_crocea_newGene_11681	113	20	3.93368	1.04189	6.13767e-07	-2.42563	down	Unknown
EH28_03993	265	49	1.5186	0.385639	1.17411e-09	-2.42983	down	Epithelial membrane protein 2 [Larimichthys crocea]
EH28_04516	396	74	1.61756	0.416221	1.15289e-10	-2.43075	down	N(G),N(G)-dimethylarginine dimethylaminohydrolase 1 [Larimichthys crocea]
EH28_08501	145	26	0.521028	0.126229	8.11568e-08	-2.43264	down	PREDICTED: phospholipase D1 [Larimichthys crocea]
EH28_05197	439	82	2.59031	0.448349	6.47526e-11	-2.43447	down	PREDICTED: inositol-trisphosphate 3-kinase C [Larimichthys crocea]
EH28_23889	5220	989	9.99704	3.61118	5.56111e-13	-2.44064	down	PREDICTED: protein argonaute-2 [Larimichthys crocea]
EH28_14526	262	48	1.59116	0.403218	1.05087e-09	-2.44207	down	PREDICTED: uncharacterized protein LOC109139425 isoform X3 [Larimichthys crocea]
EH28_00190	183	33	4.13662	1.00862	1.2402e-08	-2.44297	down	Protein NLRC3 [Larimichthys crocea]
EH28_25115	194	35	0.893785	0.219294	7.76438e-09	-2.44625	down	PREDICTED: tubulointerstitial nephritis antigen-like [Larimichthys crocea]
EH28_21342	423	78	1.79796	0.460717	5.75892e-11	-2.4515	down	Smoothelin [Larimichthys crocea]
EH28_04987	62	10	0.206285	0.046599	5.75536e-05	-2.45171	down	Ankyrin repeat and SOCS box protein 14 [Larimichthys crocea]
EH28_10263	94	16	0.188145	0.043067	2.04524e-06	-2.45384	down	UPF0606 protein [Larimichthys crocea]
Larimichthys_crocea_newGene_8582	201	36	2.63162	0.702884	5.1048e-09	-2.45845	down	PREDICTED: stathmin-4-like isoform X1 [Larimichthys crocea]
EH28_03718	164	29	2.595	0.659361	2.23767e-08	-2.46143	down	PREDICTED: guanine nucleotide-binding protein G(I)/G(S)/G(O) subunit gamma-5-like [Cyprinodon variegatus]
Larimichthys_crocea_newGene_10020	282	51	10.9836	2.16731	4.74451e-10	-2.46345	down	heat shock factor-binding protein 1 [Monopterus albus]
EH28_17848	1386	257	4.92561	3.30319	8.91953e-13	-2.46476	down	Kelch-like protein 20 [Larimichthys crocea]
EH28_23350	68	11	0.623436	0.141462	2.51199e-05	-2.46601	down	PREDICTED: serine/threonine-protein phosphatase 2A 55 kDa regulatory subunit B beta isoform isoform X2 [Larimichthys crocea]
EH28_07594	2435	452	11.2811	2.50865	4.07452e-13	-2.46724	down	NACHT, LRR and PYD domains-containing protein 12 [Larimichthys crocea]
EH28_12502	52	8	0.736401	0.140455	0.000198785	-2.46836	down	PREDICTED: 7-alpha-hydroxycholest-4-en-3-one 12-alpha-hydroxylase [Larimichthys crocea]
Larimichthys_crocea_newGene_377	52	8	0.655852	0.13387	0.000198785	-2.46836	down	Disks large-associated protein 2 [Larimichthys crocea]
EH28_09065	230	41	0.916346	0.226937	1.60193e-09	-2.473	down	Protein NLRC3 [Larimichthys crocea]
EH28_03976	214	38	2.59752	0.553849	2.62599e-09	-2.47411	down	PREDICTED: high-affinity choline transporter 1-like [Larimichthys crocea]
Larimichthys_crocea_newGene_14621	129	22	1.57343	0.389853	1.09845e-07	-2.48833	down	Unknown
EH28_03450	91	15	0.534117	0.103461	1.92311e-06	-2.49025	down	PREDICTED: ectonucleotide pyrophosphatase/phosphodiesterase family member 1-like isoform X2 [Larimichthys crocea]
EH28_11199	42	6	0.832018	0.157029	0.000837059	-2.49293	down	PREDICTED: GDP-D-glucose phosphorylase 1 [Larimichthys crocea]
EH28_01008	42	6	1.78319	0.344045	0.000837059	-2.49293	down	PREDICTED: uncharacterized protein C9orf40 homolog [Larimichthys crocea]
EH28_08734	86	14	0.738506	0.160297	2.88016e-06	-2.49771	down	PREDICTED: G1/S-specific cyclin-E2 [Larimichthys crocea]
EH28_10811	2063	374	12.0147	3.09517	2.25486e-13	-2.5002	down	Interleukin-17 receptor A [Larimichthys crocea]
EH28_21786	2005	363	18.9486	3.23954	2.24154e-13	-2.50193	down	PREDICTED: hydroperoxide isomerase ALOXE3-like [Larimichthys crocea]
EH28_21706	81	13	0.506248	0.112331	4.41541e-06	-2.50611	down	PREDICTED: WD repeat-containing protein 76 [Larimichthys crocea]
EH28_08456	779	139	2.63904	0.877052	1.41398e-12	-2.51215	down	PREDICTED: protein MB21D2-like [Larimichthys crocea]
EH28_05582	165	28	1.11043	0.239124	1.0734e-08	-2.51732	down	Paralemmin-2 [Larimichthys crocea]
EH28_23614	104	17	0.438327	0.098369	4.81477e-07	-2.51903	down	Tudor domain-containing protein 6 [Larimichthys crocea]
EH28_09418	410	72	5.58687	2.10869	2.07607e-11	-2.51908	down	PREDICTED: tissue factor pathway inhibitor-like isoform X1 [Larimichthys crocea]
EH28_11049	11832	2107	52.2991	12.948	6.9611e-14	-2.53134	down	PREDICTED: ADM2 [Larimichthys crocea]
EH28_06537	257	44	1.42143	0.337676	2.99267e-10	-2.53465	down	PREDICTED: zinc-binding protein A33-like [Larimichthys crocea]
EH28_11032	786	138	6.52879	2.05392	8.56204e-13	-2.53529	down	PREDICTED: myosin light chain 5 [Larimichthys crocea]
EH28_00998	49	7	0.191258	0.029205	0.000206903	-2.53706	down	Rho GTPase-activating protein 27 [Larimichthys crocea]
EH28_10614	140	23	1.19567	0.234723	2.94566e-08	-2.54589	down	Gamma-secretase-activating protein [Larimichthys crocea]
Larimichthys_crocea_newGene_5781	713	124	10.0766	2.41799	9.6001e-13	-2.54698	down	PREDICTED: NACHT, LRR and PYD domains-containing protein 12-like [Larimichthys crocea]
EH28_23595	50	7	0.153729	0.029714	0.000149699	-2.56508	down	PREDICTED: DNA (cytosine-5)-methyltransferase 3A isoform X1 [Larimichthys crocea]
EH28_12420	1907	329	14.2613	3.94809	4.92939e-14	-2.57075	down	Peptide chain release factor 1, mitochondrial [Larimichthys crocea]
Larimichthys_crocea_newGene_10973	56	8	0.806739	0.159612	5.79769e-05	-2.57147	down	Unknown
EH28_10499	39	5	0.404177	0.054416	0.000908299	-2.58235	down	Tripartite motif-containing protein 16 [Larimichthys crocea]
EH28_13267	74	11	0.217775	0.039057	5.06342e-06	-2.58467	down	Junctional protein associated with coronary artery disease [Larimichthys crocea]
EH28_12850	45	6	0.154607	0.016709	0.000299036	-2.5881	down	Pleckstrin domain-containing family A member 7 [Larimichthys crocea]
EH28_08269	121	19	1.2652	0.276888	6.41866e-08	-2.58962	down	Gag-Pol polyprotein [Larimichthys crocea]
EH28_03605	486	81	5.11918	3.26884	2.02138e-12	-2.59784	down	PREDICTED: ras-related protein Rab-12 [Larimichthys crocea]
EH28_13831	75	11	0.292576	0.059415	3.88985e-06	-2.60353	down	PREDICTED: high affinity cAMP-specific and IBMX-insensitive 3&apos;,5&apos;-cyclic phosphodiesterase 8B [Larimichthys crocea]
EH28_11743	46	6	0.126711	0.019311	0.000212743	-2.61848	down	PREDICTED: protein Shroom4 [Larimichthys crocea]
EH28_09434	58	8	0.347196	0.180425	3.15266e-05	-2.62039	down	Short coiled-coil protein A [Larimichthys crocea]
EH28_04515	2460	409	23.4245	5.86763	9.88098e-15	-2.6255	down	PREDICTED: thrombopoietin receptor [Larimichthys crocea]
EH28_18914	1104	182	4.80851	1.28013	3.9746e-14	-2.63023	down	PREDICTED: DEP domain-containing mTOR-interacting protein isoform X1 [Larimichthys crocea]
EH28_22294	318	51	1.23831	0.842015	1.39683e-11	-2.63563	down	hypothetical protein EH28_22294 [Larimichthys crocea]
EH28_01930	120	18	0.256111	0.050352	3.76176e-08	-2.64805	down	NHS-like protein 2 [Larimichthys crocea]
EH28_11898	562	90	3.91283	0.864768	3.052e-13	-2.65823	down	PREDICTED: tropomyosin alpha-4 chain isoform X4 [Larimichthys crocea]
Larimichthys_crocea_newGene_6980	134	20	0.634969	0.126382	1.11002e-08	-2.66762	down	Unknown
EH28_06807	5695	917	20.1075	5.09684	1.77636e-15	-2.67505	down	PREDICTED: RING finger protein 215 isoform X3 [Larimichthys crocea]
EH28_13717	203	31	1.44665	1.06342	2.49543e-10	-2.67584	down	Copine-2 [Larimichthys crocea]
EH28_11667	42	5	0.12976	0.017633	0.000307387	-2.68425	down	Leucine zipper protein 1 [Larimichthys crocea]
EH28_14354	61	8	0.778669	0.142338	1.27564e-05	-2.69079	down	Zinc finger protein 227 [Larimichthys crocea]
EH28_17193	251	38	1.60083	0.322999	2.93739e-11	-2.70222	down	P2Y purinoceptor 12 [Larimichthys crocea]
EH28_00463	49	6	0.858682	0.12494	7.72568e-05	-2.70596	down	hypothetical protein EH28_00463 [Larimichthys crocea]
EH28_16850	322	49	2.07306	1.93823	3.8618e-12	-2.70899	down	putative methyltransferase BCDIN3D, partial [Larimichthys crocea]
EH28_08224	407	62	11.3144	2.67531	6.54254e-13	-2.71783	down	Butyrophilin subfamily 1 member A1, partial [Larimichthys crocea]
EH28_02859	815	125	2.96248	1.37934	1.36557e-14	-2.72797	down	Chromatin complexes subunit BAP18, partial [Larimichthys crocea]
Larimichthys_crocea_newGene_3150	50	6	0.588733	0.079024	5.52805e-05	-2.73398	down	PREDICTED: submandibular gland secretory Glx-rich protein CA-like [Poecilia latipinna]
EH28_04401	76	10	1.52018	0.263123	1.21551e-06	-2.73715	down	Caspase-1 [Larimichthys crocea]
EH28_13285	89	12	1.47205	0.211429	2.67353e-07	-2.73806	down	ATP synthase mitochondrial F1 complex assembly factor 2 [Larimichthys crocea]
EH28_14155	103	14	0.273077	0.053309	5.68359e-08	-2.75254	down	Protein Shroom1 [Larimichthys crocea]
EH28_02647	221	32	1.5497	0.30691	4.05097e-11	-2.75426	down	PREDICTED: P2X purinoceptor 3 [Larimichthys crocea]
EH28_05345	182	26	0.694042	0.124441	2.26774e-10	-2.75655	down	Cingulin-like protein 1 [Larimichthys crocea]
EH28_04322	64	8	0.358757	0.056499	5.21922e-06	-2.75791	down	PREDICTED: nestin [Larimichthys crocea]
EH28_01384	191	27	1.08364	0.212747	1.14214e-10	-2.77491	down	putative RNA-binding protein 46 [Larimichthys crocea]
EH28_20375	397	58	2.72737	0.560529	2.81108e-13	-2.77515	down	PREDICTED: protein ABHD8 [Larimichthys crocea]
EH28_09537	52	6	0.438735	0.064453	2.84323e-05	-2.78844	down	Fatty-acid amide hydrolase 1 [Larimichthys crocea]
EH28_01906	59	7	0.939491	0.139641	8.62471e-06	-2.79542	down	Ribonuclease P/MRP protein subunit POP5 [Larimichthys crocea]
EH28_13035	66	8	0.195882	0.069985	2.89461e-06	-2.80098	down	hypothetical protein EH28_13035 [Larimichthys crocea]
EH28_17124	1717	251	11.3292	2.33319	2.22045e-16	-2.80713	down	hypothetical protein EH28_17124 [Larimichthys crocea]
Larimichthys_crocea_newGene_9723	60	7	0.495595	0.084276	6.32394e-06	-2.81888	down	Brain natriuretic peptide [Larimichthys crocea]
EH28_16063	81	10	0.210883	0.031772	3.22044e-07	-2.8268	down	Dedicator of cytokinesis protein 9 [Larimichthys crocea]
EH28_03710	613	87	4.24716	0.820811	6.43929e-15	-2.83092	down	Cytosolic phospholipase A2 gamma [Larimichthys crocea]
EH28_19744	47	5	0.143401	0.017222	5.21714e-05	-2.83956	down	IQ motif and SEC7 domain-containing protein 2 [Larimichthys crocea]
EH28_04512	47	5	0.297244	0.038545	5.21714e-05	-2.83956	down	AP-1 complex subunit mu-1 [Larimichthys crocea]
Larimichthys_crocea_newGene_1994	61	7	0.294211	0.045376	4.64344e-06	-2.84197	down	Unknown
EH28_10900	68	8	0.154742	0.022502	1.61354e-06	-2.84281	down	Unconventional myosin-XVI [Larimichthys crocea]
EH28_23944	131	17	1.1398	0.200058	1.97512e-09	-2.84641	down	PREDICTED: Usher syndrome type-1G protein homolog isoform X1 [Larimichthys crocea]
EH28_24677	433	60	2.64161	0.290616	3.84137e-14	-2.85251	down	Ankyrin repeat domain-containing protein SOWAHC [Larimichthys crocea]
Larimichthys_crocea_newGene_13000	216	29	3.55144	0.64292	1.22815e-11	-2.8546	down	Unknown
EH28_13348	97	12	1.78953	0.303101	3.88564e-08	-2.85963	down	PREDICTED: proteinase-activated receptor 1 [Larimichthys crocea]
EH28_05218	245	33	0.791667	0.148108	3.51597e-12	-2.85997	down	cAMP-specific 3&apos;,5&apos;-cyclic phosphodiesterase 4D [Larimichthys crocea]
EH28_01785	359	49	4.16693	0.76707	1.24678e-13	-2.865	down	Dehydrogenase/reductase SDR family member 4 [Larimichthys crocea]
EH28_13342	233	31	2.25526	0.839767	4.64362e-12	-2.87288	down	PREDICTED: arrestin domain-containing protein 3-like [Larimichthys crocea]
EH28_07251	70	8	1.99157	0.309586	9.04037e-07	-2.88346	down	Adenylate kinase isoenzyme 1, partial [Larimichthys crocea]
Larimichthys_crocea_newGene_10624	4056	564	42.1812	7.28566	0	-2.88483	down	V-set domain containing T-cell activation inhibitor 1 [Maylandia zebra]
Larimichthys_crocea_newGene_6707	63	7	0.550164	0.084908	2.51408e-06	-2.88706	down	unnamed protein product [Oncorhynchus mykiss]
EH28_12672	85	10	0.480434	0.071991	1.13437e-07	-2.89471	down	PREDICTED: leucine-rich repeat-containing protein 32-like isoform X2 [Larimichthys crocea]
EH28_07083	42	4	0.144229	0.019015	9.984e-05	-2.90488	down	Interleukin-11 receptor subunit alpha [Larimichthys crocea]
EH28_11222	42	4	0.71965	0.072359	9.984e-05	-2.90488	down	Zinc finger protein 624 [Larimichthys crocea]
EH28_14867	202	26	0.40415	0.07144	1.17799e-11	-2.90542	down	Hypothetical protein EH28_14867 [Larimichthys crocea]
EH28_13406	1502	204	7.13588	1.291	0	-2.91079	down	PREDICTED: G2/M phase-specific E3 ubiquitin-protein ligase isoform X1 [Larimichthys crocea]
EH28_17583	181	23	0.840909	0.079006	3.2875e-11	-2.91187	down	Myoferlin [Larimichthys crocea]
EH28_17161	152	19	0.829477	0.106738	1.97543e-10	-2.91391	down	Small conductance calcium-activated potassium channel protein 3 [Larimichthys crocea]
EH28_03313	328	43	0.928538	0.683279	1.11355e-13	-2.91584	down	Zinc finger protein 235 [Larimichthys crocea]
EH28_18364	391	51	5.05275	0.898535	1.9873e-14	-2.9321	down	PREDICTED: biogenesis of lysosome-related organelles complex 1 subunit 5 [Larimichthys crocea]
EH28_06057	43	4	0.11961	0.011873	6.88243e-05	-2.93731	down	PREDICTED: 1-phosphatidylinositol 4,5-bisphosphate phosphodiesterase gamma-1-like [Larimichthys crocea]
EH28_15980	163	20	1.87558	0.29469	6.41202e-11	-2.9465	down	PREDICTED: alpha-N-acetylgalactosaminide alpha-2,6-sialyltransferase 2-like [Larimichthys crocea]
EH28_05227	204382	27013	10239.9	1881.34	0	-2.96252	down	PREDICTED: hemoglobin embryonic subunit alpha-like [Larimichthys crocea]
EH28_07821	271	34	3.63493	1.35103	2.90101e-13	-2.96379	down	PREDICTED: stress-associated endoplasmic reticulum protein 1-like [Takifugu rubripes]
EH28_06815	371	47	1.09225	0.192496	1.58762e-14	-2.96984	down	PREDICTED: probable phospholipid-transporting ATPase IM [Larimichthys crocea]
EH28_20337	144	17	0.254453	0.062469	1.65032e-10	-2.98096	down	Nesprin-1 [Larimichthys crocea]
EH28_15697	45	4	0.257126	0.031184	3.29048e-05	-3.00006	down	C-terminal-binding protein 2 [Larimichthys crocea]
EH28_12242	185	22	0.894167	0.104933	8.31601e-12	-3.00183	down	PREDICTED: tumor necrosis factor alpha-induced protein 2-like [Larimichthys crocea]
EH28_06152	193	23	1.7654	0.248881	5.16343e-12	-3.0035	down	PREDICTED: phosphomannomutase 1 [Larimichthys crocea]
EH28_21195	46	4	1.33614	0.14802	2.28218e-05	-3.03044	down	PREDICTED: UPF0696 protein C11orf68 homolog [Larimichthys crocea]
EH28_12176	3780	474	14.7237	2.55171	0	-3.03302	down	GTPase IMAP family member 8 [Larimichthys crocea]
EH28_10588	62	6	0.329449	0.043577	1.1237e-06	-3.03358	down	hypothetical protein EH28_10588 [Larimichthys crocea]
EH28_07542	78	8	0.658675	0.094853	9.37515e-08	-3.03548	down	Potassium channel subfamily K member 2, partial [Larimichthys crocea]
EH28_24858	520	63	1.70779	0.287304	2.22045e-16	-3.04744	down	ADP-ribosylation factor 6 [Larimichthys crocea]
EH28_06575	39	3	0.433253	0.018948	9.02613e-05	-3.06355	down	PREDICTED: cyclic GMP-AMP synthase-like isoform X2 [Larimichthys crocea]
EH28_17476	80	8	0.487154	0.063972	5.38807e-08	-3.0711	down	PREDICTED: neuroblast differentiation-associated protein AHNAK-like [Larimichthys crocea]
EH28_17840	72	7	0.662751	0.091256	1.70487e-07	-3.07417	down	PREDICTED: neurofilament light polypeptide [Larimichthys crocea]
EH28_11716	64	6	0.27657	0.03024	6.00134e-07	-3.07798	down	Receptor tyrosine-protein kinase erbB-3 [Larimichthys crocea]
EH28_03016	56	5	1.11274	0.140075	2.39221e-06	-3.08287	down	PREDICTED: guanine nucleotide-binding protein G(q) subunit alpha [Larimichthys crocea]
EH28_07782	106	11	0.872106	0.159836	1.77354e-09	-3.09168	down	PREDICTED: cationic amino acid transporter 4 [Larimichthys crocea]
EH28_22421	603	71	2.53041	0.680993	0	-3.09299	down	PREDICTED: tumor necrosis factor ligand superfamily member 6-like isoform X2 [Larimichthys crocea]
EH28_08344	98	10	1.05044	0.182991	4.29006e-09	-3.09564	down	Alpha-N-acetylgalactosaminide alpha-2,6-sialyltransferase 2 [Larimichthys crocea]
EH28_13609	506	59	3.12415	0.860384	2.22045e-16	-3.09977	down	Plastin-3 [Larimichthys crocea]
EH28_13639	133	14	0.847537	0.129529	9.59347e-11	-3.11514	down	PREDICTED: integrator complex subunit 5 [Larimichthys crocea]
EH28_17382	270	30	1.78818	0.193171	2.4869e-14	-3.12816	down	Rho GTPase-activating protein SYDE1 [Larimichthys crocea]
EH28_23272	517	59	3.03154	0.468996	0	-3.13068	down	Protein AF-10 [Larimichthys crocea]
EH28_00873	58	5	0.751697	0.072744	1.22988e-06	-3.13178	down	Nuclear factor 1 C-type [Larimichthys crocea]
Larimichthys_crocea_newGene_13785	41	3	0.52093	0.03634	4.118e-05	-3.13228	down	Unknown
EH28_12857	323	36	0.79919	0.122702	3.44169e-15	-3.13744	down	Diacylglycerol kinase beta [Larimichthys crocea]
EH28_10812	85	8	1.80866	0.16367	1.37899e-08	-3.1565	down	Pseudouridine-5&apos;-phosphate glycosidase, partial [Larimichthys crocea]
EH28_17876	111	11	5.58424	0.116088	5.58689e-10	-3.15697	down	39S ribosomal protein L38, mitochondrial [Larimichthys crocea]
EH28_23041	380	42	2.51297	0.263145	4.44089e-16	-3.15934	down	PREDICTED: mastermind-like protein 2 [Larimichthys crocea]
Larimichthys_crocea_newGene_9576	181	19	5.36238	0.400816	1.40821e-12	-3.16284	down	PREDICTED: major histocompatibility complex class I-related gene protein-like [Larimichthys crocea]
Larimichthys_crocea_newGene_8709	244	26	4.56439	0.636042	3.73035e-14	-3.17552	down	PREDICTED: fucolectin-like, partial [Larimichthys crocea]
EH28_19349	114	11	0.757591	0.092658	2.8242e-10	-3.19478	down	Kinesin-like protein KIF19 [Larimichthys crocea]
Larimichthys_crocea_newGene_14631	97	9	0.988954	0.114352	1.8713e-09	-3.20611	down	provirus ancestral Env polyprotein [Larimichthys crocea]
Larimichthys_crocea_newGene_15274	585	63	6.66199	0.983387	0	-3.21675	down	Protein NLRC3 [Larimichthys crocea]
EH28_10509	80	7	0.32283	0.025982	1.71452e-08	-3.22228	down	Centrosomal protein [Larimichthys crocea]
Larimichthys_crocea_newGene_10670	53	4	0.251587	0.025865	1.86641e-06	-3.22687	down	Unknown
EH28_13641	855	92	8.22731	1.1273	0	-3.23082	down	Group XVI phospholipase A2, partial [Larimichthys crocea]
Larimichthys_crocea_newGene_8583	301	31	3.78906	0.534378	1.33227e-15	-3.23955	down	Unknown
EH28_22031	240	24	1.70168	0.455905	1.38778e-14	-3.25858	down	PREDICTED: ankyrin repeat and SAM domain-containing protein 4B [Larimichthys crocea]
EH28_01782	306	31	1.34052	0.246517	8.88178e-16	-3.26316	down	PREDICTED: LIM domain-containing protein ajuba [Larimichthys crocea]
EH28_09572	362	37	3.63799	0.511177	1.11022e-16	-3.26352	down	hypothetical protein EH28_09572 [Larimichthys crocea]
EH28_12843	308	31	2.9191	0.406295	6.66134e-16	-3.2725	down	Peptidylprolyl isomerase domain and WD repeat-containing protein 1 [Larimichthys crocea]
EH28_12499	55	4	0.20687	0.018253	9.29697e-07	-3.2784	down	Parathyroid hormone/parathyroid hormone-related peptide receptor [Larimichthys crocea]
EH28_07310	74	6	0.404444	0.091523	2.86337e-08	-3.28154	down	PREDICTED: bone morphogenetic protein 4-like isoform X2 [Larimichthys crocea]
EH28_07676	669	69	6.03864	1.51654	0	-3.28242	down	PREDICTED: carboxypeptidase E [Larimichthys crocea]
Larimichthys_crocea_newGene_12994	93	8	0.700624	0.079693	1.66013e-09	-3.28343	down	Unknown
EH28_12173	190	18	1.59365	0.207518	1.37002e-13	-3.30232	down	GTPase IMAP family member 8 [Larimichthys crocea]
EH28_15797	5153	535	65.9997	8.69059	0	-3.30591	down	PREDICTED: lysozyme g-like [Larimichthys crocea]
Larimichthys_crocea_newGene_6903	48	3	0.809933	0.059432	2.85027e-06	-3.34991	down	Unknown
EH28_11801	3746	376	14.6908	3.99483	0	-3.35253	down	PQ-loop repeat-containing protein 1 [Larimichthys crocea]
EH28_05735	1615	161	48.0627	6.66335	0	-3.35298	down	hypothetical protein EH28_05735 [Larimichthys crocea]
EH28_12889	519	50	19.8416	2.61197	0	-3.36631	down	hypothetical protein EH28_12889 [Larimichthys crocea]
EH28_21178	119	10	0.596108	0.064182	3.09156e-11	-3.37067	down	G2/M phase-specific E3 ubiquitin-protein ligase [Larimichthys crocea]
EH28_03136	91	7	0.655689	0.060636	8.38453e-10	-3.40391	down	ERI1 exoribonuclease 2 [Larimichthys crocea]
EH28_16129	369	34	2.2863	0.28241	0	-3.40632	down	Cytosolic phospholipase A2 [Larimichthys crocea]
EH28_07927	986	93	59.4154	2.30101	0	-3.42078	down	Hemoglobin cathodic subunit beta [Larimichthys crocea]
Larimichthys_crocea_newGene_12422	61	4	0.694583	0.061894	1.20577e-07	-3.42282	down	Unknown
EH28_02973	105	8	0.432386	0.057108	7.97591e-11	-3.45505	down	PREDICTED: neutral cholesterol ester hydrolase 1 [Larimichthys crocea]
EH28_01106	53	3	0.482706	0.030391	4.54416e-07	-3.48744	down	Integrin beta-1 [Larimichthys crocea]
EH28_05880	53	3	1.28536	0.07246	4.54416e-07	-3.48744	down	PREDICTED: ankyrin repeat domain-containing protein 9-like [Larimichthys crocea]
EH28_20320	3254	295	35.928	4.44581	0	-3.49738	down	PREDICTED: leukocyte elastase inhibitor-like isoform X2 [Larimichthys crocea]
EH28_17542	406	35	2.64032	0.285621	0	-3.504	down	Epidermal growth factor receptor kinase substrate 8-like protein 1 [Larimichthys crocea]
EH28_08363	1718	154	18.1135	2.22602	0	-3.50537	down	Pallidin [Larimichthys crocea]
EH28_01086	109	8	0.457105	0.037433	3.00423e-11	-3.50801	down	hypothetical protein EH28_01086 [Larimichthys crocea]
EH28_12341	89	6	0.669872	0.0516	3.94657e-10	-3.54144	down	PREDICTED: N-acyl-aromatic-L-amino acid amidohydrolase (carboxylate-forming) B-like [Larimichthys crocea]
EH28_19200	44	2	0.185571	0.008954	2.90416e-06	-3.54784	down	Ankyrin repeat and SAM domain-containing protein 1A [Larimichthys crocea]
EH28_02542	398	33	3.57336	0.423059	0	-3.55548	down	Zinc finger protein 24 [Larimichthys crocea]
EH28_07987	56	3	0.793063	0.039128	1.55246e-07	-3.56407	down	Butyrophilin-like protein 2 [Larimichthys crocea]
EH28_11507	79	5	0.468295	0.026695	1.72753e-09	-3.5648	down	Latent-transforming growth factor beta-binding protein 3 [Larimichthys crocea]
EH28_21745	4528	391	29.4913	3.51557	0	-3.56979	down	Microtubule-associated proteins 1A/1B light chain 3A [Larimichthys crocea]
EH28_03644	91	6	0.804331	0.064334	2.28304e-10	-3.5728	down	hypothetical protein EH28_03644 [Larimichthys crocea]
EH28_00098	1746	149	56.3264	6.60311	0	-3.57565	down	Transferrin receptor protein 1 [Larimichthys crocea]
EH28_22484	57	3	1.18858	0.069453	1.09018e-07	-3.58874	down	hypothetical protein EH28_22484 [Larimichthys crocea]
EH28_04389	200	15	0.723152	0.06372	1.55431e-15	-3.60938	down	Malate synthase [Larimichthys crocea]
Larimichthys_crocea_newGene_1028	179	13	1.16673	0.096007	6.10623e-15	-3.63099	down	Unknown
EH28_08147	47	2	0.432608	0.022112	8.94284e-07	-3.639	down	Unconventional myosin-XIX [Larimichthys crocea]
EH28_07989	193	14	4.11428	0.254954	1.66533e-15	-3.64568	down	Butyrophilin-like protein 2 [Larimichthys crocea]
EH28_03911	110	7	0.982897	0.079031	6.50502e-12	-3.67213	down	PREDICTED: aspartate aminotransferase, cytoplasmic [Larimichthys crocea]
EH28_05414	73	4	0.388456	0.025005	2.49573e-09	-3.67439	down	Fanconi anemia group D2 protein [Larimichthys crocea]
EH28_23947	351	26	2.47729	0.248154	0	-3.69654	down	PREDICTED: otopetrin-2-like [Larimichthys crocea]
EH28_03336	482	36	1.3775	0.195129	0	-3.71202	down	PREDICTED: toll-like receptor 2 type-2 [Larimichthys crocea]
EH28_19485	346	25	1.24652	0.11856	0	-3.72833	down	Protein FAM65B [Larimichthys crocea]
EH28_17804	90	5	0.505221	0.029626	7.34777e-11	-3.74853	down	Epithelial cell-transforming sequence 2 oncogene-like protein [Larimichthys crocea]
Larimichthys_crocea_newGene_9712	172	11	2.03626	0.178183	2.10942e-15	-3.77978	down	Unknown
EH28_06472	1095	80	4.19515	1.27274	0	-3.78394	down	Protein FAM160B1, partial [Larimichthys crocea]
Larimichthys_crocea_newGene_5962	267	18	1.97671	0.265704	0	-3.78883	down	Brain natriuretic peptide [Larimichthys crocea]
EH28_20130	351	24	1.6958	0.25864	0	-3.80325	down	Protein-lysine 6-oxidase [Larimichthys crocea]
EH28_12601	2054	147	36.3465	3.59229	0	-3.82902	down	Uroporphyrinogen-III synthase [Larimichthys crocea]
EH28_12190	96	5	2.2512	0.143673	1.41377e-11	-3.83968	down	putative transposase element L1Md-A101/L1Md-A102/L1Md-A2 [Larimichthys crocea]
EH28_03668	323	21	1.35013	0.105233	0	-3.86053	down	PREDICTED: leiomodin-1 [Larimichthys crocea]
EH28_06579	42	1	0.498313	0.013077	1.16077e-06	-3.89261	down	Rho guanine nucleotide exchange factor 33 [Larimichthys crocea]
EH28_11438	58	2	1.30508	0.057904	1.46087e-08	-3.93123	down	PREDICTED: gamma-glutamyl hydrolase [Larimichthys crocea]
EH28_23248	832	54	3.53255	1.1818	0	-3.93827	down	PREDICTED: adenosine receptor A2a [Larimichthys crocea]
EH28_05229	1779314	119568	36027	1797.58	0	-3.93846	down	PREDICTED: hemoglobin subunit beta-2 isoform X2 [Larimichthys crocea]
EH28_06226	89	4	0.349919	0.016773	2.09943e-11	-3.95339	down	PREDICTED: LIM domain kinase 1-like isoform X2 [Larimichthys crocea]
EH28_13653	90	4	1.05849	0.022719	1.57878e-11	-3.96916	down	Inositol-trisphosphate 3-kinase B [Larimichthys crocea]
EH28_21314	293	17	3.04356	0.195125	0	-3.99575	down	PREDICTED: phosphoinositide-3-kinase-interacting protein 1 [Larimichthys crocea]
EH28_24138	171	9	0.988118	0.071705	2.22045e-16	-4.01143	down	Kazrin [Larimichthys crocea]
EH28_03235	274	15	0.460796	0.108571	0	-4.05971	down	Collagen alpha-1(XI) chain [Larimichthys crocea]
Larimichthys_crocea_newGene_9573	48	1	0.419089	0.008302	1.00271e-07	-4.07707	down	hypothetical protein EH28_07748 [Larimichthys crocea]
Larimichthys_crocea_newGene_9483	720	41	1.61577	0.236587	0	-4.11091	down	PREDICTED: uncharacterized protein LOC104935227 isoform X1 [Larimichthys crocea]
EH28_25163	237	12	1.68601	0.109103	0	-4.13121	down	PREDICTED: WNT1-inducible-signaling pathway protein 1 [Larimichthys crocea]
EH28_16937	169	8	2.90881	0.174581	1.11022e-16	-4.13148	down	PREDICTED: uncharacterized protein LOC104919375 [Larimichthys crocea]
EH28_06588	205	10	1.04017	0.073498	0	-4.14533	down	Bone morphogenetic protein receptor type-1A [Larimichthys crocea]
EH28_01181	68	2	0.147893	0.006014	4.47993e-10	-4.15365	down	Sodium-dependent phosphate transporter 2 [Larimichthys crocea]
EH28_02730	3748	215	7.63674	1.52333	0	-4.15385	down	Meprin A subunit beta [Larimichthys crocea]
EH28_08627	5589	312	26.3923	2.56202	0	-4.1971	down	Regulator of G-protein signaling 3 [Larimichthys crocea]
EH28_03428	75	2	1.7478	0.036613	4.45146e-11	-4.29117	down	PREDICTED: protein tweety homolog 2-like isoform X2 [Larimichthys crocea]
EH28_08152	37	0	0.506002	0	1.32544e-06	-4.29135	down	PREDICTED: sodium- and chloride-dependent GABA transporter ine-like [Larimichthys crocea]
EH28_06574	248	11	2.99783	0.22334	0	-4.30264	down	putative ATP-dependent RNA helicase DDX43 [Larimichthys crocea]
EH28_20867	114	4	0.765013	0.030653	2.57572e-14	-4.30361	down	PREDICTED: diacylglycerol O-acyltransferase 1-like isoform X1 [Larimichthys crocea]
EH28_24770	38	0	0.159123	0	8.4408e-07	-4.32788	down	PREDICTED: IQ motif and SEC7 domain-containing protein 1 isoform X6 [Larimichthys crocea]
EH28_14756	712	34	3.57523	0.230585	0	-4.35084	down	PREDICTED: tripartite motif-containing protein 59 [Larimichthys crocea]
EH28_03063	100	3	0.911303	0.021817	1.72751e-13	-4.37861	down	Filamin-binding LIM protein 1 [Larimichthys crocea]
Larimichthys_crocea_newGene_9009	80	2	0.72171	0.020819	9.0874e-12	-4.38195	down	Brain natriuretic peptide [Larimichthys crocea]
EH28_04596	40	0	0.072029	0	3.46476e-07	-4.39829	down	Synaptopodin-2 [Larimichthys crocea]
Larimichthys_crocea_newGene_8672	40	0	0.286409	0	3.46476e-07	-4.39829	down	Unknown
Larimichthys_crocea_newGene_6179	41	0	0.621673	0	2.23294e-07	-4.43224	down	Unknown
Larimichthys_crocea_newGene_9329	41	0	0.579175	0	2.23294e-07	-4.43224	down	PREDICTED: uncharacterized protein LOC109060567 [Cyprinus carpio]
Larimichthys_crocea_newGene_4720	62	1	3.06482	0.005065	4.9909e-10	-4.43327	down	PREDICTED: protein FAM111A-like [Larimichthys crocea]
EH28_06037	190	7	0.914427	0.044491	0	-4.44978	down	Immunoglobulin A1 protease autotransporter [Larimichthys crocea]
Larimichthys_crocea_newGene_14589	42	0	0.927163	0	1.44459e-07	-4.46541	down	Unknown
EH28_06309	472	20	2.63889	0.574291	0	-4.46897	down	PREDICTED: serine/threonine-protein kinase 17B [Larimichthys crocea]
EH28_06558	108	3	0.451719	0.012013	2.0095e-14	-4.48755	down	Myotubularin-related protein 7 [Larimichthys crocea]
EH28_16810	44	0	1.24602	0	6.1145e-08	-4.52956	down	NEDD8-conjugating enzyme UBE2F [Larimichthys crocea]
Larimichthys_crocea_newGene_7368	44	0	0.227932	0	6.1145e-08	-4.52956	down	uncharacterized protein ftr06 isoform X1 [Danio rerio]
EH28_09577	90	2	0.90505	0.01412	4.35096e-13	-4.54798	down	Sterile alpha motif domain-containing protein 9-like protein [Larimichthys crocea]
EH28_01563	529	21	2.1765	0.288434	0	-4.56881	down	PREDICTED: bcl-2-modifying factor [Larimichthys crocea]
Larimichthys_crocea_newGene_8466	301	11	3.9998	0.187029	0	-4.58004	down	Unknown
EH28_01799	46	0	0.738948	0	2.62601e-08	-4.59097	down	hypothetical protein EH28_01799 [Larimichthys crocea]
Larimichthys_crocea_newGene_11300	46	0	2.40591	0	2.62601e-08	-4.59097	down	Adenylate cyclase type 8 [Larimichthys crocea]
EH28_12373	47	0	0.162985	0	1.73009e-08	-4.62072	down	Acyl-CoA-binding domain-containing protein 5 [Larimichthys crocea]
EH28_13986	461	17	1.70503	0.085677	0	-4.64606	down	Hepatic leukemia factor [Larimichthys crocea]
EH28_01269	48	0	0.403589	0	1.14377e-08	-4.64987	down	hypothetical protein EH28_01269 [Larimichthys crocea]
EH28_14794	49	0	0.747549	0	7.58729e-09	-4.67845	down	Leucine-rich repeat-containing protein 39 [Larimichthys crocea]
EH28_15854	49	0	0.593335	0	7.58729e-09	-4.67845	down	PREDICTED: probable E3 ubiquitin-protein ligase HERC1 isoform X7 [Larimichthys crocea]
EH28_11816	49	0	0.411229	0	7.58729e-09	-4.67845	down	hypothetical protein EH28_11816 [Larimichthys crocea]
EH28_00456	50	0	0.253059	0	5.04993e-09	-4.70647	down	hypothetical protein EH28_00456 [Larimichthys crocea]
EH28_11837	50	0	0.71396	0	5.04993e-09	-4.70647	down	Butyrophilin-like protein 2, partial [Larimichthys crocea]
EH28_17796	484	17	1.14716	0.055448	0	-4.71601	down	PREDICTED: obscurin-like protein 1 isoform X1 [Larimichthys crocea]
EH28_05405	51	0	0.277918	0	3.37219e-09	-4.73395	down	ATP-dependent DNA helicase PIF1 [Larimichthys crocea]
Larimichthys_crocea_newGene_13584	51	0	3.16131	0	3.37219e-09	-4.73395	down	G2/M phase-specific E3 ubiquitin-protein ligase-like [Maylandia zebra]
EH28_00022	80542	3061	8015.28	423.355	0	-4.7598	down	Hemoglobin subunit beta-2 [Larimichthys crocea]
EH28_03775	52	0	0.485822	0	2.25914e-09	-4.76092	down	Thioredoxin domain-containing protein 3 [Larimichthys crocea]
Larimichthys_crocea_newGene_10457	52	0	0.28615	0	2.25914e-09	-4.76092	down	Zinc finger protein 91 [Larimichthys crocea]
EH28_08713	53	0	0.290643	0	1.51829e-09	-4.7874	down	Homeodomain-interacting protein kinase 3 [Larimichthys crocea]
EH28_23791	53	0	1.00015	0	1.51829e-09	-4.7874	down	Sodium/potassium-transporting ATPase subunit beta-1-interacting protein 4 [Larimichthys crocea]
EH28_07149	2494	91	10.4349	0.505601	0	-4.78851	down	PREDICTED: coagulation factor XIII A chain-like [Larimichthys crocea]
EH28_24709	403	13	4.17811	0.344233	0	-4.79296	down	PREDICTED: ras-related protein Rab-33B-like isoform X1 [Larimichthys crocea]
EH28_02345	269	8	1.37058	0.185126	0	-4.79581	down	PREDICTED: thromboxane A2 receptor isoform X1 [Larimichthys crocea]
EH28_06740	54	0	0.372287	0	1.0236e-09	-4.8134	down	Poly(rC)-binding protein 3 [Larimichthys crocea]
EH28_14135	54	0	1.04215	0	1.0236e-09	-4.8134	down	General transcription factor IIF subunit 2 [Larimichthys crocea]
Larimichthys_crocea_newGene_14867	54	0	0.615092	0	1.0236e-09	-4.8134	down	Unknown
EH28_24874	192	5	1.32942	0.041336	0	-4.82495	down	Protein MCM10 [Larimichthys crocea]
Larimichthys_crocea_newGene_3564	55	0	0.81206	0	6.92212e-10	-4.83894	down	Unknown
EH28_08684	83	1	0.912424	0.003404	4.31988e-13	-4.84271	down	PDZ domain-containing protein GIPC1 [Larimichthys crocea]
EH28_13361	174	4	1.12891	0.035116	0	-4.90509	down	Epsilon-sarcoglycan [Larimichthys crocea]
Larimichthys_crocea_newGene_2339	87	1	0.689496	0.003068	1.25011e-13	-4.90906	down	Unknown
EH28_11817	58	0	5.54264	0	2.17969e-10	-4.91295	down	hypothetical protein EH28_11817, partial [Larimichthys crocea]
Larimichthys_crocea_newGene_7920	58	0	0.588479	0	2.17969e-10	-4.91295	down	provirus ancestral Env polyprotein [Larimichthys crocea]
EH28_16603	59	0	0.416358	0	1.4916e-10	-4.9368	down	Synaptotagmin-9 [Larimichthys crocea]
Larimichthys_crocea_newGene_9563	59	0	1.16452	0	1.4916e-10	-4.9368	down	Unknown
Larimichthys_crocea_newGene_7525	119	2	4.29602	0.093406	2.22045e-16	-4.94331	down	Unknown
EH28_20741	121	2	0.977919	0.014734	0	-4.96696	down	PREDICTED: poly [ADP-ribose] polymerase 3-like [Larimichthys crocea]
EH28_23239	1155	36	5.95225	0.336885	0	-4.96934	down	PREDICTED: protein phosphatase PTC7 homolog [Larimichthys crocea]
EH28_02170	61	0	0.417375	0	7.04475e-11	-4.98335	down	AMP deaminase 3 [Larimichthys crocea]
Larimichthys_crocea_newGene_6655	61	0	0.607354	0	7.04475e-11	-4.98335	down	Unknown
Larimichthys_crocea_newGene_15157	62	0	2.54345	0	4.86163e-11	-5.00607	down	Protein NLRC3 [Larimichthys crocea]
EH28_10404	63	0	0.384898	0	3.36421e-11	-5.02844	down	DNA repair and recombination protein pif1, mitochondrial [Larimichthys crocea]
EH28_16854	63	0	0.385534	0	3.36421e-11	-5.02844	down	Proto-oncogene tyrosine-protein kinase Src [Larimichthys crocea]
Larimichthys_crocea_newGene_3665	190	4	3.57529	0.053883	0	-5.03063	down	PREDICTED: cell cycle checkpoint control protein RAD9A-like [Larimichthys crocea]
EH28_07911	159	3	0.399729	0.00914	0	-5.03715	down	hypothetical protein EH28_07911 [Larimichthys crocea]
EH28_16330	65	0	0.743089	0	1.62391e-11	-5.07217	down	Sterile alpha motif domain-containing protein 3 [Larimichthys crocea]
EH28_06331	66	0	1.25288	0	1.13269e-11	-5.09354	down	GTPase IMAP family member 7 [Larimichthys crocea]
EH28_16968	66	0	0.490946	0	1.13269e-11	-5.09354	down	PREDICTED: coagulation factor X-like [Larimichthys crocea]
Larimichthys_crocea_newGene_12871	66	0	0.324806	0	1.13269e-11	-5.09354	down	Unknown
Larimichthys_crocea_newGene_8464	66	0	1.01603	0	1.13269e-11	-5.09354	down	Unknown
EH28_03437	167	3	1.10769	0.033747	0	-5.10711	down	Serine/threonine-protein kinase Nek11 [Larimichthys crocea]
EH28_12620	102	1	0.435728	0.000586	1.55431e-15	-5.13379	down	Amino-terminal enhancer of split [Larimichthys crocea]
EH28_00352	103	1	1.62356	0.004209	1.22125e-15	-5.14759	down	Zinc finger protein 850 [Larimichthys crocea]
EH28_00052	829	22	33.0759	1.21591	0	-5.15369	down	PREDICTED: fucolectin-like, partial [Larimichthys crocea]
Larimichthys_crocea_newGene_8937	70	0	0.678237	0	2.7498e-12	-5.17602	down	Unknown
EH28_19362	107	1	2.85371	0.001178	4.44089e-16	-5.20154	down	Zinc finger protein 609 [Larimichthys crocea]
EH28_08926	72	0	0.388079	0	1.37501e-12	-5.21555	down	Kinesin light chain 4 [Larimichthys crocea]
Larimichthys_crocea_newGene_10926	72	0	0.698369	0	1.37501e-12	-5.21555	down	Unknown
Larimichthys_crocea_newGene_3852	72	0	4.31845	0	1.37501e-12	-5.21555	down	PREDICTED: uncharacterized protein LOC107382249 isoform X2 [Nothobranchius furzeri]
EH28_05566	484	11	2.50237	0.077797	0	-5.26169	down	Centromere protein P [Larimichthys crocea]
Larimichthys_crocea_newGene_4451	75	0	0.893122	0	4.94826e-13	-5.27289	down	PREDICTED: uncharacterized protein LOC109140565 [Larimichthys crocea]
Larimichthys_crocea_newGene_2830	76	0	1.42162	0	3.53606e-13	-5.29151	down	Unknown
EH28_13413	229	4	1.93357	0.51053	0	-5.29743	down	PREDICTED: serine palmitoyltransferase small subunit A [Larimichthys crocea]
EH28_07938	420	9	3.63966	0.07711	0	-5.29795	down	PREDICTED: uncharacterized protein LOC109138521 [Larimichthys crocea]
Larimichthys_crocea_newGene_4839	78	0	0.466192	0	1.81744e-13	-5.32804	down	Unknown
EH28_16544	159	2	3.0608	0.026931	0	-5.35539	down	PREDICTED: NAD kinase isoform X2 [Larimichthys crocea]
EH28_05911	288	5	1.1003	0.025326	0	-5.40497	down	PREDICTED: dual specificity protein phosphatase 7 [Larimichthys crocea]
EH28_08374	576	12	7.7785	0.248885	0	-5.4053	down	PREDICTED: death ligand signal enhancer-like [Larimichthys crocea]
EH28_17154	875	19	9.83672	0.291398	0	-5.42362	down	PREDICTED: zinc finger protein 208-like [Larimichthys crocea]
Larimichthys_crocea_newGene_14268	87	0	0.654097	0	1.02141e-14	-5.48186	down	Unknown
Larimichthys_crocea_newGene_7229	89	0	0.508966	0	5.44009e-15	-5.51392	down	Ribosomal RNA processing protein 1 [Larimichthys crocea]
EH28_18582	91	0	0.328725	0	2.9976e-15	-5.54529	down	Collagen alpha-1(XV) chain [Larimichthys crocea]
EH28_13066	92	0	0.440809	0	2.22045e-15	-5.56072	down	PREDICTED: sodium channel protein type 4 subunit alpha B-like isoform X1 [Larimichthys crocea]
EH28_11815	698	13	1.99307	0.337239	0	-5.58241	down	PREDICTED: high choriolytic enzyme 1-like isoform X1 [Larimichthys crocea]
EH28_10227	95	0	4.05061	0	8.88178e-16	-5.60605	down	PREDICTED: histone deacetylase 1-like [Larimichthys crocea]
EH28_15270	95	0	0.519541	0	8.88178e-16	-5.60605	down	Periostin [Larimichthys crocea]
EH28_06285	97	0	1.32862	0	4.44089e-16	-5.6355	down	Sterile alpha motif domain-containing protein 3 [Larimichthys crocea]
EH28_18845	194	2	2.56891	0.03227	0	-5.6392	down	PREDICTED: E3 ubiquitin-protein ligase TRIM21-like [Larimichthys crocea]
Larimichthys_crocea_newGene_14860	99	0	0.358393	0	2.22045e-16	-5.66435	down	Unknown
Larimichthys_crocea_newGene_5526	102	0	0.908108	0	1.11022e-16	-5.70659	down	Unknown
EH28_23872	103	0	1.48376	0	1.11022e-16	-5.72039	down	PREDICTED: WAS/WASL-interacting protein family member 3-like [Larimichthys crocea]
Larimichthys_crocea_newGene_1708	107	0	1.06536	0	0	-5.77434	down	Unknown
EH28_18603	112	0	1.24548	0	0	-5.83905	down	putative AC transposase [Larimichthys crocea]
EH28_05803	229	2	0.972696	0.01009	0	-5.87624	down	Phospholipase D2 [Larimichthys crocea]
EH28_04066	116	0	1.89931	0	0	-5.8888	down	Synaptogyrin-1 [Larimichthys crocea]
Larimichthys_crocea_newGene_11037	126	0	0.920158	0	0	-6.00617	down	Unknown
Larimichthys_crocea_newGene_5971	940	13	8.06404	0.139469	0	-6.01079	down	Unknown
EH28_15492	691	9	6.25426	0.099582	0	-6.01357	down	Protein lifeguard 3 [Larimichthys crocea]
Larimichthys_crocea_newGene_4305	133	0	0.557129	0	0	-6.08299	down	Unknown
EH28_22092	138	0	0.843867	0	0	-6.13546	down	Mitogen-activated protein kinase 8B [Larimichthys crocea]
Larimichthys_crocea_newGene_15179	1050	13	9.25722	0.153145	0	-6.17012	down	Unknown
EH28_13125	1260	16	5.61458	0.085686	0	-6.17049	down	putative bifunctional E2/E3 enzyme [Larimichthys crocea]
EH28_13093	367	3	7.35837	0.252367	0	-6.23375	down	PREDICTED: uncharacterized protein LOC104939626 isoform X1 [Larimichthys crocea]
Larimichthys_crocea_newGene_10764	148	0	0.516325	0	0	-6.235	down	Unknown
Larimichthys_crocea_newGene_3213	156	0	0.913329	0	0	-6.30997	down	Unknown
Larimichthys_crocea_newGene_12376	158	0	0.651022	0	0	-6.32812	down	unnamed protein product [Oncorhynchus mykiss]
EH28_10988	165	0	2.39023	0	0	-6.3899	down	PREDICTED: matrix metalloproteinase-18-like [Larimichthys crocea]
EH28_09729	495	4	2.57764	0.026898	0	-6.40281	down	T-lymphoma invasion and metastasis-inducing protein 2 [Larimichthys crocea]
Larimichthys_crocea_newGene_7817	172	0	4.02936	0	0	-6.44914	down	Unknown
Larimichthys_crocea_newGene_4243	173	0	0.514405	0	0	-6.45741	down	Unknown
EH28_08096	1361	13	6.47224	0.239869	0	-6.54378	down	Interferon-induced protein 44 [Larimichthys crocea]
Larimichthys_crocea_newGene_10408	187	0	3.91175	0	0	-6.56844	down	Unknown
Larimichthys_crocea_newGene_1174	200	0	0.639667	0	0	-6.66442	down	Unknown
Larimichthys_crocea_newGene_8921	206	0	0.836083	0	0	-6.70665	down	Interferon-induced very large GTPase 1 [Larimichthys crocea]
Larimichthys_crocea_newGene_13268	212	0	4.13781	0	0	-6.74767	down	Unknown
EH28_21969	2435	21	89.7572	1.05099	0	-6.76715	down	60S ribosomal protein L27a [Larimichthys crocea]
Larimichthys_crocea_newGene_3591	220	0	1.62115	0	0	-6.80063	down	Unknown
Larimichthys_crocea_newGene_4428	220	0	2.98466	0	0	-6.80063	down	Unknown
Larimichthys_crocea_newGene_8463	243	0	1.18118	0	0	-6.94285	down	Unknown
EH28_01886	262	0	1.42838	0	0	-7.05061	down	N-lysine methyltransferase SETD8 [Larimichthys crocea]
Larimichthys_crocea_newGene_2593	273	0	1.24575	0	0	-7.10951	down	Unknown
Larimichthys_crocea_newGene_3935	274	0	1.42519	0	0	-7.11475	down	Unknown
EH28_03049	276	0	1.81488	0	0	-7.12516	down	Glutamine-rich protein 1 [Larimichthys crocea]
Larimichthys_crocea_newGene_11381	280	0	1.6688	0	0	-7.14577	down	PREDICTED: rho-related GTP-binding protein RhoF isoform X1 [Oreochromis niloticus]
EH28_00651	288	0	3.8863	0	0	-7.18613	down	PREDICTED: nuclear receptor coactivator 5-like [Larimichthys crocea]
EH28_13224	293	0	3.10321	0	0	-7.21079	down	putative polypeptide N-acetylgalactosaminyltransferase-like protein 3 [Larimichthys crocea]
Larimichthys_crocea_newGene_9951	298	0	1.59583	0	0	-7.23504	down	Unknown
EH28_09873	303	0	1.10427	0	0	-7.25889	down	THAP domain-containing protein 9 [Larimichthys crocea]
EH28_22728	319	0	1.99293	0	0	-7.33266	down	Zinc phosphodiesterase ELAC protein 1 [Larimichthys crocea]
Larimichthys_crocea_newGene_8354	348	0	1.76114	0	0	-7.45744	down	Ribosomal RNA processing protein 1 [Larimichthys crocea]
Larimichthys_crocea_newGene_10548	382	0	4.9318	0	0	-7.5912	down	PREDICTED: integrin alpha-V-like [Notothenia coriiceps]
EH28_06577	412	0	2.0972	0	0	-7.69972	down	Elongation factor 1-alpha 1 [Larimichthys crocea]
Larimichthys_crocea_newGene_2210	432	0	2.47052	0	0	-7.76779	down	Unknown

## Sheet: Bl-48h_vs_Bl-0h.DEG
Gene_ID	Bl-0h_Count	Bl-48h_Count	Bl-0h_FPKM	Bl-48h_FPKM	FDR	log2FC	regulated	NR_annotation
Larimichthys_crocea_newGene_12377	0	2330	0	2.96895	0	9.23114	up	unnamed protein product [Oncorhynchus mykiss]
Larimichthys_crocea_newGene_9968	0	2004	0	23.5775	0	9.01408	up	Unknown
EH28_10361	9	11679	0.176876	176.011	0	8.95517	up	PREDICTED: apelin receptor B-like [Larimichthys crocea]
EH28_25101	1	2942	0.009598	57.8678	0	8.9234	up	PREDICTED: protein FAM84B [Larimichthys crocea]
Larimichthys_crocea_newGene_15199	0	1864	0	12.0767	0	8.90981	up	Unknown
EH28_15610	3	4952	0.074836	128.804	0	8.89155	up	PREDICTED: platelet glycoprotein Ib beta chain [Larimichthys crocea]
EH28_06634	17	16932	0.304343	233.69	0	8.68992	up	PREDICTED: lactosylceramide 1,3-N-acetyl-beta-D-glucosaminyltransferase [Larimichthys crocea]
EH28_18235	7	7449	0.127856	117.493	0	8.60276	up	PREDICTED: protein Tob1 [Larimichthys crocea]
EH28_10854	0	1194	0	30.7572	0	8.26889	up	Regulator of nonsense transcripts 1 [Larimichthys crocea]
EH28_07365	0	1044	0	11.5423	0	8.07589	up	PREDICTED: transmembrane protein 39B isoform X2 [Larimichthys crocea]
Larimichthys_crocea_newGene_15179	1050	7	9.25722	0.039995	0	-7.72141	down	Unknown
EH28_11815	698	2	1.99307	0.002313	0	-8.02094	down	PREDICTED: high choriolytic enzyme 1-like isoform X1 [Larimichthys crocea]
Larimichthys_crocea_newGene_10547	470	0	6.92064	0	0	-8.05146	down	Unknown
Larimichthys_crocea_newGene_5016	677	0	15.2235	0	0	-8.5763	down	Unknown
Larimichthys_crocea_newGene_9030	815	0	3.08013	0	0	-8.8433	down	Unknown
Larimichthys_crocea_newGene_11024	889	0	8.94376	0	0	-8.96842	down	Unknown
Larimichthys_crocea_newGene_13868	922	0	15.3109	0	0	-9.0209	down	Unknown
Larimichthys_crocea_newGene_5971	940	0	8.06404	0	0	-9.04874	down	Unknown
EH28_08073	6161	19	200.811	0.423004	0	-9.2	down	PREDICTED: coiled-coil domain-containing protein 124 [Larimichthys crocea]
EH28_11279	1796	1	46.9109	0.012431	0	-9.65094	down	PREDICTED: UPF0600 protein C5orf51 homolog [Larimichthys crocea]
EH28_20609	4	2961	0.060493	44.2507	0	7.87624	up	PREDICTED: protein HEXIM [Larimichthys crocea]
EH28_16619	1	1383	0.086161	105.369	0	7.83655	up	PREDICTED: phosphatidylinositol N-acetylglucosaminyltransferase subunit Y [Larimichthys crocea]
Larimichthys_crocea_newGene_4182	0	765	0	3.53845	0	7.62924	up	PREDICTED: rab3 GTPase-activating protein catalytic subunit-like isoform X2 [Notothenia coriiceps]
Larimichthys_crocea_newGene_11744	0	753	0	6.29024	0	7.60655	up	Unknown
EH28_09293	2	1581	0.046168	30.1155	0	7.58555	up	PREDICTED: myeloid-associated differentiation marker homolog [Larimichthys crocea]
Larimichthys_crocea_newGene_15529	0	624	0	2.99235	0	7.33698	up	Unknown
Larimichthys_crocea_newGene_14117	0	617	0	1.99447	0	7.3208	up	Unknown
EH28_25397	4	1863	0.038886	16.3049	0	7.20889	up	PREDICTED: protein fem-1 homolog A [Larimichthys crocea]
EH28_09209	3	1492	0.06141	32.5299	0	7.16341	up	PREDICTED: UPF0696 protein C11orf68 homolog [Larimichthys crocea]
Larimichthys_crocea_newGene_8960	0	531	0	4.03127	0	7.1057	up	Unknown
Larimichthys_crocea_newGene_14454	0	510	0	5.6603	0	7.04792	up	Unknown
EH28_06888	5	1864	0.017873	4.22631	0	6.97939	up	FERM, RhoGEF and pleckstrin domain-containing protein 2 [Larimichthys crocea]
EH28_17650	0	483	0	3.16169	0	6.97006	up	PREDICTED: citrate lyase subunit beta-like protein, mitochondrial isoform X1 [Larimichthys crocea]
EH28_02724	1	753	3.3e-05	2.66374	0	6.96285	up	Gastrula zinc finger protein [Larimichthys crocea]
Larimichthys_crocea_newGene_14749	0	466	0	4.08925	0	6.91878	up	Unknown
EH28_20067	5	1769	0.071525	21.9464	0	6.90408	up	PREDICTED: gap junction alpha-8 protein [Larimichthys crocea]
EH28_06439	0	457	0	2.83366	0	6.89088	up	PREDICTED: DNA topoisomerase 3-alpha-like [Larimichthys crocea]
EH28_17563	0	453	0	5.28428	0	6.87831	up	PREDICTED: mediator of RNA polymerase II transcription subunit 24 isoform X2 [Larimichthys crocea]
EH28_05616	3	1222	0.051051	21.6771	0	6.87623	up	PREDICTED: heterogeneous nuclear ribonucleoprotein A0-like [Larimichthys crocea]
EH28_10500	5	1721	0.065339	16.8953	0	6.86448	up	PREDICTED: zinc finger protein 883 [Larimichthys crocea]
EH28_21921	2	949	0.032762	16.3996	0	6.85154	up	PREDICTED: transcriptional activator protein Pur-beta [Larimichthys crocea]
Larimichthys_crocea_newGene_15549	0	436	0	1.71865	0	6.8236	up	uncharacterized protein LOC106676219 isoform X1 [Maylandia zebra]
EH28_15322	3	1167	0.048344	20.9057	0	6.81001	up	Mitotic spindle-associated MMXD complex subunit MIP18 [Larimichthys crocea]
EH28_17033	0	408	0	2.24253	0	6.72872	up	DNA damage-inducible transcript 3 protein [Larimichthys crocea]
EH28_05111	0	407	0	1.61804	0	6.72521	up	Thyroid adenoma-associated protein [Larimichthys crocea]
Larimichthys_crocea_newGene_15180	0	394	0	2.95364	0	6.67883	up	PREDICTED: leucine-rich repeat-containing protein 15-like, partial [Larimichthys crocea]
Larimichthys_crocea_newGene_13750	0	382	0	4.88334	0	6.63464	up	Unknown
EH28_09836	1	592	0.037634	26.2209	0	6.61781	up	hypothetical protein EH28_09836 [Larimichthys crocea]
EH28_10329	0	369	0	2.12488	0	6.5852	up	hypothetical protein EH28_10329 [Larimichthys crocea]
EH28_20035	2	782	0.061229	20.841	0	6.57356	up	PREDICTED: ras-related protein Rab-9A [Larimichthys crocea]
EH28_01217	51	10946	0.121616	35.8719	0	6.56988	up	Protein NLRC3 [Larimichthys crocea]
EH28_03308	0	355	0	5.14412	0	6.52999	up	PREDICTED: gastrula zinc finger protein XlCGF57.1-like [Larimichthys crocea]
EH28_04496	0	347	0	3.18016	0	6.49747	up	PREDICTED: protein prune homolog isoform X1 [Larimichthys crocea]
EH28_12277	0	337	0	2.90522	0	6.45576	up	PREDICTED: kelch repeat and BTB domain-containing protein 7 [Larimichthys crocea]
EH28_06971	0	298	0	4.12079	5.55112e-16	6.28047	up	PREDICTED: zinc finger protein OZF-like [Larimichthys crocea]
Larimichthys_crocea_newGene_9254	0	291	0	3.0873	8.88178e-16	6.24662	up	Unknown
EH28_20073	4	933	0.061352	13.0707	0	6.2142	up	PREDICTED: E3 ubiquitin-protein ligase rnf146-like [Larimichthys crocea]
EH28_08045	0	258	0	0.823798	1.0103e-14	6.0754	up	PREDICTED: early growth response protein 1-like [Larimichthys crocea]
EH28_03634	0	251	0	0.715215	1.78746e-14	6.03632	up	PREDICTED: RNA binding protein fox-1 homolog 2-like isoform X1 [Larimichthys crocea]
EH28_20703	0	249	0	9.04934	2.10942e-14	6.02495	up	Neuroblastoma suppressor of tumorigenicity 1 [Larimichthys crocea]
Larimichthys_crocea_newGene_6551	0	246	0	4.68423	2.69784e-14	6.00773	up	Unknown
EH28_19856	5	914	0.07632	10.942	0	5.95437	up	Synaptic vesicle glycoprotein 2A [Larimichthys crocea]
EH28_03382	0	235	0	1.46389	6.83897e-14	5.94279	up	Sialic acid-binding Ig-like lectin 15 [Larimichthys crocea]
Larimichthys_crocea_newGene_1452	1	341	0.00141	2.0209	3.33067e-16	5.82889	up	Brain natriuretic peptide [Larimichthys crocea]
EH28_03524	0	216	0	3.59646	3.6815e-13	5.82322	up	PREDICTED: cathepsin S-like [Larimichthys crocea]
EH28_09882	2	461	0.069386	16.3752	0	5.81611	up	PREDICTED: ribonuclease P protein subunit p20 [Larimichthys crocea]
EH28_01544	0	212	0	2.20572	5.32352e-13	5.79673	up	PREDICTED: early growth response protein 1-like [Larimichthys crocea]
Larimichthys_crocea_newGene_8629	0	211	0	0.921346	5.84199e-13	5.79003	up	Unknown
EH28_13243	0	208	0	2.38044	7.73603e-13	5.76975	up	Serine/threonine-protein phosphatase 5 [Larimichthys crocea]
EH28_06133	2	434	0.060406	17.4896	0	5.72979	up	PREDICTED: U7 snRNA-associated Sm-like protein LSm10 [Larimichthys crocea]
Larimichthys_crocea_newGene_9950	0	198	0	0.839406	2.01672e-12	5.7	up	Unknown
Larimichthys_crocea_newGene_8633	0	197	0	1.31695	2.22389e-12	5.69284	up	Unknown
EH28_18886	1	296	0.000653	1.44573	4.996e-15	5.62718	up	Protein-methionine sulfoxide oxidase MICAL3 [Larimichthys crocea]
EH28_03840	17	2018	0.227889	26.4466	0	5.62361	up	PREDICTED: proline-rich nuclear receptor coactivator 1-like [Larimichthys crocea]
EH28_04973	0	187	0	0.961492	6.03295e-12	5.61917	up	PREDICTED: zinc fingers and homeoboxes protein 2-like [Larimichthys crocea]
EH28_05101	0	171	0	1.59573	3.23481e-11	5.49287	up	Epithelial cell adhesion molecule [Larimichthys crocea]
EH28_15164	0	170	0	1.45448	3.60584e-11	5.4846	up	PREDICTED: UPF0536 protein C12orf66 homolog isoform X1 [Larimichthys crocea]
EH28_06299	0	169	0	1.94286	4.02119e-11	5.47628	up	E3 ubiquitin/ISG15 ligase TRIM25 [Larimichthys crocea]
EH28_21251	10	1130	0.122712	11.0946	0	5.46212	up	PREDICTED: zinc finger protein 883 [Larimichthys crocea]
EH28_06120	3	451	0.013166	2.35424	0	5.44598	up	PREDICTED: spermatid perinuclear RNA-binding protein-like isoform X1 [Larimichthys crocea]
EH28_19643	0	163	0	4.23065	7.80949e-11	5.42532	up	PREDICTED: mitotic-spindle organizing protein 2-like isoform X2 [Larimichthys crocea]
Larimichthys_crocea_newGene_5917	0	163	0	1.45466	7.80949e-11	5.42532	up	Unknown
Larimichthys_crocea_newGene_14116	0	160	0	0.734345	1.09525e-10	5.39915	up	Unknown
EH28_08697	0	154	0	0.614535	2.18293e-10	5.34534	up	Glucagon receptor [Larimichthys crocea]
Larimichthys_crocea_newGene_11571	0	151	0	0.990558	3.10301e-10	5.31766	up	Unknown
EH28_08325	0	150	0	0.924621	3.49262e-10	5.30832	up	PREDICTED: trypsin-like [Larimichthys crocea]
EH28_08158	1	236	0.053851	11.4867	5.23581e-13	5.30511	up	PREDICTED: ER membrane protein complex subunit 6 [Lates calcarifer]
Larimichthys_crocea_newGene_6607	4	487	0.026525	2.80207	0	5.28171	up	Unknown
EH28_03523	0	143	0	3.60956	8.11525e-10	5.24115	up	Cathepsin S [Larimichthys crocea]
Larimichthys_crocea_newGene_12626	0	142	0	2.06215	9.17432e-10	5.2313	up	Unknown
Larimichthys_crocea_newGene_2687	0	142	0	0.480639	9.17432e-10	5.2313	up	Unknown
EH28_04854	0	139	0	0.815515	1.33011e-09	5.20132	up	Chloride channel protein 1 [Larimichthys crocea]
EH28_24251	0	136	0	0.709425	1.93864e-09	5.17071	up	Toll-like receptor 9 [Larimichthys crocea]
EH28_12424	0	135	0	1.14032	2.20067e-09	5.16035	up	N-chimaerin [Larimichthys crocea]
Larimichthys_crocea_newGene_4168	0	135	0	2.22218	2.20067e-09	5.16035	up	Neoverrucotoxin subunit alpha, partial [Larimichthys crocea]
Larimichthys_crocea_newGene_809	0	133	0	0.28758	2.84098e-09	5.13943	up	uncharacterized protein LOC101166204 isoform X1 [Oryzias latipes]
EH28_21737	0	132	0	0.453823	3.23093e-09	5.12885	up	PREDICTED: SH2 domain-containing adapter protein F isoform X1 [Larimichthys crocea]
EH28_24346	0	129	0	0.389531	4.77042e-09	5.09664	up	Transcription factor COE1 [Larimichthys crocea]
Larimichthys_crocea_newGene_11909	0	128	0	1.55572	5.43907e-09	5.08574	up	Unknown
EH28_23581	0	125	0	0.639524	8.09359e-09	5.05255	up	Transcriptional repressor p66-beta [Larimichthys crocea]
EH28_15912	9	776	0.115183	8.08291	0	5.05018	up	PREDICTED: zinc finger protein 135-like [Larimichthys crocea]
EH28_16085	0	123	0	1.02744	1.05846e-08	5.02998	up	Acetylcholine receptor subunit alpha [Larimichthys crocea]
EH28_22228	0	123	0	1.70539	1.05846e-08	5.02998	up	PREDICTED: ral guanine nucleotide dissociation stimulator-like isoform X4 [Larimichthys crocea]
EH28_04205	133	9575	0.247483	13.5386	0	5.02432	up	Zinc finger and BTB domain-containing protein 20 [Larimichthys crocea]
EH28_06848	0	122	0	0.583058	1.21168e-08	5.01857	up	PREDICTED: nck-associated protein 5-like [Larimichthys crocea]
Larimichthys_crocea_newGene_6926	0	120	0	0.213998	1.5912e-08	4.99546	up	Unknown
Larimichthys_crocea_newGene_15700	0	119	0	0.552565	1.82537e-08	4.98377	up	Unknown
EH28_19905	3	324	0.080706	8.71822	2.73115e-14	4.97366	up	PREDICTED: ADP-ribosylation factor-like protein 4A [Larimichthys crocea]
EH28_22144	1	185	0.057294	12.0451	5.76422e-11	4.96027	up	PREDICTED: succinate dehydrogenase assembly factor 1, mitochondrial [Larimichthys crocea]
Larimichthys_crocea_newGene_10903	0	117	0	1.16076	2.40736e-08	4.9601	up	Unknown
EH28_02860	17	1269	0.246428	2.97157	0	4.95601	up	PREDICTED: protein FAM122A-like isoform X1 [Larimichthys crocea]
EH28_00471	13	988	0.055524	5.70003	0	4.94174	up	Xanthine dehydrogenase/oxidase [Larimichthys crocea]
Larimichthys_crocea_newGene_12199	0	115	0	0.325534	3.18421e-08	4.93603	up	PREDICTED: girdin-like [Notothenia coriiceps]
EH28_14943	2	239	0.005532	1.02884	2.55318e-12	4.87951	up	Ras-associated and pleckstrin domains-containing protein 1 [Larimichthys crocea]
EH28_07945	1	172	0.02352	4.1908	2.21035e-10	4.8574	up	PREDICTED: probable N-acetyltransferase CML1 [Larimichthys crocea]
EH28_02013	2	232	0.015314	1.48145	4.58189e-12	4.83732	up	hypothetical protein EH28_02013 [Larimichthys crocea]
EH28_22615	0	107	0	0.491464	1.00485e-07	4.83552	up	Retrotransposable element Tf2 protein type 1 [Larimichthys crocea]
EH28_19133	1	169	0.004674	1.06447	3.04405e-10	4.83258	up	PREDICTED: 2&apos;-deoxynucleoside 5&apos;-phosphate N-hydrolase 1 [Larimichthys crocea]
EH28_02036	0	106	0	1.12962	1.16424e-07	4.82245	up	putative nuclease HARBI1 [Larimichthys crocea]
EH28_03097	0	105	0	1.36431	1.35002e-07	4.80927	up	Coiled-coil domain-containing protein 30 [Larimichthys crocea]
EH28_02195	7	531	0.026512	1.00894	2.22045e-16	4.80226	up	Serine/threonine-protein kinase MRCK alpha, partial [Larimichthys crocea]
EH28_12241	0	104	0	0.236209	1.56675e-07	4.79595	up	Collagen alpha-6(IV) chain [Larimichthys crocea]
Larimichthys_crocea_newGene_14852	0	104	0	0.967239	1.56675e-07	4.79595	up	PREDICTED: uncharacterized protein LOC104935227 isoform X2 [Larimichthys crocea]
EH28_18745	0	100	0	0.277115	2.8664e-07	4.74145	up	Myosin-7 [Larimichthys crocea]
EH28_21103	0	100	0	0.473416	2.8664e-07	4.74145	up	PREDICTED: dual specificity protein phosphatase 4 [Larimichthys crocea]
EH28_09049	3	271	0.043527	3.4022	1.0757e-12	4.7193	up	PREDICTED: uncharacterized protein LOC104919735 [Larimichthys crocea]
Larimichthys_crocea_newGene_12254	7	497	0.043836	1.933	6.66134e-16	4.70751	up	PREDICTED: coiled-coil and C2 domain-containing protein 1B, partial [Larimichthys crocea]
EH28_01908	22	1348	1.05773	49.6004	0	4.7023	up	RING finger protein 10 [Larimichthys crocea]
Larimichthys_crocea_newGene_9026	12	777	0.04359	2.21609	0	4.69776	up	PREDICTED: flocculation protein FLO11-like [Larimichthys crocea]
Larimichthys_crocea_newGene_3167	7	486	0.195986	10.4228	1.22125e-15	4.67548	up	Unknown
Larimichthys_crocea_newGene_8279	0	94	0	1.2499	7.28496e-07	4.65562	up	Unknown
EH28_08270	0	92	0	0.214645	1.0016e-06	4.62583	up	Unconventional myosin-XVIIIa [Larimichthys crocea]
EH28_08459	0	92	0	2.26028	1.0016e-06	4.62583	up	OTU domain-containing protein 6B [Larimichthys crocea]
EH28_16539	0	92	0	0.375857	1.0016e-06	4.62583	up	Lysyl oxidase [Larimichthys crocea]
EH28_19774	0	92	0	0.949831	1.0016e-06	4.62583	up	PREDICTED: major facilitator superfamily domain-containing protein 4A [Larimichthys crocea]
Larimichthys_crocea_newGene_11490	0	92	0	1.72777	1.0016e-06	4.62583	up	Unknown
EH28_01074	0	91	0	1.15906	1.17614e-06	4.61071	up	Serine/threonine-protein phosphatase 6 regulatory ankyrin repeat subunit C, partial [Larimichthys crocea]
EH28_02581	0	91	0	0.552214	1.17614e-06	4.61071	up	Deoxyhypusine synthase [Larimichthys crocea]
EH28_08938	0	91	0	4.69506	1.17614e-06	4.61071	up	hypothetical protein EH28_08938 [Larimichthys crocea]
EH28_12920	0	90	0	0.914937	1.38244e-06	4.59542	up	tRNA (guanine(37)-N1)-methyltransferase [Larimichthys crocea]
EH28_19487	0	90	0	0.565468	1.38244e-06	4.59542	up	rRNA-processing protein UTP23 [Larimichthys crocea]
Larimichthys_crocea_newGene_2681	0	90	0	0.400456	1.38244e-06	4.59542	up	Unknown
EH28_08460	426	22152	11.7143	453.983	0	4.56781	up	PREDICTED: 40S ribosomal protein S4 [Larimichthys crocea]
EH28_23451	0	88	0	1.02742	1.91569e-06	4.56436	up	PREDICTED: elongation factor 1-alpha [Larimichthys crocea]
Larimichthys_crocea_newGene_1220	0	88	0	3.88455	1.91569e-06	4.56436	up	PREDICTED: NADH dehydrogenase [ubiquinone] 1 beta subcomplex subunit 7 [Larimichthys crocea]
Larimichthys_crocea_newGene_3352	0	88	0	1.26646	1.91569e-06	4.56436	up	PREDICTED: ADP-ribosylation factor GTPase-activating protein 1-like isoform X6 [Neolamprologus brichardi]
EH28_00154	4	294	0.324474	22.3974	9.29923e-13	4.56108	up	hypothetical protein EH28_00154 [Larimichthys crocea]
EH28_16327	0	87	0	1.14403	2.25853e-06	4.54857	up	putative helicase mov-10-B.1 [Larimichthys crocea]
Larimichthys_crocea_newGene_6928	0	87	0	0.812904	2.25853e-06	4.54857	up	Unknown
Larimichthys_crocea_newGene_11347	0	86	0	0.73322	2.66546e-06	4.53261	up	Unknown
Larimichthys_crocea_newGene_13469	0	86	0	0.606114	2.66546e-06	4.53261	up	PREDICTED: solute carrier organic anion transporter family member 3A1-like, partial [Larimichthys crocea]
EH28_22155	3	235	0.056977	7.79512	1.80272e-11	4.51679	up	Heterogeneous nuclear ribonucleoprotein K [Larimichthys crocea]
EH28_01637	0	84	0	0.223533	3.72421e-06	4.50014	up	GTPase IMAP family member 4 [Larimichthys crocea]
EH28_03236	210	10387	0.527912	21.5168	0	4.48974	up	Retinoic acid receptor RXR-beta-A [Larimichthys crocea]
EH28_13192	5	325	0.084074	4.28308	4.79838e-13	4.47363	up	PREDICTED: sphingosine 1-phosphate receptor 1 [Larimichthys crocea]
Larimichthys_crocea_newGene_7726	0	82	0	0.679141	5.22585e-06	4.46693	up	Unknown
EH28_16849	1	130	0.096537	11.8466	2.88803e-08	4.46375	up	PREDICTED: cytochrome c oxidase assembly protein COX14 homolog [Larimichthys crocea]
EH28_08454	2	178	0.031099	1.72637	6.8041e-10	4.46226	up	putative arginineUnknowntRNA ligase, mitochondrial, partial [Larimichthys crocea]
EH28_03996	2	177	0.095471	10.6246	7.5348e-10	4.4543	up	PREDICTED: dexamethasone-induced protein [Stegastes partitus]
EH28_22901	2	177	0.044173	4.69766	7.5348e-10	4.4543	up	PREDICTED: histone H1-like [Larimichthys crocea]
EH28_08624	8	464	0.081026	3.66791	1.03251e-14	4.45354	up	PREDICTED: E3 ubiquitin-protein ligase TRIM32 [Larimichthys crocea]
EH28_11865	0	81	0	0.735416	6.20055e-06	4.45004	up	PREDICTED: beta-2-syntrophin [Larimichthys crocea]
Larimichthys_crocea_newGene_6978	0	81	0	0.802719	6.20055e-06	4.45004	up	PREDICTED: gastrula zinc finger protein XlCGF57.1-like isoform X2 [Larimichthys crocea]
EH28_15393	41	1987	0.223357	6.716	0	4.41351	up	Heat shock protein 12B [Larimichthys crocea]
EH28_22551	44	2119	0.271835	8.38444	0	4.40834	up	Nidogen-2 [Larimichthys crocea]
EH28_22454	362	16839	13.643	472.363	0	4.40606	up	60S ribosomal protein L37 [Larimichthys crocea]
EH28_04468	0	77	0	2.36347	1.24286e-05	4.3804	up	PREDICTED: putative uncharacterized protein PQLC2L [Larimichthys crocea]
EH28_18640	0	77	0	0.95105	1.24286e-05	4.3804	up	PREDICTED: keratin, type I cytoskeletal 13-like [Larimichthys crocea]
EH28_22218	0	77	0	0.254996	1.24286e-05	4.3804	up	Protein FAM102A [Larimichthys crocea]
EH28_24260	0	77	0	0.430158	1.24286e-05	4.3804	up	Protein notum [Larimichthys crocea]
Larimichthys_crocea_newGene_13275	0	77	0	0.960322	1.24286e-05	4.3804	up	Unknown
EH28_19331	0	76	0	0.35565	1.48313e-05	4.36245	up	PREDICTED: inactive phospholipase C-like protein 1 [Larimichthys crocea]
Larimichthys_crocea_newGene_7274	0	76	0	0.360847	1.48313e-05	4.36245	up	Unknown
Larimichthys_crocea_newGene_9541	0	76	0	0.911377	1.48313e-05	4.36245	up	Unknown
EH28_04408	0	75	0	0.737458	1.77195e-05	4.34428	up	Polypeptide N-acetylgalactosaminyltransferase 11 [Larimichthys crocea]
Larimichthys_crocea_newGene_14634	0	75	0	0.472752	1.77195e-05	4.34428	up	Unknown
EH28_21532	250	10864	5.20132	242.149	0	4.3049	up	Sequestosome-1 [Larimichthys crocea]
Larimichthys_crocea_newGene_2905	0	72	0	0.573102	3.04393e-05	4.28834	up	PREDICTED: transmembrane protease serine 3-like isoform X1 [Notothenia coriiceps]
EH28_21631	2	157	0.109157	7.60801	6.31484e-09	4.28526	up	PREDICTED: 28S ribosomal protein S6, mitochondrial [Larimichthys crocea]
EH28_17393	0	71	0	0.144167	3.65463e-05	4.2692	up	Roundabout [Larimichthys crocea]
Larimichthys_crocea_newGene_10750	0	71	0	0.535752	3.65463e-05	4.2692	up	Unknown
Larimichthys_crocea_newGene_4494	0	71	0	0.500003	3.65463e-05	4.2692	up	Unknown
Larimichthys_crocea_newGene_5082	0	71	0	0.62667	3.65463e-05	4.2692	up	PREDICTED: RNA-directed DNA polymerase from mobile element jockey-like [Austrofundulus limnaeus]
Larimichthys_crocea_newGene_665	0	71	0	1.01128	3.65463e-05	4.2692	up	Unknown
Larimichthys_crocea_newGene_2854	4	238	0.016697	0.786602	6.07622e-11	4.26065	up	PREDICTED: tripartite motif-containing protein 16-like [Haplochromis burtoni]
EH28_22468	3	196	0.037312	2.01779	5.56851e-10	4.25964	up	PREDICTED: dolichol kinase [Larimichthys crocea]
EH28_24355	2	154	0.015627	1.32703	8.81801e-09	4.2581	up	SCAN domain-containing protein 3 [Larimichthys crocea]
Larimichthys_crocea_newGene_4200	0	70	0	0.417648	4.39344e-05	4.2498	up	Unknown
EH28_18436	49	2105	0.236046	7.59884	0	4.24925	up	PREDICTED: SH3 domain-binding protein 5 [Larimichthys crocea]
EH28_14531	94	3947	2.28865	72.6221	0	4.23946	up	PREDICTED: 60S ribosomal protein L35a [Larimichthys crocea]
EH28_25054	352	14579	0.846866	26.9598	0	4.23841	up	Protein PRRC2A [Larimichthys crocea]
EH28_00909	701	28512	29.7289	1012.11	0	4.21568	up	PREDICTED: 60S ribosomal protein L12, partial [Larimichthys crocea]
Larimichthys_crocea_newGene_12867	3	190	0.020278	1.42484	9.83528e-10	4.21567	up	Transposon TX1 hypothetical protein [Larimichthys crocea]
EH28_01500	26	1122	0.863842	27.9633	0	4.21408	up	PREDICTED: septin-5-like [Larimichthys crocea]
EH28_05079	0	67	0	0.432008	7.69272e-05	4.19	up	PREDICTED: sodium/glucose cotransporter 4 isoform X1 [Larimichthys crocea]
EH28_09166	0	67	0	0.421621	7.69272e-05	4.19	up	PREDICTED: zinc finger and BTB domain-containing protein 39 [Larimichthys crocea]
EH28_18233	0	67	0	0.825299	7.69272e-05	4.19	up	Interferon-induced protein 44 [Larimichthys crocea]
EH28_18959	0	67	0	1.12223	7.69272e-05	4.19	up	Inositol polyphosphate 1-phosphatase [Larimichthys crocea]
EH28_11604	7	343	0.017505	1.06221	1.92013e-12	4.17749	up	PiggyBac transposable element-derived protein 5 [Larimichthys crocea]
EH28_03862	5	263	0.023224	1.42051	3.35728e-11	4.17227	up	Paralemmin-3 [Larimichthys crocea]
EH28_01340	0	66	0	0.481648	9.2967e-05	4.1695	up	PREDICTED: transmembrane protein 198 isoform X1 [Larimichthys crocea]
EH28_10120	0	66	0	1.67762	9.2967e-05	4.1695	up	hypothetical protein EH28_10120 [Larimichthys crocea]
EH28_11023	530	20604	19.7169	525.005	0	4.14935	up	PREDICTED: 60S ribosomal protein L17 [Larimichthys crocea]
EH28_09884	0	65	0	1.28887	0.000112505	4.14871	up	PREDICTED: neuroligin-2 isoform X2 [Larimichthys crocea]
EH28_16182	0	65	0	0.354412	0.000112505	4.14871	up	Myosin light chain 1, skeletal muscle isoform [Larimichthys crocea]
Larimichthys_crocea_newGene_11652	0	65	0	0.480867	0.000112505	4.14871	up	Unknown
Larimichthys_crocea_newGene_4497	0	65	0	1.17406	0.000112505	4.14871	up	PREDICTED: uncharacterized protein LOC109140283 [Larimichthys crocea]
EH28_17632	1414	53853	39.8118	1129.34	0	4.12259	up	PREDICTED: 60S ribosomal protein L8 [Lates calcarifer]
EH28_24847	0	63	0	0.167935	0.000165449	4.1062	up	Cyclin-dependent kinase 18 [Larimichthys crocea]
EH28_13183	7	326	0.02861	1.01049	5.40024e-12	4.10499	up	Microtubule-associated serine/threonine-protein kinase 1 [Larimichthys crocea]
EH28_12951	18	729	0.211075	6.39077	4.55191e-15	4.08472	up	PREDICTED: grainyhead-like protein 1 homolog isoform X1 [Larimichthys crocea]
EH28_16637	0	62	0	1.56417	0.000201063	4.08447	up	PREDICTED: DNA replication complex GINS protein PSF3 [Larimichthys crocea]
Larimichthys_crocea_newGene_14635	0	62	0	0.652139	0.000201063	4.08447	up	Unknown
EH28_17829	26	1025	0.103298	3.74694	4.44089e-16	4.0841	up	PREDICTED: aspartate beta-hydroxylase domain-containing protein 2 [Larimichthys crocea]
EH28_13191	153	5650	0.602227	17.888	0	4.06409	up	PREDICTED: kelch-like ECH-associated protein 1 isoform X1 [Larimichthys crocea]
EH28_10264	6	280	0.046894	1.67031	3.439e-11	4.06282	up	Poly [ADP-ribose] polymerase 12 [Larimichthys crocea]
EH28_16240	2	134	0.053888	3.38363	9.13763e-08	4.06269	up	PREDICTED: UPF0461 protein C5orf24 homolog isoform X3 [Larimichthys crocea]
Larimichthys_crocea_newGene_11967	0	61	0	1.49465	0.000244696	4.0624	up	Brain natriuretic peptide [Larimichthys crocea]
Larimichthys_crocea_newGene_14696	0	61	0	0.480165	0.000244696	4.0624	up	Unknown
EH28_00863	0	60	0	0.320723	0.000298233	4.04	up	Coagulation factor VII [Larimichthys crocea]
EH28_19407	0	60	0	0.166087	0.000298233	4.04	up	Laminin subunit beta-1 [Larimichthys crocea]
EH28_23252	4	203	0.064755	2.51323	1.20309e-09	4.03515	up	PREDICTED: zinc finger and BTB domain-containing protein 26 [Larimichthys crocea]
EH28_05342	4	201	0.102184	4.16061	1.44179e-09	4.02114	up	PREDICTED: lys-63-specific deubiquitinase BRCC36 [Larimichthys crocea]
EH28_18570	0	59	0	0.547266	0.000364022	4.01723	up	Cytoplasmic FMR1-interacting protein 1 [Larimichthys crocea]
EH28_14801	3	163	0.049474	2.857	1.49197e-08	3.99932	up	PREDICTED: membralin [Larimichthys crocea]
EH28_06428	0	58	0	1.08777	0.000444992	3.99411	up	Transcription factor GATA-3 [Larimichthys crocea]
EH28_21750	0	58	0	0.192047	0.000444992	3.99411	up	PREDICTED: protein FAM83C isoform X3 [Larimichthys crocea]
Larimichthys_crocea_newGene_7809	0	58	0	0.957267	0.000444992	3.99411	up	Brain natriuretic peptide [Larimichthys crocea]
Larimichthys_crocea_newGene_8620	0	58	0	0.209363	0.000444992	3.99411	up	PREDICTED: uncharacterized protein LOC107661227 [Sinocyclocheilus anshuiensis]
EH28_04754	0	56	0	1.46686	0.000668023	3.94671	up	hypothetical protein EH28_04754 [Larimichthys crocea]
EH28_24408	17	625	0.496711	14.078	6.39488e-14	3.93878	up	PREDICTED: U11/U12 small nuclear ribonucleoprotein 35 kDa protein [Larimichthys crocea]
EH28_18020	0	55	0	0.288209	0.000820394	3.92242	up	PREDICTED: stromal interaction molecule 2-like [Larimichthys crocea]
EH28_18443	0	55	0	0.252487	0.000820394	3.92242	up	Talin-1 [Larimichthys crocea]
EH28_07389	4	186	0.018968	1.10092	5.83118e-09	3.91145	up	Antithrombin-III [Larimichthys crocea]
EH28_06136	2	120	0.012823	0.914442	5.34177e-07	3.90823	up	PREDICTED: ribonuclease ZC3H12A [Larimichthys crocea]
EH28_02792	15	525	0.061121	1.58218	5.6799e-13	3.8514	up	MAGUK p55 subfamily member 4 [Larimichthys crocea]
EH28_09184	6	240	0.242929	8.20029	6.64019e-10	3.84372	up	hypothetical protein EH28_09184 [Larimichthys crocea]
EH28_19319	15	522	0.037015	1.11334	6.41598e-13	3.8432	up	Serine/threonine-protein phosphatase 6 regulatory ankyrin repeat subunit B [Larimichthys crocea]
Larimichthys_crocea_newGene_12177	2	114	0.01155	0.708414	1.18084e-06	3.8366	up	Unknown
EH28_13158	443	13722	27.7072	639.985	0	3.82079	up	PREDICTED: 40S ribosomal protein S26 [Stegastes partitus]
EH28_20788	1	80	0.017552	1.31882	4.10924e-05	3.78924	up	Transcription factor jun-B [Larimichthys crocea]
Larimichthys_crocea_newGene_10410	2	110	0.029914	1.35162	2.03023e-06	3.7868	up	arf-GAP with GTPase, ANK repeat and PH domain-containing protein 1-like [Amphiprion ocellaris]
EH28_17323	7	260	0.015707	0.684045	4.56704e-10	3.78294	up	Dual specificity mitogen-activated protein kinase kinase 6 [Larimichthys crocea]
EH28_02894	3	137	0.020986	0.960143	2.72209e-07	3.75498	up	Hypothetical protein EH28_02894 [Larimichthys crocea]
EH28_19390	629	18436	29.1505	666.119	2.22045e-16	3.74268	up	40S ribosomal protein S16 [Maylandia zebra]
EH28_15303	23	717	0.063156	1.73305	1.99396e-13	3.73574	up	E3 ubiquitin-protein ligase TRIM9 [Larimichthys crocea]
EH28_17670	16	510	1.17438	28.4181	2.29283e-12	3.72638	up	Phosphatidylethanolamine-binding protein 1 [Larimichthys crocea]
EH28_21765	22	682	0.060295	1.83082	3.12861e-13	3.72337	up	PREDICTED: RING finger protein 24 isoform X1 [Stegastes partitus]
EH28_07831	4	162	0.079205	2.71393	6.40461e-08	3.7165	up	PREDICTED: lysophosphatidic acid receptor 6 [Larimichthys crocea]
EH28_10284	111	3229	0.836125	17.4677	7.77156e-16	3.71438	up	Dual specificity protein phosphatase 16 [Larimichthys crocea]
EH28_13414	13	417	0.080954	2.51661	1.3197e-11	3.70499	up	Egl nine [Larimichthys crocea]
EH28_12400	14	445	0.175171	4.96307	8.00604e-12	3.70345	up	Non-like end-joining factor 1 [Larimichthys crocea]
EH28_08329	45	1325	0.533942	8.37815	1.23235e-14	3.70135	up	CDP-diacylglycerolUnknowninositol 3-phosphatidyltransferase [Larimichthys crocea]
EH28_04714	3	130	0.038058	2.04873	6.28938e-07	3.68146	up	PREDICTED: importin subunit alpha-5-like [Larimichthys crocea]
EH28_18732	15	465	0.072902	1.72071	7.21057e-12	3.67768	up	PREDICTED: mitochondrial dynamics protein MID51 [Larimichthys crocea]
EH28_02816	9	295	0.544524	14.104	3.28855e-10	3.6665	up	PREDICTED: N-alpha-acetyltransferase 38, NatC auxiliary subunit [Larimichthys crocea]
EH28_24806	1	72	0.024633	1.32973	0.000161057	3.64464	up	PREDICTED: RING1 and YY1-binding protein [Larimichthys crocea]
EH28_07604	5	181	0.062401	2.16671	3.30901e-08	3.64267	up	PREDICTED: 3-oxoacyl-[acyl-carrier-protein] synthase, mitochondrial isoform X1 [Larimichthys crocea]
EH28_13544	2	99	0.015627	0.856788	9.54508e-06	3.64025	up	SCAN domain-containing protein 3 [Larimichthys crocea]
EH28_00542	3	125	0.015479	0.636255	1.16234e-06	3.62655	up	Myosin heavy chain, fast skeletal muscle [Larimichthys crocea]
EH28_11766	105	2854	1.1327	28.214	4.32987e-15	3.61538	up	ADP-ribosylation factor GTPase-activating protein 2 [Larimichthys crocea]
EH28_15094	6	201	0.070743	1.845	1.68537e-08	3.59233	up	Centrosomal protein [Larimichthys crocea]
EH28_09500	3	121	0.049287	2.03847	1.91894e-06	3.58106	up	hypothetical protein EH28_09500 [Larimichthys crocea]
EH28_11499	201	5292	0.704636	16.1214	3.44169e-15	3.58002	up	Signal-induced proliferation-associated 1-like protein 1 [Larimichthys crocea]
EH28_24296	13	382	0.181193	4.49329	7.73882e-11	3.57974	up	PREDICTED: keratin, type I cytoskeletal 13 [Larimichthys crocea]
EH28_07543	3	120	0.015566	0.796692	2.17828e-06	3.56947	up	cGMP-dependent protein kinase 2 [Larimichthys crocea]
EH28_11756	53	1347	1.22796	4.13258	1.60649e-13	3.49728	up	PREDICTED: palmitoyltransferase ZDHHC3-like [Larimichthys crocea]
EH28_08492	50	1269	0.202147	4.96133	2.10831e-13	3.49273	up	PREDICTED: cohesin subunit SA-1 [Larimichthys crocea]
EH28_08197	2	88	0.005611	0.595633	4.91872e-05	3.47712	up	ATP-binding cassette sub-family C member 8 [Larimichthys crocea]
EH28_21740	22	573	0.493771	9.98146	1.2494e-11	3.47369	up	Ig kappa chain C region [Larimichthys crocea]
EH28_11741	77	1904	0.341565	11.4991	8.14904e-14	3.47115	up	H(+)/Cl(-) exchange transporter 5 [Larimichthys crocea]
EH28_06630	4	136	0.061307	1.65553	1.11375e-06	3.47056	up	Trifunctional purine biosynthetic protein adenosine-3 [Larimichthys crocea]
EH28_10997	8	232	0.043046	1.03571	1.0806e-08	3.46547	up	PREDICTED: nuclear receptor-interacting protein 1 [Larimichthys crocea]
EH28_22221	1	63	0.034241	1.91046	0.0008154	3.4625	up	PREDICTED: probable palmitoyltransferase ZDHHC12 [Larimichthys crocea]
EH28_03690	3	111	0.012355	0.509063	7.00167e-06	3.46065	up	PREDICTED: WD repeat and HMG-box DNA-binding protein 1 isoform X2 [Larimichthys crocea]
EH28_02758	4	135	0.038483	0.985784	1.25065e-06	3.46021	up	PREDICTED: uncharacterized protein LOC104938345 [Larimichthys crocea]
EH28_14352	9	253	0.115636	3.15146	5.9247e-09	3.44804	up	PREDICTED: uncharacterized protein LOC104918865 [Larimichthys crocea]
EH28_06883	2	84	0.032513	1.40123	9.15182e-05	3.41291	up	PREDICTED: transcription factor AP-1-like [Larimichthys crocea]
EH28_00908	11	293	0.152129	3.21754	2.40447e-09	3.41125	up	PREDICTED: DNA polymerase epsilon subunit 3 [Larimichthys crocea]
EH28_11742	5	153	0.076053	2.15032	5.53202e-07	3.40575	up	hypothetical protein EH28_11742 [Larimichthys crocea]
EH28_01554	39	939	0.279397	3.20744	2.07723e-12	3.40433	up	PREDICTED: uncharacterized protein LOC104923154 [Larimichthys crocea]
EH28_06417	7	197	0.113578	2.47017	7.04022e-08	3.3894	up	PREDICTED: SERTA domain-containing protein 2 [Larimichthys crocea]
Larimichthys_crocea_newGene_7120	1401	32001	60.4722	1163.43	6.90559e-14	3.38506	up	Unknown
EH28_07322	4	127	0.054548	1.30742	3.21821e-06	3.37462	up	PREDICTED: activin receptor type-2A isoform X2 [Larimichthys crocea]
EH28_21245	112	2558	0.553783	6.53477	1.95066e-13	3.36603	up	PREDICTED: graves disease carrier protein [Larimichthys crocea]
EH28_17361	30	710	0.234078	3.85308	1.23586e-11	3.3627	up	Chromobox protein [Larimichthys crocea]
EH28_10158	702	15795	21.2244	384.355	8.16014e-14	3.36168	up	40S ribosomal protein S12 [Larimichthys crocea]
EH28_14033	7	192	0.096863	2.17663	1.09546e-07	3.35303	up	PREDICTED: tyrosineUnknowntRNA ligase, mitochondrial [Larimichthys crocea]
Larimichthys_crocea_newGene_5084	14	347	0.14829	1.8304	1.13663e-09	3.3481	up	Unknown
EH28_03812	6	169	0.232573	4.8711	3.28552e-07	3.34732	up	PREDICTED: immediate early response gene 2 protein [Larimichthys crocea]
EH28_05387	2	79	0.017663	0.777246	0.00020283	3.3284	up	Repetin, partial [Larimichthys crocea]
EH28_13640	6	166	0.04129	0.806701	4.41458e-07	3.32207	up	Integrator complex subunit 5 [Larimichthys crocea]
EH28_20185	26	599	0.090532	2.3343	5.1384e-11	3.31297	up	PREDICTED: UPF0565 protein C2orf69 homolog [Larimichthys crocea]
EH28_02281	15	358	0.056098	2.96365	1.3334e-09	3.30398	up	Ras GTPase-activating protein nGAP [Larimichthys crocea]
EH28_08912	20	465	0.086216	1.73152	2.48792e-10	3.30139	up	hypothetical protein EH28_08912 [Larimichthys crocea]
EH28_19765	15	356	0.045149	1.9244	1.48499e-09	3.29598	up	Coiled-coil domain-containing protein 50 [Larimichthys crocea]
EH28_04429	304	6523	10.7417	172.157	2.64233e-13	3.28896	up	PREDICTED: 60S ribosomal protein L15 [Larimichthys crocea]
EH28_12255	55	1208	0.307207	5.5513	3.36542e-12	3.28889	up	Beta-arrestin-1 [Larimichthys crocea]
EH28_08593	6	162	0.072103	1.59612	6.5775e-07	3.2877	up	PREDICTED: E3 ubiquitin-protein ligase TRIM39-like [Larimichthys crocea]
EH28_03151	19	439	0.459301	2.34612	4.07877e-10	3.2869	up	Zinc finger protein 271 [Larimichthys crocea]
EH28_06319	13	309	0.080355	1.3626	4.68866e-09	3.2772	up	Protein yippee-like 2 [Larimichthys crocea]
EH28_18778	27	599	1.54577	27.5039	8.81151e-11	3.26195	up	PREDICTED: NADH dehydrogenase [ubiquinone] 1 beta subcomplex subunit 3 [Larimichthys crocea]
EH28_13936	247	5190	10.1247	160.754	4.72844e-13	3.257	up	Reactive oxygen species modulator 1 [Larimichthys crocea]
EH28_01474	10	237	0.11854	2.58475	4.81845e-08	3.22726	up	Intraflagellar transport protein 57 [Larimichthys crocea]
EH28_03234	7	175	0.172201	3.52411	5.2009e-07	3.22206	up	Fibroblast growth factor receptor 1-A [Larimichthys crocea]
EH28_18950	2	73	0.012133	0.441342	0.000543234	3.21999	up	Engulfment and cell motility protein 2 [Larimichthys crocea]
EH28_08039	60	1250	0.252999	4.16522	7.65554e-12	3.21628	up	PREDICTED: stromal interaction molecule 1-like isoform X1 [Larimichthys crocea]
EH28_01323	3	93	0.050654	1.63804	8.45702e-05	3.21481	up	PREDICTED: uncharacterized protein LOC109140048 [Larimichthys crocea]
EH28_14181	105	2150	0.802278	11.5491	2.47147e-12	3.20737	up	Leucine-rich repeat neuronal protein 1 [Larimichthys crocea]
EH28_05253	18	391	0.083574	1.56334	2.01569e-09	3.19256	up	Condensin complex subunit 2 [Larimichthys crocea]
EH28_17785	17	369	0.090464	1.6605	3.1132e-09	3.18471	up	Methyltransferase-like protein 21A [Larimichthys crocea]
EH28_00830	43	884	0.230707	3.96451	3.73357e-11	3.18262	up	PR domain zinc finger protein 15 [Larimichthys crocea]
Larimichthys_crocea_newGene_1992	28	584	0.134765	2.12069	2.48244e-10	3.17632	up	Maternal B9.15 protein [Larimichthys crocea]
EH28_21853	14	307	0.054261	0.78305	1.14604e-08	3.17348	up	PREDICTED: neuropilin-1a-like isoform X2 [Larimichthys crocea]
EH28_00191	320	6323	2.42746	38.9515	1.62925e-12	3.17048	up	Protein Jade-1 [Larimichthys crocea]
EH28_12932	9	208	0.020192	0.352252	1.91321e-07	3.17019	up	Echinoderm microtubule-associated protein-like 1 [Larimichthys crocea]
EH28_22792	142	2815	1.04862	15.9097	2.99571e-12	3.16633	up	PREDICTED: CDKN2A-interacting protein [Larimichthys crocea]
EH28_05802	138	2736	0.660877	10.7286	3.11429e-12	3.16603	up	Misshapen-like kinase 1 [Larimichthys crocea]
EH28_24925	7	167	0.016329	0.643148	1.1164e-06	3.15605	up	PREDICTED: SLIT-ROBO Rho GTPase-activating protein 1 isoform X2 [Larimichthys crocea]
EH28_15443	6	146	0.098897	1.97663	3.43735e-06	3.14137	up	PREDICTED: ligand-dependent nuclear receptor-interacting factor 1 [Larimichthys crocea]
EH28_01135	64	1263	2.92604	43.4959	1.96156e-11	3.14065	up	T-complex protein 1 subunit delta [Larimichthys crocea]
Larimichthys_crocea_newGene_5719	352	6804	14.6654	250.657	2.5695e-12	3.13941	up	hypothetical protein XELAEV_18004002mg, partial [Xenopus laevis]
Larimichthys_crocea_newGene_12934	20	415	0.627439	10.1084	2.31554e-09	3.13871	up	PREDICTED: transcription factor E3-like [Lates calcarifer]
Larimichthys_crocea_newGene_13446	3	88	0.057904	1.70928	0.00017591	3.13836	up	PREDICTED: S-adenosylmethionine mitochondrial carrier protein, partial [Larimichthys crocea]
EH28_19447	36	715	0.472564	2.20487	1.74184e-10	3.12325	up	Glycogen synthase kinase-3 alpha [Larimichthys crocea]
EH28_15106	18	372	0.110428	1.69387	5.21894e-09	3.12142	up	Double-stranded RNA-binding protein Staufen [Larimichthys crocea]
EH28_19346	34	673	0.282353	4.26231	2.48258e-10	3.11487	up	Sprouty-related, EVH1 domain-containing protein 2 [Larimichthys crocea]
EH28_18913	4	104	0.046099	0.905194	5.89142e-05	3.09581	up	PREDICTED: LIM domain-containing protein 1 [Larimichthys crocea]
EH28_24472	13	272	0.048729	0.839739	4.85865e-08	3.09563	up	PREDICTED: gamma-butyrobetaine dioxygenase [Larimichthys crocea]
EH28_16439	205	3856	1.84567	22.3879	6.26599e-12	3.09552	up	Serine/arginine-rich splicing factor 2 [Larimichthys crocea]
EH28_07435	33	644	0.837521	16.8132	3.8529e-10	3.0926	up	PREDICTED: bax inhibitor 1 [Larimichthys crocea]
EH28_04008	16	325	0.273652	4.26254	1.6945e-08	3.08251	up	AP-1 complex subunit mu-1, partial [Larimichthys crocea]
EH28_03468	10	214	0.203042	3.28064	2.83932e-07	3.08248	up	PREDICTED: L-seryl-tRNA(Sec) kinase [Larimichthys crocea]
EH28_20558	16	324	0.074515	1.3862	1.79367e-08	3.07812	up	PREDICTED: zinc finger protein Gfi-1 isoform X1 [Larimichthys crocea]
EH28_21581	419	7722	30.0763	413.655	7.07712e-12	3.07169	up	PREDICTED: protein C8orf4 homolog [Larimichthys crocea]
Larimichthys_crocea_newGene_13358	19	377	0.329792	4.98232	7.7229e-09	3.06932	up	hypothetical protein EH28_00154 [Larimichthys crocea]
EH28_03848	28	534	0.182446	3.5653	1.47431e-09	3.04808	up	ATPase family AAA domain-containing protein 5 [Larimichthys crocea]
EH28_25223	9	190	0.148737	2.52309	8.74565e-07	3.04211	up	Solute carrier family 22 member 23 [Larimichthys crocea]
EH28_25086	3	82	0.020996	0.729615	0.000434304	3.04094	up	PREDICTED: mitogen-activated protein kinase 15 isoform X1 [Larimichthys crocea]
EH28_23584	6	135	0.025571	0.431559	1.13551e-05	3.0314	up	Pleckstrin domain-containing family H member 1 [Larimichthys crocea]
EH28_12526	45	829	0.411859	6.78094	2.95865e-10	3.02733	up	THO complex subunit 3 [Larimichthys crocea]
EH28_10100	3	81	0.030796	0.43501	0.000506277	3.02404	up	PREDICTED: proline-rich receptor-like protein kinase PERK1 [Larimichthys crocea]
EH28_03777	11	222	0.074755	1.29219	3.49466e-07	3.01693	up	PREDICTED: peroxisomal bifunctional enzyme [Larimichthys crocea]
EH28_07654	82	1466	0.805058	11.0734	7.85637e-11	3.0061	up	anaphase-promoting complex subunit CDC26 [Acanthochromis polyacanthus]
EH28_19680	217	3826	0.841475	11.482	2.43554e-11	3.00288	up	Leptin receptor overlapping transcript-like 1 [Larimichthys crocea]
EH28_22176	3	79	0.02394	0.963357	0.00068961	2.98964	up	Nasal embryonic luteinizing hormone-releasing hormone factor [Larimichthys crocea]
EH28_12649	31	563	0.074808	1.1213	2.22143e-09	2.98536	up	Alpha-tectorin [Larimichthys crocea]
EH28_02369	920	15788	3.38441	38.5414	3.59515e-11	2.97174	up	Histone deacetylase 7 [Larimichthys crocea]
EH28_12126	12	232	0.131808	1.37054	3.64103e-07	2.97073	up	PREDICTED: membrane-bound transcription factor site-2 protease [Larimichthys crocea]
EH28_10552	6	129	0.382368	6.24593	2.22603e-05	2.96769	up	PREDICTED: 28S ribosomal protein S6, mitochondrial [Larimichthys crocea]
Larimichthys_crocea_newGene_7922	33	589	0.236019	3.20131	2.2736e-09	2.96461	up	hypothetical protein EH28_00159 [Larimichthys crocea]
EH28_09084	2666	45458	85.8536	1097.97	6.27314e-11	2.96407	up	Calcium/calmodulin-dependent protein kinase type II subunit alpha [Larimichthys crocea]
EH28_11935	34	604	0.317927	4.68266	2.15332e-09	2.95976	up	Myoneurin [Larimichthys crocea]
EH28_03984	5	111	0.018558	0.401115	6.96301e-05	2.95623	up	Cadherin-5 [Larimichthys crocea]
EH28_13817	4	94	0.151734	3.99987	0.000229793	2.95547	up	PREDICTED: mitotic-spindle organizing protein 2-like isoform X2 [Larimichthys crocea]
EH28_22009	7	144	0.087355	1.53224	1.13239e-05	2.9475	up	PREDICTED: troponin C, skeletal muscle [Larimichthys crocea]
EH28_10805	16	295	0.077621	1.117	9.83137e-08	2.94452	up	Troponin T, cardiac muscle isoform [Larimichthys crocea]
EH28_09999	22	395	0.216704	3.06186	1.94243e-08	2.94137	up	PREDICTED: zinc finger protein 626-like [Larimichthys crocea]
EH28_18707	4	93	0.026681	0.540647	0.000264219	2.94066	up	TRAF2 and NCK-interacting protein kinase [Larimichthys crocea]
EH28_24004	7	141	0.104832	2.2732	1.55366e-05	2.91793	up	putative nuclease HARBI1 [Larimichthys crocea]
EH28_21673	359	5941	0.616234	8.00686	7.50748e-11	2.91559	up	PREDICTED: HEAT repeat-containing protein 5B isoform X2 [Larimichthys crocea]
EH28_20799	4	91	0.076454	1.52568	0.000349997	2.91056	up	PREDICTED: GTPase IMAP family member 4-like [Larimichthys crocea]
EH28_16148	97	1601	0.357655	4.58299	2.86024e-10	2.89525	up	PREDICTED: uncharacterized protein KIAA1109-like [Larimichthys crocea]
EH28_07404	159	2607	0.979738	12.2434	1.52849e-10	2.89452	up	Multiple PDZ domain protein [Larimichthys crocea]
EH28_13265	144	2362	0.825405	12.8923	1.70815e-10	2.89365	up	PREDICTED: zinc finger protein 438 [Larimichthys crocea]
Larimichthys_crocea_newGene_6179	41	685	0.621673	7.75954	3.08313e-09	2.88243	up	Unknown
EH28_19451	2439	39193	9.6765	96.205	2.16744e-10	2.87845	up	Microtubule-actin cross-linking factor 1, isoform 4 [Larimichthys crocea]
EH28_16338	43	714	0.080804	1.10908	2.85995e-09	2.876	up	1-phosphatidylinositol-4,5-bisphosphate phosphodiesterase epsilon-1 [Larimichthys crocea]
EH28_13366	27	451	0.68113	9.39918	2.29918e-08	2.85557	up	PREDICTED: transmembrane protein 101 [Larimichthys crocea]
EH28_05340	6	119	0.110387	2.15503	7.08092e-05	2.85482	up	hypothetical protein EH28_05340 [Larimichthys crocea]
EH28_03929	40	654	0.649491	7.99777	5.22474e-09	2.85013	up	PREDICTED: non-POU domain-containing octamer-binding protein [Larimichthys crocea]
EH28_07980	12	213	0.31602	4.432	1.52816e-06	2.84957	up	Ankyrin repeat domain-containing protein 46 [Larimichthys crocea]
EH28_09186	4	87	0.047633	0.665859	0.000619	2.84842	up	hypothetical protein EH28_09186 [Larimichthys crocea]
EH28_12234	166	2593	7.33426	9.51499	4.02432e-10	2.82528	up	Eukaryotic translation initiation factor 4H [Larimichthys crocea]
EH28_03943	28	457	0.626403	7.01124	2.92378e-08	2.82519	up	PREDICTED: S-formylglutathione hydrolase [Larimichthys crocea]
EH28_22824	4	85	0.087598	1.59068	0.00082648	2.81632	up	Abhydrolase domain-containing protein FAM108C1 [Larimichthys crocea]
EH28_02927	5	100	0.016301	0.421442	0.000285453	2.81102	up	DNA (cytosine-5)-methyltransferase 3B [Larimichthys crocea]
EH28_16151	21	345	0.110008	1.3646	1.31135e-07	2.81014	up	Hypothetical protein EH28_16151 [Larimichthys crocea]
EH28_22457	1181	18087	38.7078	442.178	4.46983e-10	2.80813	up	60S ribosomal protein L28 [Larimichthys crocea]
EH28_01555	18	298	0.520798	6.68864	2.98395e-07	2.80512	up	PREDICTED: uncharacterized protein LOC104923155 [Larimichthys crocea]
EH28_12280	4	84	0.022805	0.361903	0.000955957	2.8	up	PREDICTED: tetraspanin-7 [Larimichthys crocea]
EH28_07843	15	250	0.167917	2.56102	8.8947e-07	2.79262	up	Tubulin alpha-1C chain [Larimichthys crocea]
EH28_18005	12	204	0.047765	0.631943	3.0926e-06	2.78843	up	Zinc finger and BTB domain-containing protein 5 [Larimichthys crocea]
EH28_03422	35	546	0.661149	7.81287	2.30942e-08	2.77532	up	PREDICTED: guanine nucleotide-binding protein subunit alpha-13 [Larimichthys crocea]
EH28_20468	26	411	0.26856	3.26756	7.82366e-08	2.7738	up	PREDICTED: uncharacterized protein LOC104939026 [Larimichthys crocea]
EH28_19153	36	560	0.459658	5.48148	2.14952e-08	2.77289	up	PREDICTED: creatine kinase M-type [Larimichthys crocea]
EH28_10293	124	1872	1.41884	17.0232	1.17235e-09	2.77174	up	F-box only protein 7 [Larimichthys crocea]
Larimichthys_crocea_newGene_12777	35	535	0.175143	2.52982	3.39073e-08	2.74617	up	PREDICTED: dedicator of cytokinesis protein 1-like isoform X1 [Larimichthys crocea]
EH28_09993	59	886	0.215888	4.00222	6.7532e-09	2.74511	up	PREDICTED: semaphorin-5B-like [Larimichthys crocea]
EH28_14058	165	2434	0.274262	3.33597	1.32206e-09	2.74275	up	Leucine-rich repeat-containing protein 16B [Larimichthys crocea]
Larimichthys_crocea_newGene_15289	8	139	0.03624	0.493856	4.66596e-05	2.74224	up	Unknown
EH28_11995	31	475	0.575925	4.558	5.68782e-08	2.74199	up	PREDICTED: glycogenin-1 isoform X2 [Larimichthys crocea]
EH28_03301	178	2608	0.725521	7.46591	1.41274e-09	2.73392	up	PREDICTED: GA-binding protein subunit beta-2 [Larimichthys crocea]
EH28_19383	16	254	0.072081	1.71683	1.31355e-06	2.73165	up	Liprin-beta-1 [Larimichthys crocea]
EH28_02087	116	1702	2.16583	14.7661	2.31837e-09	2.7295	up	RNA-binding protein 4B [Larimichthys crocea]
Larimichthys_crocea_newGene_12574	5	94	0.189358	2.94616	0.000633915	2.72519	up	PREDICTED: uncharacterized protein LOC104938254 [Larimichthys crocea]
EH28_23450	91	1331	1.3284	30.4972	3.81904e-09	2.71991	up	Elongation factor 1-alpha [Larimichthys crocea]
EH28_14751	6	108	0.269522	3.81853	0.000266764	2.71952	up	60S ribosomal export protein NMD3 [Larimichthys crocea]
EH28_00510	72	1051	0.599577	6.3044	6.77433e-09	2.71087	up	PHD finger protein 6 [Larimichthys crocea]
EH28_13095	227	3238	1.42461	15.5385	2.03849e-09	2.69793	up	hypothetical protein EH28_13095 [Larimichthys crocea]
EH28_24080	5	92	0.015995	0.27079	0.000830806	2.69541	up	PREDICTED: cardiomyopathy-associated protein 5 [Larimichthys crocea]
EH28_10389	8	134	0.339362	5.1283	7.89589e-05	2.69085	up	PREDICTED: protein CEBPZOS [Larimichthys crocea]
EH28_08599	51	738	0.214356	2.44873	2.21115e-08	2.6863	up	PREDICTED: ETS-related transcription factor Elf-4-like isoform X2 [Larimichthys crocea]
EH28_16762	61	877	1.38973	9.94597	1.43135e-08	2.68374	up	PREDICTED: 39S ribosomal protein L18, mitochondrial [Larimichthys crocea]
[truncated: 1,066 more rows]

## Sheet: Bl-96h_vs_Bl-0h.DEG
Gene_ID	Bl-0h_Count	Bl-96h_Count	Bl-0h_FPKM	Bl-96h_FPKM	FDR	log2FC	regulated	NR_annotation
[truncated: 1,532 more rows]

[truncated: 11 more sheets: Bl-120h_vs_Bl-0h.DEG, Gi-6h_vs_Gi-0h.DEG, Gi-24h_vs_Gi-0h.DEG, Gi-48h_vs_Gi-0h.DEG, Gi-96h_vs_Gi-0h.DEG, Gi-120h_vs_Gi-0h.DEG, Li-6h_vs_Li-0h.DEG, Li-24h_vs_Li-0h.DEG, Li-48h_vs_Li-0h.DEG, Li-96h_vs_Li-6h.DEG, Li-120h_vs_Li-6h.DEG]
