# Supplementary material for: Genetics Responses to Hypoxia and Reoxygenation Stress in Larimichthys crocea Revealed via Transcriptome Analysis and Weighted Gene Co-Expression Network
Source: Animals (Basel). 2021 Oct 20;11(11):3021. doi: 10.3390/ani11113021 (PMC8614329; doi:10.3390/ani11113021)
Supplement: Supplementary file 1 [file animals-11-03021-s001.zip › Files/Supplementary Table S3.xlsx]

## Sheet: All_gene_module_kME
Supplementary Table S3. Detailed list of gene members of each module analyzed by WCCNA in L. crocea
Module	Gene ID	Description
white	EH28_12549	hypothetical protein EH28_12549 [Larimichthys crocea]
white	EH28_07083	Interleukin-11 receptor subunit alpha [Larimichthys crocea]
white	EH28_19271	Neuron navigator 3 [Larimichthys crocea]
white	EH28_09173	PREDICTED: insulin-like growth factor-binding protein 6 [Larimichthys crocea]
white	EH28_14027	PREDICTED: MANSC domain-containing protein 4 [Larimichthys crocea]
white	EH28_06029	PREDICTED: bestrophin-4 [Larimichthys crocea]
white	EH28_21609	Sterile alpha motif domain-containing protein 7 [Larimichthys crocea]
white	EH28_15477	PREDICTED: neurensin-1 isoform X2 [Larimichthys crocea]
white	EH28_15489	Coiled-coil domain-containing protein 106, partial [Larimichthys crocea]
white	EH28_16598	PREDICTED: hypermethylated in cancer 1 protein isoform X2 [Larimichthys crocea]
white	EH28_18710	Claudin-11 [Larimichthys crocea]
white	EH28_12141	PREDICTED: pinopsin-like [Larimichthys crocea]
white	EH28_16285	PREDICTED: guanine nucleotide-binding protein G(o) subunit alpha-like [Larimichthys crocea]
white	EH28_13897	PREDICTED: speedy protein A [Larimichthys crocea]
white	EH28_03661	PREDICTED: protein Wnt-2b-A [Larimichthys crocea]
white	EH28_09002	PREDICTED: spindle assembly abnormal protein 6 homolog [Larimichthys crocea]
white	EH28_05336	PREDICTED: glycoprotein endo-alpha-1,2-mannosidase-like protein [Larimichthys crocea]
white	EH28_02212	PREDICTED: syntaxin-binding protein 4-like [Larimichthys crocea]
white	EH28_17028	Inhibin beta B chain [Larimichthys crocea]
white	EH28_03864	Lipid phosphate phosphatase-related protein type 5 [Larimichthys crocea]
white	EH28_18251	Voltage-dependent P/Q-type calcium channel subunit alpha-1A [Larimichthys crocea]
white	EH28_18270	Sodium/glucose cotransporter 5 [Larimichthys crocea]
white	EH28_15201	Ectonucleoside triphosphate diphosphohydrolase 7 [Larimichthys crocea]
white	EH28_07023	Ribonucleoprotein PTB-binding 2 [Larimichthys crocea]
white	EH28_17189	PREDICTED: collagen alpha-1(VIII) chain [Larimichthys crocea]
white	EH28_05746	Thyrotropin-releasing hormone-degrading ectoenzyme [Larimichthys crocea]
white	EH28_20886	PREDICTED: GTP-binding protein GEM [Larimichthys crocea]
white	EH28_00336	ATP-dependent DNA helicase PIF1 [Larimichthys crocea]
white	EH28_01720	Hypothetical protein EH28_01720 [Larimichthys crocea]
white	EH28_24572	Ras-related protein Rab-37 [Larimichthys crocea]
white	EH28_13226	PREDICTED: calcium-binding protein 8 isoform X1 [Larimichthys crocea]
white	EH28_13251	PREDICTED: radial spoke head 1 homolog [Larimichthys crocea]
white	EH28_13255	hypothetical protein EH28_13255 [Larimichthys crocea]
white	EH28_19963	PREDICTED: motor neuron and pancreas homeobox protein 1 [Larimichthys crocea]
white	EH28_00314	Alpha-protein kinase 3 [Larimichthys crocea]
white	EH28_05169	PREDICTED: transmembrane protein 130 isoform X1 [Larimichthys crocea]
white	EH28_05171	PREDICTED: class A basic helix-loop-helix protein 15 [Larimichthys crocea]
white	EH28_03790	PREDICTED: caltractin [Larimichthys crocea]
white	EH28_09604	Unknown
white	EH28_07198	PREDICTED: beta-crystallin A1 [Larimichthys crocea]
white	EH28_23028	Galectin-4 [Larimichthys crocea]
white	EH28_17791	PREDICTED: insulin-like growth factor-binding protein 2 [Larimichthys crocea]
white	EH28_11108	PREDICTED: transcription factor MafA [Larimichthys crocea]
white	EH28_07712	PREDICTED: zona pellucida sperm-binding protein 4-like isoform X2 [Larimichthys crocea]
white	EH28_16701	Pancreas/duodenum homeobox protein 1 [Larimichthys crocea]
white	EH28_24725	FERM and PDZ domain-containing protein 1 [Larimichthys crocea]
white	EH28_00777	Protocadherin gamma-A2 [Larimichthys crocea]
white	EH28_13201	PREDICTED: heme oxygenase 1 [Larimichthys crocea]
white	EH28_01421	14-3-3 protein gamma-B [Larimichthys crocea]
white	EH28_03975	G-protein coupled receptor 4 [Larimichthys crocea]
white	EH28_13873	homeobox protein Nkx-6.2 [Seriola lalandi dorsalis]
white	EH28_17309	uncharacterized protein C14orf132 [Maylandia zebra]
white	EH28_20289	Matrix metalloproteinase-16 [Larimichthys crocea]
white	EH28_12167	P2Y purinoceptor 1 [Larimichthys crocea]
white	EH28_00467	hypothetical protein EH28_00467 [Larimichthys crocea]
white	EH28_05038	hypothetical protein EH28_05038 [Larimichthys crocea]
white	EH28_09330	Neuroendocrine convertase 1 [Larimichthys crocea]
white	EH28_11080	Leucine-rich repeat-containing protein 4C [Larimichthys crocea]
white	EH28_14895	Brain-specific angiogenesis inhibitor 3 [Larimichthys crocea]
white	EH28_03011	Protein prune [Larimichthys crocea]
white	EH28_17120	Amiloride-sensitive cation channel 2, neuronal [Larimichthys crocea]
white	EH28_05347	Transcription factor 4 [Larimichthys crocea]
white	EH28_03550	PREDICTED: glutamate receptor 1 isoform X1 [Larimichthys crocea]
white	EH28_12237	Somatostatin-1 [Larimichthys crocea]
white	EH28_12238	PREDICTED: somatostatin-2 [Larimichthys crocea]
white	EH28_19382	Synaptotagmin-10 [Larimichthys crocea]
white	EH28_09911	PREDICTED: dual specificity protein phosphatase 14 [Larimichthys crocea]
white	EH28_14335	PREDICTED: neuronal pentraxin-2-like [Larimichthys crocea]
white	EH28_06057	PREDICTED: 1-phosphatidylinositol 4,5-bisphosphate phosphodiesterase gamma-1-like [Larimichthys crocea]
white	EH28_02444	PREDICTED: synaptic vesicle membrane protein VAT-1 homolog-like [Larimichthys crocea]
white	EH28_02447	Dickkopf-related protein 3 [Larimichthys crocea]
white	EH28_02028	PREDICTED: retinol dehydrogenase 8 [Larimichthys crocea]
white	EH28_19086	PREDICTED: histamine H2 receptor-like [Larimichthys crocea]
white	EH28_19094	G-protein coupled receptor 26 [Larimichthys crocea]
white	EH28_15532	PREDICTED: palladin-like [Larimichthys crocea]
white	EH28_14824	Protein FAM180A [Larimichthys crocea]
white	EH28_14839	PREDICTED: UPF0577 protein KIAA1324-like [Larimichthys crocea]
white	EH28_08367	PREDICTED: EGF-like repeat and discoidin I-like domain-containing protein 3 isoform X1 [Larimichthys crocea]
white	EH28_00714	Butyrophilin subfamily 2 member A1 [Larimichthys crocea]
white	EH28_10357	hypothetical protein EH28_10357 [Larimichthys crocea]
white	EH28_19723	PREDICTED: nucleolar protein 4-like [Larimichthys crocea]
white	EH28_18999	hypothetical protein EH28_18999 [Larimichthys crocea]
white	EH28_09503	Cadherin-16 [Larimichthys crocea]
white	EH28_05453	Cyclic nucleotide-gated cation channel beta-1 [Larimichthys crocea]
white	EH28_07849	Tubulin alpha-1D chain [Larimichthys crocea]
white	EH28_22063	FERM and PDZ domain-containing protein 2 [Larimichthys crocea]
white	EH28_08134	Neuronal pentraxin receptor [Larimichthys crocea]
white	EH28_14654	PREDICTED: cat eye syndrome critical region protein 6 [Larimichthys crocea]
white	EH28_23563	PREDICTED: sclerostin domain-containing protein 1-like [Larimichthys crocea]
white	EH28_02462	PREDICTED: growth arrest-specific protein 2 [Larimichthys crocea]
white	EH28_22128	Paired box protein Pax-6 [Larimichthys crocea]
white	EH28_12582	4F2 cell-surface antigen heavy chain [Larimichthys crocea]
white	EH28_12885	hypothetical protein EH28_12885 [Larimichthys crocea]
white	EH28_12886	hypothetical protein EH28_12886 [Larimichthys crocea]
white	EH28_24024	Ankyrin repeat domain-containing protein 33B [Larimichthys crocea]
white	EH28_24044	PREDICTED: purine nucleoside phosphorylase isoform X1 [Larimichthys crocea]
white	EH28_09269	Transcription factor Maf [Larimichthys crocea]
white	EH28_09270	PREDICTED: uncharacterized protein LOC109137415 [Larimichthys crocea]
white	EH28_04934	PREDICTED: sia-alpha-2,3-Gal-beta-1,4-GlcNAc-R:alpha 2,8-sialyltransferase [Larimichthys crocea]
white	EH28_18898	putative phospholipid-transporting ATPase 11C [Larimichthys crocea]
white	EH28_17595	Synaptotagmin-like protein 5, partial [Larimichthys crocea]
white	EH28_18900	PREDICTED: P2Y purinoceptor 4 [Larimichthys crocea]
white	EH28_17627	POU domain, class 3, transcription factor 3-B [Larimichthys crocea]
white	EH28_00041	Microtubule-associated serine/threonine-protein kinase 2 [Larimichthys crocea]
white	EH28_18061	Glutamate [NMDA] receptor subunit epsilon-2 [Larimichthys crocea]
white	EH28_03362	Gamma-aminobutyric acid receptor subunit gamma-3 [Larimichthys crocea]
white	EH28_04749	MAGUK p55 subfamily member 7 [Larimichthys crocea]
white	EH28_01646	Interferon-inducible GTPase 5 [Larimichthys crocea]
white	EH28_02947	Sodium-coupled neutral amino acid transporter 3, partial [Larimichthys crocea]
white	EH28_10726	Cysteine/serine-rich nuclear protein 3 [Larimichthys crocea]
white	EH28_01953	Retrovirus-related Pol polyprotein from transposon 412 [Larimichthys crocea]
white	EH28_13944	PREDICTED: lipoprotein lipase-like [Larimichthys crocea]
white	EH28_23403	Astrotactin-1 [Larimichthys crocea]
white	EH28_01472	PREDICTED: zinc transporter ZIP6 [Larimichthys crocea]
white	EH28_00724	Interphotoreceptor matrix proteoglycan 2 [Larimichthys crocea]
white	EH28_01960	Sodium channel protein type 8 subunit alpha [Larimichthys crocea]
white	EH28_00535	hypothetical protein EH28_00535 [Larimichthys crocea]
white	EH28_15757	PREDICTED: voltage-dependent calcium channel gamma-4 subunit [Larimichthys crocea]
white	EH28_03692	C-myc promoter-binding protein [Larimichthys crocea]
white	EH28_16872	PREDICTED: potassium voltage-gated channel subfamily A member 3-like [Larimichthys crocea]
white	EH28_12437	Protein GTLF3B [Larimichthys crocea]
white	EH28_13610	Cyclic nucleotide-gated cation channel [Larimichthys crocea]
white	EH28_00529	Heat shock factor protein 4 [Larimichthys crocea]
white	EH28_10566	NT-3 growth factor receptor [Larimichthys crocea]
white	EH28_05314	Dedicator of cytokinesis protein 3 [Larimichthys crocea]
white	EH28_08518	PREDICTED: solute carrier family 35 member G2 [Larimichthys crocea]
white	EH28_05594	Protein Wiz [Larimichthys crocea]
white	EH28_10001	Leucine-rich repeat-containing protein 30 [Larimichthys crocea]
white	EH28_07946	Dynactin subunit 1 [Larimichthys crocea]
white	EH28_04342	PREDICTED: mitogen-activated protein kinase kinase kinase MLK4 [Larimichthys crocea]
white	EH28_03656	PREDICTED: clarin-2 [Larimichthys crocea]
white	EH28_03374	FERM and PDZ domain-containing protein 1 [Larimichthys crocea]
white	EH28_12080	Astrotactin-1 [Larimichthys crocea]
white	EH28_02120	PREDICTED: forkhead box protein G1-like [Larimichthys crocea]
white	EH28_14175	Roundabout [Larimichthys crocea]
white	EH28_07911	hypothetical protein EH28_07911 [Larimichthys crocea]
white	EH28_24320	PREDICTED: neuropeptide B [Larimichthys crocea]
white	EH28_10105	Complement component C7 [Larimichthys crocea]
white	EH28_06898	Rootletin [Larimichthys crocea]
white	EH28_03958	PREDICTED: glypican-2 [Larimichthys crocea]
white	EH28_17108	Zinc finger protein GLI2 [Larimichthys crocea]
white	EH28_15069	PREDICTED: transmembrane protein 178B [Larimichthys crocea]
white	EH28_06790	PREDICTED: synapsin-2 [Larimichthys crocea]
white	EH28_03813	Voltage-dependent P/Q-type calcium channel subunit alpha-1A [Larimichthys crocea]
white	EH28_03814	putative voltage-dependent R-type calcium channel subunit alpha-1E [Larimichthys crocea]
white	EH28_10921	PREDICTED: synaptotagmin-like protein 5, partial [Larimichthys crocea]
white	EH28_05004	PREDICTED: homeobox protein Nkx-2.2a [Stegastes partitus]
white	EH28_16617	putative polypeptide N-acetylgalactosaminyltransferase-like protein 4 [Larimichthys crocea]
white	EH28_09655	Sodium/potassium-transporting ATPase subunit beta-1-interacting protein 2 [Larimichthys crocea]
white	EH28_07608	PREDICTED: uncharacterized protein KIAA0895 homolog [Larimichthys crocea]
white	EH28_15791	PREDICTED: snaclec subunit B-like [Larimichthys crocea]
white	EH28_15812	PREDICTED: neuroendocrine protein 7B2 [Larimichthys crocea]
white	EH28_17572	PREDICTED: peptide Y [Larimichthys crocea]
white	EH28_10081	hypothetical protein EH28_10081 [Larimichthys crocea]
white	EH28_05605	Neurogenic differentiation factor 1 [Larimichthys crocea]
white	EH28_25230	Aquaporin-4, partial [Larimichthys crocea]
white	EH28_25291	PREDICTED: schwannomin-interacting protein 1-like isoform X2 [Larimichthys crocea]
white	EH28_25295	hypothetical protein EH28_25295 [Larimichthys crocea]
white	EH28_25317	PREDICTED: secretogranin-2-like [Larimichthys crocea]
white	EH28_25334	PREDICTED: calcium/calmodulin-dependent protein kinase II inhibitor 2 [Oreochromis niloticus]
white	EH28_25337	von Willebrand factor A domain-containing protein 5B2 [Larimichthys crocea]
white	EH28_25338	putative serine protease 56 [Larimichthys crocea]
white	EH28_19988	Protein TANC1, partial [Larimichthys crocea]
white	EH28_11920	PREDICTED: torsin-3A [Larimichthys crocea]
white	EH28_14218	Prestin [Larimichthys crocea]
white	EH28_14224	Voltage-dependent calcium channel subunit alpha-2/delta-2 [Larimichthys crocea]
white	EH28_03616	EGF-like repeat and discoidin I-like domain-containing protein 3 [Larimichthys crocea]
white	EH28_16145	PREDICTED: leucine-rich repeat and immunoglobulin-like domain-containing nogo receptor-interacting protein 2 [Larimichthys crocea]
white	EH28_01455	PREDICTED: melanin-concentrating hormone receptor 1-like [Larimichthys crocea]
white	EH28_01246	E3 ubiquitin-protein ligase HECW1 [Larimichthys crocea]
white	EH28_11941	PREDICTED: receptor-type tyrosine-protein phosphatase R [Larimichthys crocea]
white	EH28_08030	PREDICTED: uncharacterized protein C7orf43 homolog isoform X1 [Larimichthys crocea]
white	EH28_16409	CUGBP Elav-like family member 4 [Larimichthys crocea]
white	EH28_08214	hypothetical protein EH28_08214 [Larimichthys crocea]
white	EH28_08247	PREDICTED: retinal guanylyl cyclase 2-like [Larimichthys crocea]
white	EH28_22638	Adiponectin receptor protein 2 [Larimichthys crocea]
white	EH28_05949	PREDICTED: neuroendocrine convertase 2 [Larimichthys crocea]
white	EH28_25025	Brain-specific angiogenesis inhibitor 1 [Larimichthys crocea]
white	EH28_25155	UPF0711 protein [Larimichthys crocea]
white	EH28_23234	Citron Rho-interacting kinase [Larimichthys crocea]
white	EH28_04111	Suppression of tumorigenicity 18 protein [Larimichthys crocea]
white	EH28_10133	PREDICTED: secretogranin-3 isoform X1 [Larimichthys crocea]
white	EH28_02162	Amphoterin-induced protein 3 [Larimichthys crocea]
white	EH28_13600	hypothetical protein EH28_13600 [Larimichthys crocea]
white	Larimichthys_crocea_newGene_10101	Unknown
white	Larimichthys_crocea_newGene_10165	Unknown
white	Larimichthys_crocea_newGene_12512	Unknown
white	Larimichthys_crocea_newGene_12989	Unknown
white	Larimichthys_crocea_newGene_13242	Unknown
white	Larimichthys_crocea_newGene_13623	Unknown
white	Larimichthys_crocea_newGene_13851	Unknown
white	Larimichthys_crocea_newGene_13992	Unknown
white	Larimichthys_crocea_newGene_15343	Unknown
white	Larimichthys_crocea_newGene_3066	Unknown
white	Larimichthys_crocea_newGene_379	Unknown
white	Larimichthys_crocea_newGene_387	Unknown
white	Larimichthys_crocea_newGene_4548	Unknown
white	Larimichthys_crocea_newGene_501	Unknown
white	Larimichthys_crocea_newGene_5600	Unknown
white	Larimichthys_crocea_newGene_5741	Unknown
white	Larimichthys_crocea_newGene_6848	Unknown
white	Larimichthys_crocea_newGene_7065	Unknown
white	Larimichthys_crocea_newGene_711	Unknown
white	Larimichthys_crocea_newGene_9307	Unknown
violet	EH28_08936	PREDICTED: flavin reductase (NADPH) [Larimichthys crocea]
violet	EH28_14643	PREDICTED: uncharacterized protein LOC109140341 [Larimichthys crocea]
violet	EH28_21426	ETS domain-containing transcription factor ERF [Larimichthys crocea]
violet	EH28_07095	PREDICTED: poly [ADP-ribose] polymerase 12-like isoform X1 [Larimichthys crocea]
violet	EH28_05932	PREDICTED: integral membrane protein GPR137B [Larimichthys crocea]
violet	EH28_21815	Tripartite motif-containing protein 16 [Larimichthys crocea]
violet	EH28_21828	PREDICTED: tripartite motif-containing protein 16-like [Larimichthys crocea]
violet	EH28_21837	hypothetical protein EH28_21837 [Larimichthys crocea]
violet	EH28_21843	PREDICTED: tripartite motif-containing protein 16-like [Larimichthys crocea]
violet	EH28_22862	PREDICTED: E3 ubiquitin-protein ligase TRIM21-like isoform X3 [Larimichthys crocea]
violet	EH28_06298	E3 ubiquitin/ISG15 ligase TRIM25 [Larimichthys crocea]
violet	EH28_06313	hypothetical protein EH28_06313 [Larimichthys crocea]
violet	EH28_09010	UV excision repair protein RAD23 [Larimichthys crocea]
violet	EH28_15009	Protein Jumonji [Larimichthys crocea]
violet	EH28_15010	PREDICTED: protein Jumonji [Larimichthys crocea]
violet	EH28_10864	PREDICTED: zinc finger protein 142 [Larimichthys crocea]
violet	EH28_15299	PREDICTED: exostosin-1-like [Larimichthys crocea]
violet	EH28_15307	Triflin [Larimichthys crocea]
violet	EH28_17353	Tankyrase-2 [Larimichthys crocea]
violet	EH28_20232	Heterogeneous nuclear ribonucleoprotein K [Larimichthys crocea]
violet	EH28_09047	PREDICTED: coiled-coil alpha-helical rod protein 1 [Larimichthys crocea]
violet	EH28_05791	PREDICTED: rhodopsin kinase-like [Larimichthys crocea]
violet	EH28_20825	Hypothetical protein EH28_20825 [Larimichthys crocea]
violet	EH28_15209	Histone H4 transcription factor [Larimichthys crocea]
violet	EH28_07002	PREDICTED: cytochrome c oxidase assembly factor 1 homolog [Larimichthys crocea]
violet	EH28_20883	PREDICTED: meckelin isoform X4 [Larimichthys crocea]
violet	EH28_05916	Protein shisa-4 [Larimichthys crocea]
violet	EH28_04406	Unknown
violet	EH28_20939	PREDICTED: protein S100-A11-like [Larimichthys crocea]
violet	EH28_24593	PREDICTED: zinc finger protein 2 homolog [Larimichthys crocea]
violet	EH28_08281	NACHT, LRR and PYD domains-containing protein 6 [Larimichthys crocea]
violet	EH28_16384	PREDICTED: blue-sensitive opsin [Larimichthys crocea]
violet	EH28_18465	Pre-B-cell leukemia transcription factor 3 [Larimichthys crocea]
violet	EH28_09098	Leucine-rich repeat-containing protein 61 [Larimichthys crocea]
violet	EH28_09768	Interferon-induced protein 44-like protein [Larimichthys crocea]
violet	EH28_02685	PREDICTED: phosphoinositide 3-kinase regulatory subunit 4-like [Larimichthys crocea]
violet	EH28_08768	hypothetical protein EH28_08768 [Larimichthys crocea]
violet	EH28_08731	Tripartite motif-containing protein 16 [Larimichthys crocea]
violet	EH28_08628	PREDICTED: rab9 effector protein with kelch motifs [Larimichthys crocea]
violet	EH28_16090	Obg-like ATPase 1 [Larimichthys crocea]
violet	EH28_21290	PREDICTED: glutamyl-tRNA(Gln) amidotransferase subunit C, mitochondrial [Larimichthys crocea]
violet	EH28_12649	Alpha-tectorin [Larimichthys crocea]
violet	EH28_06371	hypothetical protein EH28_06371 [Larimichthys crocea]
violet	EH28_06373	PREDICTED: gamma-tubulin complex component 2 [Larimichthys crocea]
violet	EH28_09941	PREDICTED: UPF0729 protein C18orf32 homolog [Larimichthys crocea]
violet	EH28_21033	PREDICTED: relaxin-3 receptor 1 [Larimichthys crocea]
violet	EH28_03013	C2 calcium-dependent domain-containing protein 4C [Larimichthys crocea]
violet	EH28_24853	hypothetical protein EH28_24853 [Larimichthys crocea]
violet	EH28_24913	PREDICTED: pannexin-2 [Larimichthys crocea]
violet	EH28_24926	PREDICTED: coiled-coil domain-containing protein 113 [Larimichthys crocea]
violet	EH28_01887	Serine/threonine/tyrosine-interacting-like protein 1, partial [Larimichthys crocea]
violet	EH28_00234	LINE-1 type transposase domain-containing protein 1 [Larimichthys crocea]
violet	EH28_09905	putative serine/threonine-protein kinase SgK494, partial [Larimichthys crocea]
violet	EH28_00409	hypothetical protein EH28_00409 [Larimichthys crocea]
violet	EH28_13020	PREDICTED: phosphatidylinositol-glycan biosynthesis class X protein [Larimichthys crocea]
violet	EH28_13022	PREDICTED: ribonuclease P protein subunit p21 [Larimichthys crocea]
violet	EH28_01119	snRNA-activating protein complex subunit 4 [Larimichthys crocea]
violet	EH28_15522	Mitochondria-eating protein [Larimichthys crocea]
violet	EH28_08378	PREDICTED: relaxin-3 receptor 1 [Larimichthys crocea]
violet	EH28_19549	Tripartite motif-containing protein 47 [Larimichthys crocea]
violet	EH28_14758	Intraflagellar transport protein 80, partial [Larimichthys crocea]
violet	EH28_09539	hypothetical protein EH28_09539 [Larimichthys crocea]
violet	EH28_18542	PREDICTED: retinoschisin [Larimichthys crocea]
violet	EH28_24350	Prenylcysteine oxidase-like protein, partial [Larimichthys crocea]
violet	EH28_08118	Beta-1,4-mannosyl-glycoprotein 4-beta-N-acetylglucosaminyltransferase [Larimichthys crocea]
violet	EH28_08124	PREDICTED: cyclic AMP-dependent transcription factor ATF-4 isoform X2 [Larimichthys crocea]
violet	EH28_08133	Brain-specific angiogenesis inhibitor 1-associated protein 2-like protein 2 [Larimichthys crocea]
violet	EH28_10457	PREDICTED: NADH dehydrogenase [ubiquinone] 1 alpha subcomplex subunit 3 [Larimichthys crocea]
violet	EH28_12579	MAM domain-containing glycosylphosphatidylinositol anchor protein 2 [Larimichthys crocea]
violet	EH28_04386	Pol-RFamide neuropeptide [Larimichthys crocea]
violet	EH28_05294	Histone H2A.J [Larimichthys crocea]
violet	EH28_02249	PREDICTED: E3 ubiquitin-protein ligase TRIM39-like [Larimichthys crocea]
violet	EH28_19750	PREDICTED: probable G-protein coupled receptor 173 [Larimichthys crocea]
violet	EH28_12092	Glycerol-3-phosphate acyltransferase 4 [Larimichthys crocea]
violet	EH28_06838	Leucine-rich repeat and calponin domain-containing protein 4 [Larimichthys crocea]
violet	EH28_11378	Tubulin monoglycylase TTLL3 [Larimichthys crocea]
violet	EH28_00047	hypothetical protein EH28_00047 [Larimichthys crocea]
violet	EH28_18020	PREDICTED: stromal interaction molecule 2-like [Larimichthys crocea]
violet	EH28_23758	PREDICTED: transmembrane prolyl 4-hydroxylase-like [Larimichthys crocea]
violet	EH28_11647	Spermatogenesis-associated protein 7 [Larimichthys crocea]
violet	EH28_12265	COMM domain-containing protein 6 [Larimichthys crocea]
violet	EH28_13097	Protein phosphatase methylesterase 1 [Larimichthys crocea]
violet	EH28_02278	hypothetical protein EH28_02278 [Larimichthys crocea]
violet	EH28_12432	Growth arrest-specific protein 7 [Larimichthys crocea]
violet	EH28_05316	Transposable element Tc1 transposase [Larimichthys crocea]
violet	EH28_07961	TATA box-binding protein-like protein 2 [Larimichthys crocea]
violet	EH28_14616	PREDICTED: probable ubiquitin carboxyl-terminal hydrolase FAM188B [Larimichthys crocea]
violet	EH28_20386	hypothetical protein EH28_20386 [Larimichthys crocea]
violet	EH28_08592	PREDICTED: E3 ubiquitin-protein ligase TRIM21-like [Larimichthys crocea]
violet	EH28_08593	PREDICTED: E3 ubiquitin-protein ligase TRIM39-like [Larimichthys crocea]
violet	EH28_22763	Homeodomain-interacting protein kinase 3 [Larimichthys crocea]
violet	EH28_03141	Intercellular adhesion molecule 1 [Larimichthys crocea]
violet	EH28_10095	Zinc finger protein RFP [Larimichthys crocea]
violet	EH28_02999	hypothetical protein EH28_02999 [Larimichthys crocea]
violet	EH28_12516	PREDICTED: melatonin receptor type 1A [Larimichthys crocea]
violet	EH28_17545	PREDICTED: cytochrome c oxidase subunit 6B1-like [Larimichthys crocea]
violet	EH28_13973	PREDICTED: tripartite motif-containing protein 16-like [Larimichthys crocea]
violet	EH28_07612	Asparagine synthetase [glutamine-hydrolyzing] [Larimichthys crocea]
violet	EH28_10080	PREDICTED: uncharacterized protein LOC109139204 [Larimichthys crocea]
violet	EH28_25315	PREDICTED: RING finger protein 224-like [Larimichthys crocea]
violet	EH28_16155	PREDICTED: protein-methionine sulfoxide oxidase mical3a-like isoform X8 [Kryptolebias marmoratus]
violet	EH28_04924	PREDICTED: poly [ADP-ribose] polymerase 9 [Larimichthys crocea]
violet	EH28_16931	PhosphopantothenateUnknowncysteine ligase [Larimichthys crocea]
violet	EH28_02068	Ena/VASP-like protein [Larimichthys crocea]
violet	EH28_07248	PREDICTED: arginineUnknowntRNA ligase, cytoplasmic [Larimichthys crocea]
violet	EH28_03915	PREDICTED: mediator of RNA polymerase II transcription subunit 22 isoform X1 [Larimichthys crocea]
violet	EH28_10625	UPF0490 protein [Larimichthys crocea]
violet	EH28_10660	Protein Jumonji [Larimichthys crocea]
violet	EH28_08458	Fanconi anemia group B protein, partial [Larimichthys crocea]
violet	EH28_25088	Homeodomain-interacting protein kinase 2 [Larimichthys crocea]
violet	EH28_23177	Zinc finger BED domain-containing protein 1 [Larimichthys crocea]
violet	EH28_23251	P2X purinoceptor 4 [Larimichthys crocea]
violet	EH28_02796	Poly(ADP-ribose) glycohydrolase [Larimichthys crocea]
violet	EH28_21572	PREDICTED: tetraspanin-15 [Larimichthys crocea]
violet	EH28_04857	PREDICTED: histone H1-like [Larimichthys crocea]
violet	Larimichthys_crocea_newGene_10211	Unknown
violet	Larimichthys_crocea_newGene_1032	Unknown
violet	Larimichthys_crocea_newGene_10502	Unknown
violet	Larimichthys_crocea_newGene_10507	Unknown
violet	Larimichthys_crocea_newGene_10537	Unknown
violet	Larimichthys_crocea_newGene_10702	Unknown
violet	Larimichthys_crocea_newGene_10803	Unknown
violet	Larimichthys_crocea_newGene_10829	Unknown
violet	Larimichthys_crocea_newGene_10974	Unknown
violet	Larimichthys_crocea_newGene_11045	Unknown
violet	Larimichthys_crocea_newGene_11095	Unknown
violet	Larimichthys_crocea_newGene_11102	Unknown
violet	Larimichthys_crocea_newGene_11106	Unknown
violet	Larimichthys_crocea_newGene_11948	Unknown
violet	Larimichthys_crocea_newGene_12204	Unknown
violet	Larimichthys_crocea_newGene_12212	Unknown
violet	Larimichthys_crocea_newGene_12275	Unknown
violet	Larimichthys_crocea_newGene_12978	Unknown
violet	Larimichthys_crocea_newGene_13060	Unknown
violet	Larimichthys_crocea_newGene_13537	Unknown
violet	Larimichthys_crocea_newGene_13726	Unknown
violet	Larimichthys_crocea_newGene_14020	Unknown
violet	Larimichthys_crocea_newGene_14073	Unknown
violet	Larimichthys_crocea_newGene_14192	Unknown
violet	Larimichthys_crocea_newGene_14421	Unknown
violet	Larimichthys_crocea_newGene_14861	Unknown
violet	Larimichthys_crocea_newGene_15034	Unknown
violet	Larimichthys_crocea_newGene_15315	Unknown
violet	Larimichthys_crocea_newGene_15316	Unknown
violet	Larimichthys_crocea_newGene_2168	Unknown
violet	Larimichthys_crocea_newGene_2283	Unknown
violet	Larimichthys_crocea_newGene_2546	Unknown
violet	Larimichthys_crocea_newGene_3387	Unknown
violet	Larimichthys_crocea_newGene_3480	Unknown
violet	Larimichthys_crocea_newGene_4059	Unknown
violet	Larimichthys_crocea_newGene_4411	Unknown
violet	Larimichthys_crocea_newGene_4591	Unknown
violet	Larimichthys_crocea_newGene_5256	Unknown
violet	Larimichthys_crocea_newGene_5260	Unknown
violet	Larimichthys_crocea_newGene_5407	Unknown
violet	Larimichthys_crocea_newGene_566	Unknown
violet	Larimichthys_crocea_newGene_5721	Unknown
violet	Larimichthys_crocea_newGene_5823	Unknown
violet	Larimichthys_crocea_newGene_5900	Unknown
violet	Larimichthys_crocea_newGene_5901	Unknown
violet	Larimichthys_crocea_newGene_631	Unknown
violet	Larimichthys_crocea_newGene_636	Unknown
violet	Larimichthys_crocea_newGene_647	Unknown
violet	Larimichthys_crocea_newGene_6584	Unknown
violet	Larimichthys_crocea_newGene_6752	Unknown
violet	Larimichthys_crocea_newGene_6806	Unknown
violet	Larimichthys_crocea_newGene_6868	Unknown
violet	Larimichthys_crocea_newGene_6989	Unknown
violet	Larimichthys_crocea_newGene_7112	Unknown
violet	Larimichthys_crocea_newGene_7394	Unknown
violet	Larimichthys_crocea_newGene_7471	Unknown
violet	Larimichthys_crocea_newGene_7739	Unknown
violet	Larimichthys_crocea_newGene_7865	Unknown
violet	Larimichthys_crocea_newGene_7916	Unknown
violet	Larimichthys_crocea_newGene_837	Unknown
violet	Larimichthys_crocea_newGene_8503	Unknown
violet	Larimichthys_crocea_newGene_8690	Unknown
violet	Larimichthys_crocea_newGene_8704	Unknown
violet	Larimichthys_crocea_newGene_8764	Unknown
violet	Larimichthys_crocea_newGene_8973	Unknown
violet	Larimichthys_crocea_newGene_9742	Unknown
tan	EH28_12535	Paired box protein Pax-5 [Larimichthys crocea]
tan	EH28_12384	PREDICTED: sia-alpha-2,3-Gal-beta-1,4-GlcNAc-R:alpha 2,8-sialyltransferase isoform X2 [Larimichthys crocea]
tan	EH28_12385	PREDICTED: one cut domain family member 2 isoform X2 [Larimichthys crocea]
tan	EH28_16215	Rho GTPase-activating protein 24 [Larimichthys crocea]
tan	EH28_16222	PREDICTED: nucleoside diphosphate kinase homolog 5 [Larimichthys crocea]
tan	EH28_16232	PREDICTED: alpha-1A adrenergic receptor-like [Larimichthys crocea]
tan	EH28_16243	PREDICTED: sideroflexin-1 [Larimichthys crocea]
tan	EH28_10800	Tudor domain-containing protein 7A [Larimichthys crocea]
tan	EH28_16270	PREDICTED: cis-aconitate decarboxylase-like [Larimichthys crocea]
tan	EH28_16271	putative tRNA threonylcarbamoyladenosine biosynthesis protein YwlC [Larimichthys crocea]
tan	EH28_16272	PREDICTED: uncharacterized protein LOC104923207 [Larimichthys crocea]
tan	EH28_16273	PREDICTED: ES1 protein homolog, mitochondrial [Larimichthys crocea]
tan	EH28_06422	PREDICTED: store-operated calcium entry regulator STIMATE-like [Larimichthys crocea]
tan	EH28_06424	PREDICTED: inter-alpha-trypsin inhibitor heavy chain H2 [Larimichthys crocea]
tan	EH28_06425	PREDICTED: DNA/RNA-binding protein KIN17 [Larimichthys crocea]
tan	EH28_19241	Anoctamin-1 [Larimichthys crocea]
tan	EH28_19257	PREDICTED: sodium-coupled neutral amino acid transporter 4 [Larimichthys crocea]
tan	EH28_10801	ATP-binding cassette sub-family A member 1 [Larimichthys crocea]
tan	EH28_08781	C-type mannose receptor 2 [Larimichthys crocea]
tan	EH28_10372	hypothetical protein EH28_10372 [Larimichthys crocea]
tan	EH28_10375	Centromere protein J [Larimichthys crocea]
tan	EH28_10380	Solute carrier family 22 member 2 [Larimichthys crocea]
tan	EH28_10381	PREDICTED: plasminogen [Larimichthys crocea]
tan	EH28_10385	PREDICTED: protein unc-93 homolog A [Larimichthys crocea]
tan	EH28_10390	Hepatocyte nuclear factor 3-beta [Larimichthys crocea]
tan	EH28_06919	PREDICTED: uncharacterized protein LOC104918974 [Larimichthys crocea]
tan	EH28_14038	PREDICTED: 3-oxo-5-beta-steroid 4-dehydrogenase-like [Larimichthys crocea]
tan	EH28_14039	PREDICTED: sodium- and chloride-dependent GABA transporter 2-like [Larimichthys crocea]
tan	EH28_14054	PREDICTED: uncharacterized protein LOC104921026 [Larimichthys crocea]
tan	EH28_04597	PREDICTED: protein transport protein Sec24D-like isoform X2 [Larimichthys crocea]
tan	EH28_05713	Ankyrin repeat domain-containing protein 6 [Larimichthys crocea]
tan	EH28_08333	SH2B adapter protein 1 [Larimichthys crocea]
tan	EH28_08340	PREDICTED: nuclear protein 1 [Larimichthys crocea]
tan	EH28_14689	PREDICTED: transmembrane protein 150B [Larimichthys crocea]
tan	EH28_14695	Dentin matrix protein 4 [Larimichthys crocea]
tan	EH28_14710	Progesterone-induced-blocking factor 1 [Larimichthys crocea]
tan	EH28_03739	PREDICTED: glutamate dehydrogenase, mitochondrial [Larimichthys crocea]
tan	EH28_13302	Regulating synaptic membrane exocytosis protein 1 [Larimichthys crocea]
tan	EH28_13317	Secernin-2 [Larimichthys crocea]
tan	EH28_13319	hypothetical protein EH28_13319 [Larimichthys crocea]
tan	EH28_13320	PREDICTED: group XIIB secretory phospholipase A2-like protein [Larimichthys crocea]
tan	EH28_13322	Integrin alpha-L [Larimichthys crocea]
tan	EH28_13349	PREDICTED: ras GTPase-activating-like protein IQGAP1 isoform X2 [Larimichthys crocea]
tan	EH28_01431	PREDICTED: calponin-3 [Larimichthys crocea]
tan	EH28_21594	Alpha-N-acetylgalactosaminide alpha-2,6-sialyltransferase 3 [Larimichthys crocea]
tan	EH28_21607	PREDICTED: NAD kinase-like isoform X1 [Larimichthys crocea]
tan	EH28_21608	Translocation protein SEC62 [Larimichthys crocea]
tan	EH28_21611	Apolipoprotein D [Larimichthys crocea]
tan	EH28_21646	PREDICTED: ribosome-binding protein 1 isoform X2 [Larimichthys crocea]
tan	EH28_21650	PREDICTED: glycine N-acyltransferase-like protein 3 [Larimichthys crocea]
tan	EH28_21651	PREDICTED: cystatin [Larimichthys crocea]
tan	EH28_21652	PREDICTED: epoxide hydrolase 1-like [Larimichthys crocea]
tan	EH28_02233	PREDICTED: semaphorin-3aa-like, partial [Larimichthys crocea]
tan	EH28_02859	Chromatin complexes subunit BAP18, partial [Larimichthys crocea]
tan	EH28_02860	PREDICTED: protein FAM122A-like isoform X1 [Larimichthys crocea]
tan	EH28_02861	Schwannomin-interacting protein 1 [Larimichthys crocea]
tan	EH28_15475	Cell adhesion molecule 1 [Larimichthys crocea]
tan	EH28_15476	Neural cell adhesion molecule 1 [Larimichthys crocea]
tan	EH28_02864	PREDICTED: solute carrier family 13 member 5-like [Larimichthys crocea]
tan	EH28_10200	PREDICTED: glycine N-methyltransferase [Larimichthys crocea]
tan	EH28_02865	Pigment epithelium-derived factor [Larimichthys crocea]
tan	EH28_16581	PREDICTED: Krueppel-like factor 15 [Larimichthys crocea]
tan	EH28_16586	Zinc finger and BTB domain-containing protein 16-A [Larimichthys crocea]
tan	EH28_18665	PREDICTED: low-density lipoprotein receptor-related protein 11 [Larimichthys crocea]
tan	EH28_18671	PREDICTED: toll-like receptor 5 [Larimichthys crocea]
tan	EH28_18697	PREDICTED: apolipoprotein B-100-like [Larimichthys crocea]
tan	EH28_18699	Apolipoprotein B-100 [Larimichthys crocea]
tan	EH28_02876	Pigment epithelium-derived factor [Larimichthys crocea]
tan	EH28_18709	putative cationic amino acid transporter [Larimichthys crocea]
tan	EH28_02877	PREDICTED: solute carrier family 13 member 5-like [Larimichthys crocea]
tan	EH28_07651	Phosphatidylserine decarboxylase proenzyme, partial [Larimichthys crocea]
tan	EH28_07673	Storkhead-box protein 1 [Larimichthys crocea]
tan	EH28_07674	PREDICTED: storkhead-box protein 2-like isoform X2 [Larimichthys crocea]
tan	EH28_02880	hypothetical protein EH28_02880 [Larimichthys crocea]
tan	EH28_02881	PREDICTED: protein FAM122A-like isoform X1 [Larimichthys crocea]
tan	EH28_09574	PREDICTED: complement C1q-like protein 3 [Larimichthys crocea]
tan	EH28_06647	C-1-tetrahydrofolate synthase, cytoplasmic [Larimichthys crocea]
tan	EH28_06654	Tumor necrosis factor alpha-induced protein 2 [Larimichthys crocea]
tan	EH28_18170	Chymotrypsin-like elastase family member 3B [Larimichthys crocea]
tan	EH28_06671	PREDICTED: phosducin [Larimichthys crocea]
tan	EH28_06673	Proteoglycan 4 [Larimichthys crocea]
tan	EH28_12683	Lipid phosphate phosphatase-related protein type 5 [Larimichthys crocea]
tan	EH28_12685	Lipid phosphate phosphatase-related protein type 4 [Larimichthys crocea]
tan	EH28_12686	hypothetical protein EH28_12686 [Larimichthys crocea]
tan	EH28_12689	PREDICTED: alpha-tocopherol transfer protein [Larimichthys crocea]
tan	EH28_12709	Dihydropyrimidine dehydrogenase [NADP(+)] [Larimichthys crocea]
tan	EH28_11246	Thimet oligopeptidase [Larimichthys crocea]
tan	EH28_11263	Apolipoprotein B-100 [Larimichthys crocea]
tan	EH28_00533	HHIP-like protein 1 [Larimichthys crocea]
tan	EH28_14631	Zona pellucida-like domain-containing protein 1 [Larimichthys crocea]
tan	EH28_14632	PREDICTED: uncharacterized protein LOC104918020 [Larimichthys crocea]
tan	EH28_14645	PREDICTED: BMP/retinoic acid-inducible neural-specific protein 3-like isoform X1 [Larimichthys crocea]
tan	EH28_06148	PREDICTED: protein Tob2 [Larimichthys crocea]
tan	EH28_06151	PREDICTED: cold shock domain-containing protein C2 [Larimichthys crocea]
tan	EH28_06153	Heat-stable enterotoxin receptor [Larimichthys crocea]
tan	EH28_12127	PREDICTED: phosphate-regulating neutral endopeptidase [Larimichthys crocea]
tan	EH28_12133	Gamma-glutamyl hydrolase [Larimichthys crocea]
tan	EH28_06051	Transient receptor potential cation channel subfamily M member 2 [Larimichthys crocea]
tan	EH28_06052	PREDICTED: mitogen-activated protein kinase kinase kinase 13 isoform X2 [Larimichthys crocea]
tan	EH28_03332	PREDICTED: fibrinogen alpha chain [Larimichthys crocea]
tan	EH28_03334	Fibrinogen beta chain [Larimichthys crocea]
tan	EH28_12478	PREDICTED: alanine aminotransferase 2-like isoform X1 [Larimichthys crocea]
tan	EH28_12487	GATA-binding factor 6-A [Larimichthys crocea]
tan	EH28_12489	PREDICTED: phospholipase ABHD3 isoform X1 [Larimichthys crocea]
tan	EH28_12490	GREB1-like protein [Larimichthys crocea]
tan	EH28_12497	Corticotropin-releasing factor receptor 2, partial [Larimichthys crocea]
tan	EH28_12499	Parathyroid hormone/parathyroid hormone-related peptide receptor [Larimichthys crocea]
tan	EH28_12500	PREDICTED: transmembrane inner ear expressed protein [Larimichthys crocea]
tan	EH28_21378	Tubulin-specific chaperone E [Larimichthys crocea]
tan	EH28_21403	PREDICTED: apolipoprotein C-II [Larimichthys crocea]
tan	EH28_21404	hypothetical protein EH28_21404 [Larimichthys crocea]
tan	EH28_21407	PREDICTED: apolipoprotein A-IV-like [Larimichthys crocea]
tan	EH28_21408	PREDICTED: apolipoprotein A-IV [Larimichthys crocea]
tan	EH28_21416	PREDICTED: trypsin [Larimichthys crocea]
tan	EH28_21417	PREDICTED: anionic trypsin-1-like [Larimichthys crocea]
tan	EH28_21418	Trypsin-1 [Larimichthys crocea]
tan	EH28_21419	PREDICTED: trypsin-2-like isoform X1 [Larimichthys crocea]
tan	EH28_18213	PREDICTED: microsomal triglyceride transfer protein large subunit [Larimichthys crocea]
tan	EH28_24794	Serine/threonine-protein kinase spk-1 [Larimichthys crocea]
tan	EH28_24832	PREDICTED: carbohydrate sulfotransferase 11 [Larimichthys crocea]
tan	EH28_24847	Cyclin-dependent kinase 18 [Larimichthys crocea]
tan	EH28_24848	Major facilitator superfamily domain-containing protein 4-A [Larimichthys crocea]
tan	EH28_05907	UDP-glucuronosyltransferase 1-2 [Larimichthys crocea]
tan	EH28_07088	Hemicentin-2 [Larimichthys crocea]
tan	EH28_21811	PREDICTED: mammalian ependymin-related protein 1 [Larimichthys crocea]
tan	EH28_21853	PREDICTED: neuropilin-1a-like isoform X2 [Larimichthys crocea]
tan	EH28_00856	Prothrombin [Larimichthys crocea]
tan	EH28_00858	E3 ubiquitin-protein ligase HRD1 [Larimichthys crocea]
tan	EH28_00861	PREDICTED: vitamin K-dependent protein Z-like [Larimichthys crocea]
tan	EH28_00862	PREDICTED: uncharacterized protein LOC104936794 [Larimichthys crocea]
tan	EH28_00864	Coagulation factor VII [Larimichthys crocea]
tan	EH28_00865	hypothetical protein EH28_00865 [Larimichthys crocea]
tan	EH28_00866	PREDICTED: coagulation factor VII [Larimichthys crocea]
tan	EH28_16282	PREDICTED: solute carrier family 22 member 13-like [Larimichthys crocea]
tan	EH28_22864	PREDICTED: alpha-aminoadipic semialdehyde synthase, mitochondrial isoform X2 [Larimichthys crocea]
tan	EH28_22884	Acyl-coenzyme A thioesterase 4 [Larimichthys crocea]
tan	EH28_22888	Coagulation factor X [Larimichthys crocea]
tan	EH28_13481	PREDICTED: fatty acid-binding protein, liver [Larimichthys crocea]
tan	EH28_01621	C-type lectin domain family 4 member E [Larimichthys crocea]
tan	EH28_01622	Phospholipase A2, major isoenzyme [Larimichthys crocea]
tan	EH28_06312	PREDICTED: calumenin isoform X1 [Larimichthys crocea]
tan	EH28_01625	PREDICTED: hepatocyte nuclear factor 1-alpha [Larimichthys crocea]
tan	EH28_07521	Solute carrier family 12 member 5 [Larimichthys crocea]
tan	EH28_07524	PREDICTED: MAP kinase-activated protein kinase 2 [Larimichthys crocea]
tan	EH28_07526	hypothetical protein EH28_07526 [Larimichthys crocea]
tan	EH28_07527	PREDICTED: renin [Larimichthys crocea]
tan	EH28_07528	Membrane-associated guanylate kinase, WW and PDZ domain-containing protein 1 [Larimichthys crocea]
tan	EH28_19145	PREDICTED: adipocyte plasma membrane-associated protein [Larimichthys crocea]
tan	EH28_19179	Opioid-binding protein/cell adhesion molecule [Larimichthys crocea]
tan	EH28_08886	Zinc finger protein RFP [Larimichthys crocea]
tan	EH28_08889	Urea transporter 1 [Larimichthys crocea]
tan	EH28_10462	PREDICTED: testican-2 isoform X2 [Larimichthys crocea]
tan	EH28_10475	PREDICTED: RPE-retinal G protein-coupled receptor [Larimichthys crocea]
tan	EH28_10479	PREDICTED: 2-oxoglutarate dehydrogenase-like, mitochondrial [Larimichthys crocea]
tan	EH28_10491	Semaphorin-4G [Larimichthys crocea]
tan	EH28_10497	PREDICTED: S-adenosylmethionine synthase isoform X1 [Larimichthys crocea]
tan	EH28_09001	PREDICTED: alpha-2-HS-glycoprotein-like [Larimichthys crocea]
tan	EH28_03835	Protein turtle [Larimichthys crocea]
tan	EH28_01987	Progesterone-induced-blocking factor 1 [Larimichthys crocea]
tan	EH28_06700	CMP-N-acetylneuraminate-beta-galactosamide-alpha-2,3-sialyltransferase 4 [Larimichthys crocea]
tan	EH28_06706	PREDICTED: beta-galactosidase-1-like protein 2 isoform X1 [Larimichthys crocea]
tan	EH28_06708	Sialate O-acetylesterase [Larimichthys crocea]
tan	EH28_06710	PREDICTED: collagenase 3 [Larimichthys crocea]
tan	EH28_06714	PREDICTED: tsukushin isoform X1 [Larimichthys crocea]
tan	EH28_06717	PREDICTED: glycerophosphodiester phosphodiesterase domain-containing protein 5 isoform X2 [Larimichthys crocea]
tan	EH28_06335	Enoyl-CoA delta isomerase 2, mitochondrial [Larimichthys crocea]
tan	EH28_00215	Sodium/calcium exchanger 1 [Larimichthys crocea]
tan	EH28_08539	Murinoglobulin-2 [Larimichthys crocea]
tan	EH28_08540	Alpha-2-macroglobulin [Larimichthys crocea]
tan	EH28_08541	hypothetical protein EH28_08541 [Larimichthys crocea]
tan	EH28_08543	Ovostatin [Larimichthys crocea]
tan	EH28_08544	Alpha-2-macroglobulin [Larimichthys crocea]
tan	EH28_08547	GTPase IMAP family member 8 [Larimichthys crocea]
tan	EH28_12002	PREDICTED: aldehyde dehydrogenase family 9 member A1 [Larimichthys crocea]
tan	EH28_15016	PREDICTED: protein FAM8A1 [Larimichthys crocea]
tan	EH28_15017	PREDICTED: myelin P2 protein [Larimichthys crocea]
tan	EH28_15049	Extracellular sulfatase Sulf-2 [Larimichthys crocea]
tan	EH28_23266	PREDICTED: alanine aminotransferase 2-like [Larimichthys crocea]
tan	EH28_23269	hypothetical protein EH28_23269 [Larimichthys crocea]
tan	EH28_23279	Complement component C8 gamma chain [Larimichthys crocea]
tan	EH28_23283	High choriolytic enzyme 1 [Larimichthys crocea]
tan	EH28_03394	Complement C1q tumor necrosis factor-related protein 4 [Larimichthys crocea]
tan	EH28_23298	PREDICTED: zinc-binding protein A33 [Larimichthys crocea]
tan	EH28_03396	hypothetical protein EH28_03396 [Larimichthys crocea]
tan	EH28_23322	Annexin A6 [Larimichthys crocea]
tan	EH28_23324	PREDICTED: glutathione peroxidase 3 [Larimichthys crocea]
tan	EH28_23325	Epididymal secretory glutathione peroxidase [Larimichthys crocea]
tan	EH28_02735	Laminin subunit beta-3 [Larimichthys crocea]
tan	EH28_02739	Calcium-dependent secretion activator [Larimichthys crocea]
tan	EH28_04890	PREDICTED: uncharacterized protein LOC104939079 [Larimichthys crocea]
tan	EH28_01744	Solute carrier family 2, facilitated glucose transporter member 5 [Larimichthys crocea]
tan	EH28_08304	androgen receptor [Larimichthys crocea]
tan	EH28_11689	Cysteine sulfinic acid decarboxylase [Larimichthys crocea]
tan	EH28_11711	Low-density lipoprotein receptor-related protein 1 [Larimichthys crocea]
tan	EH28_11721	DnaJ [Larimichthys crocea]
tan	EH28_17036	Sterol O-acyltransferase 1 [Larimichthys crocea]
tan	EH28_17054	hypothetical protein EH28_17054 [Larimichthys crocea]
tan	EH28_17055	PREDICTED: solute carrier family 23 member 2 [Larimichthys crocea]
tan	EH28_05075	Cholesterol 7-alpha-monooxygenase [Larimichthys crocea]
tan	EH28_05078	Epidermal retinol dehydrogenase 2 [Larimichthys crocea]
tan	EH28_06085	Calcium/calmodulin-dependent protein kinase type 1G [Larimichthys crocea]
tan	EH28_06087	PREDICTED: protein pitchfork [Larimichthys crocea]
tan	EH28_04918	Sex hormone-binding globulin [Larimichthys crocea]
tan	EH28_18584	Cysteine-rich secretory protein LCCL domain-containing 1 [Larimichthys crocea]
tan	EH28_18585	hypothetical protein EH28_18585 [Larimichthys crocea]
tan	EH28_18586	hypothetical protein EH28_18586 [Larimichthys crocea]
tan	EH28_18587	hypothetical protein EH28_18587 [Larimichthys crocea]
tan	EH28_18598	Selenoprotein Pb [Larimichthys crocea]
tan	EH28_18604	PREDICTED: 4-aminobutyrate aminotransferase, mitochondrial [Larimichthys crocea]
tan	EH28_18612	PREDICTED: properdin [Larimichthys crocea]
tan	EH28_18646	GTPase IMAP family member 8 [Larimichthys crocea]
tan	EH28_01854	PREDICTED: acetyl-coenzyme A synthetase, cytoplasmic [Larimichthys crocea]
tan	EH28_15497	Histamine N-methyltransferase, partial [Larimichthys crocea]
tan	EH28_09886	Acyl-CoA-binding protein [Larimichthys crocea]
tan	EH28_15513	PREDICTED: motor neuron and pancreas homeobox protein 1 [Larimichthys crocea]
tan	EH28_17320	G-protein coupled receptor family C group 5 member C [Larimichthys crocea]
tan	EH28_17331	PREDICTED: fatty acid desaturase 6 [Larimichthys crocea]
tan	EH28_17365	PREDICTED: arginase-1 [Larimichthys crocea]
tan	EH28_17369	Phytanoyl-CoA hydroxylase-interacting protein-like protein [Larimichthys crocea]
tan	EH28_17370	PREDICTED: APOBEC1 complementation factor isoform X1 [Larimichthys crocea]
tan	EH28_17371	cGMP-dependent protein kinase 1 [Larimichthys crocea]
tan	EH28_17374	PREDICTED: microfibril-associated glycoprotein 4-like [Larimichthys crocea]
tan	EH28_20263	PREDICTED: noelin isoform X1 [Larimichthys crocea]
tan	EH28_22577	PREDICTED: growth/differentiation factor 6 [Larimichthys crocea]
tan	EH28_22578	PREDICTED: syntabulin isoform X1 [Larimichthys crocea]
tan	EH28_22590	Cytosolic 10-formyltetrahydrofolate dehydrogenase [Larimichthys crocea]
tan	EH28_22593	PREDICTED: Krueppel-like factor 15 [Larimichthys crocea]
tan	EH28_22611	Serine incorporator 1 [Larimichthys crocea]
tan	EH28_01763	PREDICTED: cytidine deaminase [Larimichthys crocea]
tan	EH28_03856	PREDICTED: uncharacterized protein LOC109140893 [Larimichthys crocea]
tan	EH28_03860	hypothetical protein EH28_03860 [Larimichthys crocea]
tan	EH28_03861	hypothetical protein EH28_03861 [Larimichthys crocea]
tan	EH28_04603	UDP-glucuronosyltransferase 2A1 [Larimichthys crocea]
tan	EH28_04615	PREDICTED: very long-chain acyl-CoA synthetase-like [Larimichthys crocea]
tan	EH28_04616	Very long-chain acyl-CoA synthetase [Larimichthys crocea]
tan	EH28_15679	hypothetical protein EH28_15679 [Larimichthys crocea]
tan	EH28_08003	Acyl-CoA desaturase [Larimichthys crocea]
tan	EH28_08024	Calcium-activated potassium channel subunit alpha-1 [Larimichthys crocea]
tan	EH28_10833	Histidine ammonia-lyase [Larimichthys crocea]
tan	EH28_09035	PREDICTED: G protein-activated inward rectifier potassium channel 3-like [Larimichthys crocea]
tan	EH28_15459	PREDICTED: polyhomeotic-like protein 2 [Larimichthys crocea]
tan	EH28_09079	A disintegrin and metalloproteinase with thrombospondin motifs 2 [Larimichthys crocea]
tan	EH28_09086	PREDICTED: dachshund homolog 2-like [Larimichthys crocea]
tan	EH28_09095	PREDICTED: alpha-1A adrenergic receptor isoform X1 [Larimichthys crocea]
tan	EH28_05790	PREDICTED: claudin-15-like isoform X1 [Larimichthys crocea]
tan	EH28_05793	Mannose-P-dolichol utilization defect 1 protein [Larimichthys crocea]
tan	EH28_05805	PREDICTED: ceramide-1-phosphate transfer protein-like [Larimichthys crocea]
tan	EH28_05808	Diacylglycerol O-acyltransferase 2 [Larimichthys crocea]
tan	EH28_10157	Deleted in malignant brain tumors 1 protein, partial [Larimichthys crocea]
tan	EH28_20724	PREDICTED: epidermal growth factor receptor kinase substrate 8-like protein 3 [Larimichthys crocea]
tan	EH28_20761	Casein kinase I isoform epsilon [Larimichthys crocea]
tan	EH28_10162	PREDICTED: transcription factor 21 [Larimichthys crocea]
tan	EH28_20767	PREDICTED: transmembrane protein 238-like [Larimichthys crocea]
tan	EH28_20794	PREDICTED: low-density lipoprotein receptor [Larimichthys crocea]
tan	EH28_10167	Aldehyde dehydrogenase family 8 member A1 [Larimichthys crocea]
tan	EH28_07104	Band 4.1-like protein 5 [Larimichthys crocea]
tan	EH28_06775	SCO-spondin [Larimichthys crocea]
tan	EH28_06776	PREDICTED: amiloride-sensitive amine oxidase [copper-containing] [Larimichthys crocea]
tan	EH28_10170	PREDICTED: cAMP-specific 3&apos;,5&apos;-cyclic phosphodiesterase 7B [Larimichthys crocea]
tan	EH28_17658	Cyclic AMP-responsive element-binding protein 3-like protein 3-B [Larimichthys crocea]
tan	EH28_17659	PREDICTED: relaxin-3 receptor 1 [Larimichthys crocea]
tan	EH28_17680	Syndecan-2-B [Larimichthys crocea]
tan	EH28_17681	Protein phosphatase 1 regulatory subunit 36 [Larimichthys crocea]
tan	EH28_17682	PREDICTED: thiopurine S-methyltransferase isoform X1 [Larimichthys crocea]
tan	EH28_17687	hypothetical protein EH28_17687 [Larimichthys crocea]
tan	EH28_17688	hypothetical protein EH28_17688 [Larimichthys crocea]
tan	EH28_10177	Iodotyrosine dehalogenase 1 [Larimichthys crocea]
tan	EH28_02746	PREDICTED: protein phosphatase 1 regulatory subunit 3C [Larimichthys crocea]
tan	EH28_11124	Large neutral amino acids transporter small subunit 3 [Larimichthys crocea]
tan	EH28_10179	Iodotyrosine dehalogenase 1 [Larimichthys crocea]
tan	EH28_11132	Vascular endothelial growth factor C [Larimichthys crocea]
tan	EH28_01164	PREDICTED: emopamil-binding protein-like [Larimichthys crocea]
tan	EH28_10181	PREDICTED: protein FAM84A [Larimichthys crocea]
tan	EH28_18257	Cytochrome P450 3A30, partial [Larimichthys crocea]
tan	EH28_18258	Cytochrome P450 3A40 [Larimichthys crocea]
tan	EH28_20821	PREDICTED: MAGUK p55 subfamily member 6-like isoform X1 [Larimichthys crocea]
tan	EH28_18284	PREDICTED: cysteine dioxygenase type 1 [Larimichthys crocea]
tan	EH28_14061	PREDICTED: cytochrome c oxidase subunit 8B, mitochondrial-like [Larimichthys crocea]
tan	EH28_14067	PREDICTED: cholesterol 24-hydroxylase [Larimichthys crocea]
tan	EH28_14074	Hormonally up-regulated neu tumor-associated kinase [Larimichthys crocea]
tan	EH28_14080	PREDICTED: chloride intracellular channel protein 5-like [Larimichthys crocea]
tan	EH28_14090	PREDICTED: angiopoietin-related protein 4-like [Larimichthys crocea]
tan	EH28_08496	PREDICTED: neutral cholesterol ester hydrolase 1 [Larimichthys crocea]
tan	EH28_08504	Solute carrier family 2, facilitated glucose transporter member 2, partial [Larimichthys crocea]
tan	EH28_15193	Complement C3 [Larimichthys crocea]
tan	EH28_15207	PREDICTED: 4-hydroxy-2-oxoglutarate aldolase, mitochondrial isoform X1 [Larimichthys crocea]
tan	EH28_15208	PREDICTED: ADP-ribosylation factor-like protein 14 [Larimichthys crocea]
tan	EH28_06460	PREDICTED: protein phosphatase 1 regulatory subunit 3G [Larimichthys crocea]
tan	EH28_06461	PREDICTED: cytochrome b5 isoform X1 [Larimichthys crocea]
tan	EH28_17909	PREDICTED: retinol-binding protein 2 [Larimichthys crocea]
tan	EH28_17941	PREDICTED: endonuclease domain-containing 1 protein [Larimichthys crocea]
tan	EH28_19302	Retrotransposable element Tf2 protein type 1 [Larimichthys crocea]
tan	EH28_20853	UPF0661 TPR repeat-containing protein [Larimichthys crocea]
tan	EH28_19357	PREDICTED: heparan sulfate glucosamine 3-O-sulfotransferase 3B1 [Larimichthys crocea]
tan	EH28_19359	PREDICTED: heparan sulfate glucosamine 3-O-sulfotransferase 3A1-like [Larimichthys crocea]
tan	EH28_10534	Integrin alpha-9 [Larimichthys crocea]
tan	EH28_10547	PREDICTED: group XIIB secretory phospholipase A2-like protein isoform X2 [Larimichthys crocea]
tan	EH28_10548	PREDICTED: oncoprotein-induced transcript 3 protein [Larimichthys crocea]
tan	EH28_14249	Type I iodothyronine deiodinase [Larimichthys crocea]
tan	EH28_14253	PREDICTED: galectin-3-binding protein B-like [Larimichthys crocea]
tan	EH28_02538	PREDICTED: receptor tyrosine-protein kinase erbB-2 isoform X2 [Larimichthys crocea]
tan	EH28_02554	PREDICTED: protein ADP-ribosylarginine hydrolase [Larimichthys crocea]
tan	EH28_02374	PREDICTED: kinesin-like protein KIF9 [Larimichthys crocea]
tan	EH28_02384	hypothetical protein EH28_02384 [Larimichthys crocea]
tan	EH28_02390	PREDICTED: SWI/SNF-related matrix-associated actin-dependent regulator of chromatin subfamily D member 3 isoform X2 [Paralichthys olivaceus]
tan	EH28_05561	Alpha-2A adrenergic receptor [Larimichthys crocea]
tan	EH28_21455	PREDICTED: 5-hydroxyisourate hydrolase-like isoform X1 [Larimichthys crocea]
tan	EH28_21462	Furin-1 [Larimichthys crocea]
tan	EH28_21485	PREDICTED: protogenin [Larimichthys crocea]
tan	EH28_21494	PREDICTED: retinal dehydrogenase 2 [Larimichthys crocea]
tan	EH28_21496	PREDICTED: hepatic triacylglycerol lipase isoform X1 [Larimichthys crocea]
tan	EH28_21508	PH domain leucine-rich repeat-containing protein phosphatase 2 [Larimichthys crocea]
tan	EH28_21512	Hepatocyte nuclear factor 4-beta [Larimichthys crocea]
tan	EH28_21520	PREDICTED: glycine cleavage system H protein, mitochondrial [Larimichthys crocea]
tan	EH28_20885	PREDICTED: cadherin-17 [Larimichthys crocea]
tan	EH28_03777	PREDICTED: peroxisomal bifunctional enzyme [Larimichthys crocea]
tan	EH28_07548	PREDICTED: transcription factor GATA-4 [Larimichthys crocea]
tan	EH28_00503	PREDICTED: guanine deaminase [Larimichthys crocea]
tan	EH28_21171	PREDICTED: inactive phospholipase D5-like isoform X1 [Larimichthys crocea]
tan	EH28_21187	PREDICTED: hydroxyacid oxidase 1 [Larimichthys crocea]
tan	EH28_21197	Serine/threonine-protein phosphatase PP1-beta catalytic subunit [Larimichthys crocea]
tan	EH28_21217	PREDICTED: immunoglobulin superfamily member 5 isoform X1 [Larimichthys crocea]
tan	EH28_21228	PREDICTED: glucose-6-phosphate exchanger SLC37A4 [Larimichthys crocea]
tan	EH28_21229	PREDICTED: cilia- and flagella-associated protein 45-like [Larimichthys crocea]
tan	EH28_01617	L-asparaginase [Larimichthys crocea]
tan	EH28_00250	Inter-alpha-trypsin inhibitor heavy chain H3, partial [Larimichthys crocea]
tan	EH28_14878	PREDICTED: putative hydroxypyruvate isomerase [Larimichthys crocea]
tan	EH28_20159	PREDICTED: parathyroid hormone/parathyroid hormone-related peptide receptor-like isoform X1 [Larimichthys crocea]
tan	EH28_20177	Formiminotransferase N-terminal subdomain-containing protein [Larimichthys crocea]
tan	EH28_20180	PREDICTED: ly6/PLAUR domain-containing protein 1 [Larimichthys crocea]
tan	EH28_20183	G-protein coupled receptor 39 [Larimichthys crocea]
tan	EH28_20198	PREDICTED: bile acid receptor-like isoform X1 [Larimichthys crocea]
tan	EH28_20229	Calcitonin-related peptide type 1 receptor [Larimichthys crocea]
tan	EH28_20230	vitamin D3 receptor A [Labrus bergylta]
tan	EH28_04393	putative cationic amino acid transporter [Larimichthys crocea]
tan	EH28_20928	PREDICTED: interleukin-6 receptor subunit alpha-like isoform X1 [Larimichthys crocea]
tan	EH28_04409	Chondrolectin [Larimichthys crocea]
tan	EH28_09418	PREDICTED: tissue factor pathway inhibitor-like isoform X1 [Larimichthys crocea]
tan	EH28_09425	PREDICTED: sulfotransferase family cytosolic 2B member 1-like [Larimichthys crocea]
tan	EH28_03255	Actin-binding LIM protein 1 [Larimichthys crocea]
tan	EH28_10255	hypothetical protein EH28_10255 [Larimichthys crocea]
tan	EH28_10283	Epidermal growth factor receptor kinase substrate 8 [Larimichthys crocea]
tan	EH28_24521	PREDICTED: cadherin-4 isoform X2 [Larimichthys crocea]
tan	EH28_24543	IQ motif and SEC7 domain-containing protein 1 [Larimichthys crocea]
tan	EH28_24545	Fibulin-2 [Larimichthys crocea]
tan	EH28_24546	Complement C1q and tumor necrosis factor-related protein 9 [Larimichthys crocea]
tan	EH28_24573	PREDICTED: uncharacterized protein LOC104935517 [Larimichthys crocea]
tan	EH28_24581	Saxitoxin and tetrodotoxin-binding protein 2 [Larimichthys crocea]
tan	EH28_24582	hypothetical protein EH28_24582 [Larimichthys crocea]
tan	EH28_24590	1-phosphatidylinositol-4,5-bisphosphate phosphodiesterase delta-3-A [Larimichthys crocea]
tan	EH28_24607	Methionine synthase [Larimichthys crocea]
tan	EH28_24609	2-aminoethanethiol dioxygenase [Larimichthys crocea]
tan	EH28_24619	PREDICTED: hematopoietically-expressed homeobox protein HHEX [Larimichthys crocea]
tan	EH28_24629	Serum amyloid P-component [Larimichthys crocea]
tan	EH28_13239	PREDICTED: claudin-4-like [Larimichthys crocea]
tan	EH28_13240	PREDICTED: claudin-3-like [Larimichthys crocea]
tan	EH28_13257	6-pyruvoyl tetrahydrobiopterin synthase [Larimichthys crocea]
tan	EH28_12341	PREDICTED: N-acyl-aromatic-L-amino acid amidohydrolase (carboxylate-forming) B-like [Larimichthys crocea]
tan	EH28_12345	PREDICTED: RING finger protein 24 isoform X1 [Larimichthys crocea]
tan	EH28_12363	Cadherin-2 [Larimichthys crocea]
tan	EH28_14307	Collagen and calcium-binding EGF domain-containing protein 1, partial [Larimichthys crocea]
tan	EH28_09226	Solute carrier family 2, facilitated glucose transporter member 9 [Larimichthys crocea]
tan	EH28_06216	Protein cordon-bleu [Larimichthys crocea]
tan	EH28_06218	PREDICTED: aromatic-L-amino-acid decarboxylase [Larimichthys crocea]
tan	EH28_05737	PREDICTED: beta-galactoside-binding lectin-like [Larimichthys crocea]
tan	EH28_00300	hypothetical protein EH28_00300, partial [Larimichthys crocea]
tan	EH28_00301	PREDICTED: apolipoprotein C-II [Larimichthys crocea]
tan	EH28_15406	Sodium-dependent multivitamin transporter [Larimichthys crocea]
tan	EH28_01547	Trypsin-1 [Larimichthys crocea]
tan	EH28_13164	Rho guanine nucleotide exchange factor 25 [Larimichthys crocea]
tan	EH28_00624	PREDICTED: forkhead box protein A1-B-like [Larimichthys crocea]
tan	EH28_13168	PREDICTED: apolipoprotein F [Larimichthys crocea]
tan	EH28_09958	PREDICTED: sodium/glucose cotransporter 1 [Larimichthys crocea]
tan	EH28_09962	Solute carrier family 2, facilitated glucose transporter member 11 [Larimichthys crocea]
tan	EH28_09971	PREDICTED: vitamin K-dependent gamma-carboxylase [Larimichthys crocea]
tan	EH28_13174	PREDICTED: poly(U)-specific endoribonuclease [Larimichthys crocea]
tan	EH28_16333	PREDICTED: retinol-binding protein 4 [Larimichthys crocea]
tan	EH28_16336	Leucine-rich glioma-inactivated protein 1 [Larimichthys crocea]
tan	EH28_16357	Synaptotagmin-15 [Larimichthys crocea]
tan	EH28_16361	PREDICTED: protein quaking-B isoform X5 [Larimichthys crocea]
tan	EH28_03406	Protein NipSnap [Larimichthys crocea]
tan	EH28_22931	PREDICTED: follistatin-related protein 4-like isoform X2 [Larimichthys crocea]
tan	EH28_05180	PREDICTED: ras-related C3 botulinum toxin substrate 1 [Stegastes partitus]
tan	EH28_05181	PREDICTED: ketimine reductase mu-crystallin [Larimichthys crocea]
tan	EH28_05194	Monocarboxylate transporter 7 [Larimichthys crocea]
tan	EH28_05525	Y-box-binding protein 2-B [Larimichthys crocea]
tan	EH28_18440	PREDICTED: interleukin-6 receptor subunit beta isoform X1 [Larimichthys crocea]
tan	EH28_18459	PREDICTED: long-chain fatty acid transport protein 6 [Larimichthys crocea]
tan	EH28_18494	Calcium/calmodulin-dependent 3&apos;,5&apos;-cyclic nucleotide phosphodiesterase 1C [Larimichthys crocea]
tan	EH28_10682	Sodium/nucleoside cotransporter 2 [Larimichthys crocea]
tan	EH28_06119	UDP-glucuronosyltransferase 2A2 [Larimichthys crocea]
tan	EH28_06123	PREDICTED: glutathione S-transferase theta-3 [Larimichthys crocea]
tan	EH28_09741	PREDICTED: occludin-like [Larimichthys crocea]
tan	EH28_09753	LIM/homeobox protein Lhx9 [Larimichthys crocea]
tan	EH28_22960	PREDICTED: protein angel homolog 1 [Larimichthys crocea]
tan	EH28_04644	Basigin [Larimichthys crocea]
tan	EH28_22172	PREDICTED: breakpoint cluster region protein-like [Larimichthys crocea]
tan	EH28_22190	Protein AMBP [Larimichthys crocea]
tan	EH28_22191	Protein AMBP [Larimichthys crocea]
tan	EH28_22192	Lipocalin [Larimichthys crocea]
tan	EH28_22218	Protein FAM102A [Larimichthys crocea]
tan	EH28_22219	PREDICTED: calcium-binding mitochondrial carrier protein SCaMC-2-A [Larimichthys crocea]
tan	EH28_02917	6-phosphofructo-2-kinase/fructose-2,6-bisphosphatase [Larimichthys crocea]
tan	EH28_03803	putative alpha-ketoglutarate-dependent hypophosphite dioxygenase [Larimichthys crocea]
tan	EH28_03804	PREDICTED: ES1 protein homolog, mitochondrial [Larimichthys crocea]
tan	EH28_03805	PREDICTED: uncharacterized protein LOC104923207 [Larimichthys crocea]
tan	EH28_02524	Aminoglycoside phosphotransferase domain-containing protein 1 [Larimichthys crocea]
tan	EH28_02528	hypothetical protein EH28_02528 [Larimichthys crocea]
tan	EH28_02529	PREDICTED: kinesin-like protein KIF9 [Larimichthys crocea]
tan	EH28_14930	PREDICTED: rab11 family-interacting protein 3 isoform X1 [Larimichthys crocea]
tan	EH28_14944	PREDICTED: secreted phosphoprotein 24 [Larimichthys crocea]
tan	EH28_14947	PREDICTED: carboxypeptidase B2 [Larimichthys crocea]
tan	EH28_14951	Protein S100-B [Larimichthys crocea]
tan	EH28_08869	PREDICTED: kynurenine 3-monooxygenase [Larimichthys crocea]
tan	EH28_08870	PREDICTED: opsin-3 [Larimichthys crocea]
tan	EH28_22998	PREDICTED: phospholipid phosphatase-related protein type 5-like isoform X5 [Larimichthys crocea]
tan	EH28_13804	PREDICTED: atrial natriuretic peptide receptor 2 isoform X2 [Larimichthys crocea]
tan	EH28_22999	Paralemmin-2 [Larimichthys crocea]
tan	EH28_07191	Fatty aldehyde dehydrogenase [Larimichthys crocea]
tan	EH28_07195	PREDICTED: vitronectin [Larimichthys crocea]
tan	EH28_07196	PREDICTED: solute carrier family 13 member 2 [Larimichthys crocea]
tan	EH28_07220	PREDICTED: claudin-4 [Larimichthys crocea]
tan	EH28_07223	PREDICTED: claudin-4 [Larimichthys crocea]
tan	EH28_05988	PREDICTED: alpha-2-HS-glycoprotein-like [Larimichthys crocea]
tan	EH28_05996	PREDICTED: fetuin-B-like [Larimichthys crocea]
tan	EH28_05997	PREDICTED: fetuin-B-like [Larimichthys crocea]
tan	EH28_06003	Protein FAM5C [Larimichthys crocea]
tan	EH28_13416	PREDICTED: hepatocyte growth factor-like [Larimichthys crocea]
tan	EH28_23018	PREDICTED: claudin-4-like [Larimichthys crocea]
tan	EH28_23019	PREDICTED: claudin-3-like [Larimichthys crocea]
tan	EH28_23024	PREDICTED: cytochrome P450 2G1-like [Larimichthys crocea]
tan	EH28_23025	PREDICTED: cytochrome P450 2G1-like [Larimichthys crocea]
tan	EH28_23049	Tetratricopeptide repeat protein 36 [Larimichthys crocea]
tan	EH28_23080	PREDICTED: glycogen [starch] synthase, liver [Larimichthys crocea]
tan	EH28_04197	PREDICTED: prospero homeobox protein 1-like [Larimichthys crocea]
tan	EH28_04210	Low affinity cationic amino acid transporter 2 [Larimichthys crocea]
tan	EH28_04219	PREDICTED: palmitoyltransferase ZDHHC23 isoform X1 [Larimichthys crocea]
tan	EH28_18301	Receptor activity-modifying protein 3, partial [Larimichthys crocea]
tan	EH28_18331	putative proline dehydrogenase 2 [Larimichthys crocea]
tan	EH28_18341	PREDICTED: protein ADP-ribosylarginine hydrolase-like isoform X2 [Larimichthys crocea]
tan	EH28_13434	Inositol oxygenase [Larimichthys crocea]
tan	EH28_04696	PREDICTED: fibrinogen-like protein 1-like protein [Larimichthys crocea]
tan	EH28_17779	Receptor tyrosine-protein kinase erbB-4 [Larimichthys crocea]
tan	EH28_17781	PREDICTED: putative methyltransferase DDB_G0268948 [Larimichthys crocea]
tan	EH28_17800	Prospero homeobox protein 1 [Larimichthys crocea]
tan	EH28_03888	FYN-binding protein [Larimichthys crocea]
tan	EH28_03889	Complement component C8 alpha chain [Larimichthys crocea]
tan	EH28_03890	PREDICTED: complement component C8 beta chain [Larimichthys crocea]
tan	EH28_03896	FGGY carbohydrate kinase domain-containing protein [Larimichthys crocea]
tan	EH28_04455	Complement factor H-related protein 1 [Larimichthys crocea]
tan	EH28_04456	Complement factor H, partial [Larimichthys crocea]
tan	EH28_04458	Crumb [Larimichthys crocea]
tan	EH28_04460	PREDICTED: alpha-2-HS-glycoprotein [Larimichthys crocea]
tan	EH28_04465	Neuromedin-U receptor 1 [Larimichthys crocea]
tan	EH28_02246	Semaphorin-3aa [Larimichthys crocea]
tan	EH28_24517	Annexin A2 [Larimichthys crocea]
tan	EH28_11112	Alanine aminotransferase 2 [Larimichthys crocea]
tan	EH28_16657	PREDICTED: vasoactive intestinal polypeptide receptor 1 [Larimichthys crocea]
tan	EH28_16674	PREDICTED: thiosulfate sulfurtransferase/rhodanese-like domain-containing protein 1 [Larimichthys crocea]
tan	EH28_16675	PREDICTED: D(3) dopamine receptor [Larimichthys crocea]
tan	EH28_16702	PREDICTED: putative 2-oxo-4-hydroxy-4-carboxy-5-ureidoimidazoline decarboxylase [Larimichthys crocea]
tan	EH28_08706	Protein dpy-19 [Larimichthys crocea]
tan	EH28_08709	PREDICTED: T-box transcription factor TBX20 isoform X2 [Larimichthys crocea]
tan	EH28_08713	Homeodomain-interacting protein kinase 3 [Larimichthys crocea]
tan	EH28_24663	PREDICTED: tyrosine-protein kinase STYK1-like isoform X1 [Larimichthys crocea]
tan	EH28_24666	Agmatinase, mitochondrial [Larimichthys crocea]
tan	EH28_24701	PREDICTED: solute carrier family 43 member 3 isoform X1 [Larimichthys crocea]
tan	EH28_24719	High affinity choline transporter 1 [Larimichthys crocea]
tan	EH28_24724	PREDICTED: multidrug and toxin extrusion protein 1-like isoform X1 [Larimichthys crocea]
tan	EH28_24732	PREDICTED: coiled-coil domain-containing protein 40 [Larimichthys crocea]
tan	EH28_24744	PREDICTED: neuronal pentraxin-1 [Larimichthys crocea]
tan	EH28_01379	PREDICTED: primary amine oxidase, liver isozyme-like [Larimichthys crocea]
tan	EH28_06293	PREDICTED: cathepsin L [Larimichthys crocea]
tan	EH28_16529	Moesin [Larimichthys crocea]
tan	EH28_16534	PREDICTED: type-2 angiotensin II receptor-like [Larimichthys crocea]
tan	EH28_07037	PREDICTED: CMP-N-acetylneuraminate-beta-galactosamide-alpha-2,3-sialyltransferase 1-like [Larimichthys crocea]
tan	EH28_07039	PREDICTED: uncharacterized protein F13E9.13, mitochondrial-like isoform X1 [Larimichthys crocea]
tan	EH28_21254	PREDICTED: S-adenosylmethionine synthase isoform X1 [Larimichthys crocea]
tan	EH28_21255	Redox-regulatory protein FAM213A [Larimichthys crocea]
tan	EH28_03287	PREDICTED: uncharacterized protein LOC104940066 [Larimichthys crocea]
tan	EH28_03288	hypothetical protein EH28_03288 [Larimichthys crocea]
tan	EH28_03289	hypothetical protein EH28_03289 [Larimichthys crocea]
tan	EH28_03290	hypothetical protein EH28_03290 [Larimichthys crocea]
tan	EH28_03291	Saxitoxin and tetrodotoxin-binding protein 1 [Larimichthys crocea]
tan	EH28_16066	PREDICTED: G-protein coupled receptor 1 [Larimichthys crocea]
tan	EH28_13205	Tetraspanin-1 [Larimichthys crocea]
tan	EH28_13208	PREDICTED: tetraspanin-1 [Larimichthys crocea]
tan	EH28_13217	PREDICTED: cadherin-12-like [Larimichthys crocea]
tan	EH28_05675	PREDICTED: nucleoside diphosphate kinase, mitochondrial-like [Larimichthys crocea]
tan	EH28_05682	putative L-aspartate dehydrogenase [Larimichthys crocea]
tan	EH28_05683	PREDICTED: lysoplasmalogenase [Larimichthys crocea]
tan	EH28_18405	PREDICTED: sal-like protein 1 [Larimichthys crocea]
tan	EH28_07107	Solute carrier family 2, facilitated glucose transporter member 9 [Larimichthys crocea]
tan	EH28_01417	PREDICTED: dehydrogenase/reductase SDR family member 11-like [Larimichthys crocea]
tan	EH28_01425	PREDICTED: prolyl 4-hydroxylase subunit alpha-3 isoform X2 [Larimichthys crocea]
tan	EH28_21294	PREDICTED: peroxisomal membrane protein 2 [Larimichthys crocea]
tan	EH28_10761	Mannose-binding protein C, partial [Larimichthys crocea]
tan	EH28_10763	PREDICTED: liver carboxylesterase 2 [Larimichthys crocea]
tan	EH28_10764	C-Jun-amino-terminal kinase-interacting protein 1 [Larimichthys crocea]
tan	EH28_21298	PREDICTED: synaptic vesicle 2-related protein [Larimichthys crocea]
tan	EH28_21299	D-amino-acid oxidase [Larimichthys crocea]
tan	EH28_03974	PREDICTED: SLAM family member 9 isoform X2 [Larimichthys crocea]
tan	EH28_08386	PREDICTED: alanine aminotransferase 2-like [Larimichthys crocea]
tan	EH28_08396	PREDICTED: homogentisate 1,2-dioxygenase [Larimichthys crocea]
tan	EH28_08400	PREDICTED: pyruvate dehydrogenase kinase, isozyme 3 isoform X1 [Larimichthys crocea]
tan	EH28_08401	PREDICTED: organic solute transporter subunit alpha-like [Larimichthys crocea]
tan	EH28_13859	PREDICTED: multiple coagulation factor deficiency protein 2 [Larimichthys crocea]
tan	EH28_13865	PREDICTED: transmembrane protein 254 [Larimichthys crocea]
tan	EH28_13866	L-threonine dehydratase catabolic TdcB [Larimichthys crocea]
tan	EH28_02778	Transmembrane and TPR repeat-containing protein 1 [Larimichthys crocea]
tan	EH28_17290	Carnitine O-acetyltransferase [Larimichthys crocea]
tan	EH28_17291	A disintegrin and metalloproteinase with thrombospondin motifs 13 [Larimichthys crocea]
tan	EH28_17292	A disintegrin and metalloproteinase with thrombospondin motifs 13 [Larimichthys crocea]
tan	EH28_17293	Neuronal calcium sensor 1 [Larimichthys crocea]
tan	EH28_17298	LIM homeobox transcription factor 1-beta [Larimichthys crocea]
tan	EH28_17299	Multivesicular body subunit 12B [Larimichthys crocea]
tan	EH28_15006	PREDICTED: fatty acid-binding protein, liver-like [Larimichthys crocea]
tan	EH28_00465	PREDICTED: proenkephalin-A-like [Larimichthys crocea]
tan	EH28_05506	PREDICTED: apolipoprotein A-I [Larimichthys crocea]
tan	EH28_12663	PREDICTED: aquaporin-11 [Larimichthys crocea]
tan	EH28_12671	Myelin protein zero-like protein 1 [Larimichthys crocea]
tan	EH28_20300	PREDICTED: netrin-G1 isoform X1 [Larimichthys crocea]
tan	EH28_20306	Retinal-specific ATP-binding cassette transporter [Larimichthys crocea]
tan	EH28_20307	PREDICTED: rho GTPase-activating protein 29-like isoform X1 [Larimichthys crocea]
tan	EH28_20308	Coagulation factor V [Larimichthys crocea]
tan	EH28_20325	PREDICTED: regulator of microtubule dynamics protein 1 [Larimichthys crocea]
tan	EH28_21329	Transcobalamin-2 [Larimichthys crocea]
tan	EH28_20332	PREDICTED: frizzled-8 [Larimichthys crocea]
tan	EH28_09443	PREDICTED: cytochrome P450 4V2 [Larimichthys crocea]
tan	EH28_09448	PREDICTED: lecithin retinol acyltransferase-like [Larimichthys crocea]
tan	EH28_09449	PREDICTED: fibrinogen gamma chain [Larimichthys crocea]
tan	EH28_08140	4-hydroxyphenylpyruvate dioxygenase [Larimichthys crocea]
tan	EH28_08169	PREDICTED: aspartoacylase [Larimichthys crocea]
tan	EH28_08171	PREDICTED: ester hydrolase C11orf54 homolog [Larimichthys crocea]
tan	EH28_06356	Tax1-binding protein 1 [Larimichthys crocea]
tan	EH28_06381	PREDICTED: glucose-6-phosphatase-like [Larimichthys crocea]
tan	EH28_06382	PREDICTED: glucose-6-phosphatase [Larimichthys crocea]
tan	EH28_00296	PREDICTED: alcohol dehydrogenase 1-like [Larimichthys crocea]
tan	EH28_00288	Alpha-1-macroglobulin [Larimichthys crocea]
tan	EH28_04130	PREDICTED: cytochrome c oxidase subunit NDUFA4 [Larimichthys crocea]
tan	EH28_04777	Glyoxylate reductase/hydroxypyruvate reductase [Larimichthys crocea]
tan	EH28_07336	PREDICTED: GTP cyclohydrolase 1 feedback regulatory protein [Larimichthys crocea]
tan	EH28_07360	C-1-tetrahydrofolate synthase, cytoplasmic [Larimichthys crocea]
tan	EH28_05032	hypothetical protein EH28_05032 [Larimichthys crocea]
tan	EH28_05039	Apolipoprotein M [Larimichthys crocea]
tan	EH28_02190	hypothetical protein EH28_02190 [Larimichthys crocea]
tan	EH28_09321	Solute carrier family 2, facilitated glucose transporter member 9 [Larimichthys crocea]
tan	EH28_09348	CUGBP Elav-like family member 4 [Larimichthys crocea]
tan	EH28_10720	Solute carrier organic anion transporter family member 2A1 [Larimichthys crocea]
tan	EH28_23806	PREDICTED: sodium-dependent lysophosphatidylcholine symporter 1 [Larimichthys crocea]
tan	EH28_23815	PREDICTED: sodium-dependent neutral amino acid transporter B(0)AT3 [Larimichthys crocea]
tan	EH28_23822	PREDICTED: coagulation factor XI-like [Larimichthys crocea]
tan	EH28_11065	Adenosylhomocysteinase B [Larimichthys crocea]
tan	EH28_02599	Pleckstrin domain-containing family A member 5 [Larimichthys crocea]
tan	EH28_02606	putative G-protein coupled receptor 22 [Larimichthys crocea]
tan	EH28_03885	PREDICTED: multiple inositol polyphosphate phosphatase 1-like [Larimichthys crocea]
tan	EH28_09945	PREDICTED: alanineUnknownglyoxylate aminotransferase 2, mitochondrial-like [Larimichthys crocea]
tan	EH28_09946	AlanineUnknownglyoxylate aminotransferase 2, mitochondrial [Larimichthys crocea]
tan	EH28_04361	PREDICTED: phospholipase A1 member A isoform X2 [Larimichthys crocea]
tan	EH28_14386	PREDICTED: adenylate cyclase type 2 isoform X1 [Larimichthys crocea]
tan	EH28_14404	PREDICTED: chymotrypsin-like protease CTRL-1 [Larimichthys crocea]
tan	EH28_14893	Collagen alpha-1(XIX) chain [Larimichthys crocea]
tan	EH28_14902	PREDICTED: BAG family molecular chaperone regulator 2 [Larimichthys crocea]
tan	EH28_02037	Peroxisomal sarcosine oxidase [Larimichthys crocea]
tan	EH28_15255	Klotho [Larimichthys crocea]
tan	EH28_07786	PREDICTED: apelin receptor A [Larimichthys crocea]
tan	EH28_15263	Serine/threonine-protein kinase DCLK1 [Larimichthys crocea]
tan	EH28_15269	UDP-glucuronosyltransferase 2B31 [Larimichthys crocea]
tan	EH28_15282	hypothetical protein EH28_15282 [Larimichthys crocea]
tan	EH28_21069	Hepatocyte growth factor [Larimichthys crocea]
tan	EH28_07794	F-box only protein 15 [Larimichthys crocea]
tan	EH28_01653	Glutamyl aminopeptidase [Larimichthys crocea]
tan	EH28_07796	F-box only protein 15 [Larimichthys crocea]
tan	EH28_01708	Syndecan-2-B [Larimichthys crocea]
tan	EH28_01710	Cleft lip and palate transmembrane protein 1-like protein [Larimichthys crocea]
tan	EH28_22315	PREDICTED: protein turtle homolog A-like isoform X1 [Larimichthys crocea]
tan	EH28_22318	Snake venom metalloprotease inhibitor 02A10 [Larimichthys crocea]
tan	EH28_22324	PREDICTED: indoleamine 2,3-dioxygenase 2 [Larimichthys crocea]
tan	EH28_22332	Bone morphogenetic protein 1 [Larimichthys crocea]
tan	EH28_22335	Guanine deaminase [Larimichthys crocea]
tan	EH28_22342	Chymotrypsin-like elastase family member 2A [Larimichthys crocea]
tan	EH28_22343	PREDICTED: beta,beta-carotene 9&apos;,10&apos;-oxygenase-like [Larimichthys crocea]
tan	EH28_07804	Thymidine phosphorylase [Larimichthys crocea]
tan	EH28_07805	SH3 and multiple ankyrin repeat domains protein 3 [Larimichthys crocea]
tan	EH28_22363	Protein FAM172A [Larimichthys crocea]
tan	EH28_22364	hypothetical protein EH28_22364 [Larimichthys crocea]
tan	EH28_22365	PREDICTED: COUP transcription factor 1 isoform X1 [Hippocampus comes]
tan	EH28_07808	Cathepsin E-A [Larimichthys crocea]
tan	EH28_17118	Glutaminase kidney isoform, mitochondrial [Larimichthys crocea]
tan	EH28_17121	Glycerol-3-phosphate dehydrogenase [NAD(+)], cytoplasmic [Larimichthys crocea]
tan	EH28_17128	PREDICTED: rho-related GTP-binding protein Rho6 [Larimichthys crocea]
tan	EH28_17147	Trypsin-3 [Larimichthys crocea]
tan	EH28_17148	PREDICTED: trypsin-3 isoform X2 [Larimichthys crocea]
tan	EH28_17149	PREDICTED: trypsin-3-like [Larimichthys crocea]
tan	EH28_17157	PREDICTED: trypsin-like [Larimichthys crocea]
tan	EH28_01232	Recombining binding protein suppressor of hairless-like protein [Larimichthys crocea]
tan	EH28_03323	GRAM domain-containing protein 3 [Larimichthys crocea]
tan	EH28_11777	Butyrophilin subfamily 3 member A3 [Larimichthys crocea]
tan	EH28_12209	Cytochrome c oxidase subunit 7A1, mitochondrial [Larimichthys crocea]
tan	EH28_13538	hypothetical protein EH28_13538 [Larimichthys crocea]
tan	EH28_13546	PREDICTED: pancreatic alpha-amylase [Larimichthys crocea]
tan	EH28_19702	PREDICTED: transmembrane protein 198-like [Larimichthys crocea]
tan	EH28_00543	Phthiocerol synthesis polyketide synthase type I PpsD [Larimichthys crocea]
tan	EH28_02052	hypothetical protein EH28_02052 [Larimichthys crocea]
tan	EH28_09818	PREDICTED: G-protein-signaling modulator 1 [Larimichthys crocea]
tan	EH28_04787	putative L-aspartate dehydrogenase [Larimichthys crocea]
tan	EH28_04788	PREDICTED: lysoplasmalogenase-like [Larimichthys crocea]
tan	EH28_01576	RING finger protein 170, partial [Larimichthys crocea]
tan	EH28_06227	hypothetical protein EH28_06227 [Larimichthys crocea]
tan	EH28_15330	PREDICTED: lambda-crystallin homolog [Larimichthys crocea]
tan	EH28_15345	PREDICTED: ADM isoform X1 [Larimichthys crocea]
tan	EH28_12231	Scavenger receptor cysteine-rich type 1 protein M130 [Larimichthys crocea]
tan	EH28_12233	hypothetical protein EH28_12233 [Larimichthys crocea]
tan	EH28_16809	PREDICTED: glycerol kinase isoform X1 [Larimichthys crocea]
tan	EH28_16814	2-amino-3-carboxymuconate-6-semialdehyde decarboxylase [Larimichthys crocea]
tan	EH28_01253	Syntaxin-1A [Larimichthys crocea]
tan	EH28_01256	PREDICTED: Fc receptor-like A [Larimichthys crocea]
tan	EH28_01259	PREDICTED: 60S ribosomal export protein NMD3 [Larimichthys crocea]
tan	EH28_01458	Melatonin receptor type 1B-B [Larimichthys crocea]
tan	EH28_24855	hypothetical protein EH28_24855 [Larimichthys crocea]
tan	EH28_12244	Claudin-19 [Larimichthys crocea]
tan	EH28_24872	PREDICTED: phytanoyl-CoA dioxygenase, peroxisomal [Larimichthys crocea]
tan	EH28_24957	PREDICTED: solute carrier family 40 member 1 [Larimichthys crocea]
tan	EH28_08838	PREDICTED: delta-type opioid receptor-like [Larimichthys crocea]
tan	EH28_06638	PREDICTED: transthyretin [Larimichthys crocea]
tan	EH28_05388	Epoxide hydrolase 2 [Larimichthys crocea]
tan	EH28_16550	Hypothetical protein LOC388588 [Larimichthys crocea]
tan	EH28_16551	Msx2-interacting protein [Larimichthys crocea]
tan	EH28_16563	E3 ubiquitin-protein ligase MIB2 [Larimichthys crocea]
tan	EH28_19368	Cocaine- and amphetamine-regulated transcript protein [Larimichthys crocea]
tan	EH28_19371	PREDICTED: phenylalanine-4-hydroxylase [Larimichthys crocea]
tan	EH28_19375	PREDICTED: pro-MCH isoform X1 [Larimichthys crocea]
tan	EH28_19376	insulin-like growth factor I precursor [Paralichthys lethostigma]
tan	EH28_09890	Reticulon-4 receptor-like 1 [Larimichthys crocea]
tan	EH28_19383	Liprin-beta-1 [Larimichthys crocea]
tan	EH28_09892	Alpha-2-antiplasmin [Larimichthys crocea]
tan	EH28_09895	Multidrug and toxin extrusion protein 1 [Larimichthys crocea]
tan	EH28_14779	Copper-transporting ATPase 2 [Larimichthys crocea]
tan	EH28_14784	Aldehyde oxidase [Larimichthys crocea]
tan	EH28_14786	Kynureninase [Larimichthys crocea]
tan	EH28_11393	PREDICTED: interleukin-1 receptor-like 2 [Larimichthys crocea]
tan	EH28_12905	39S ribosomal protein L35, mitochondrial [Larimichthys crocea]
tan	EH28_12910	PREDICTED: protein RD3-like [Larimichthys crocea]
tan	EH28_12911	putative ATP-dependent RNA helicase TDRD9 [Larimichthys crocea]
tan	EH28_12912	PREDICTED: reticulon-1 isoform X1 [Larimichthys crocea]
tan	EH28_19709	PREDICTED: solute carrier family 52, riboflavin transporter, member 3 [Larimichthys crocea]
tan	EH28_09909	PREDICTED: hepatocyte nuclear factor 1-beta isoform X3 [Larimichthys crocea]
tan	EH28_04976	Ectonucleotide pyrophosphatase/phosphodiesterase family member 2 [Larimichthys crocea]
tan	EH28_06521	p53-induced protein [Larimichthys crocea]
tan	EH28_06528	Myelin protein regulatory factor [Larimichthys crocea]
tan	EH28_06533	PREDICTED: CD151 antigen-like isoform X1 [Larimichthys crocea]
tan	EH28_14324	PREDICTED: multiple inositol polyphosphate phosphatase 1-like [Larimichthys crocea]
tan	EH28_14355	Methionine-R-sulfoxide reductase B1-A [Larimichthys crocea]
tan	EH28_14357	PREDICTED: acylpyruvase FAHD1, mitochondrial [Larimichthys crocea]
tan	EH28_01927	Plasma membrane calcium-transporting ATPase 2 [Larimichthys crocea]
tan	EH28_04422	Complement factor H-related protein 1 [Larimichthys crocea]
tan	EH28_04424	Complement factor H [Larimichthys crocea]
tan	EH28_04426	Complement factor H [Larimichthys crocea]
tan	EH28_16125	Proteoglycan 4 [Larimichthys crocea]
tan	EH28_14449	Collectin-11 [Larimichthys crocea]
tan	EH28_04740	PREDICTED: heart- and neural crest derivatives-expressed protein 1 [Larimichthys crocea]
tan	EH28_06074	PREDICTED: valacyclovir hydrolase [Larimichthys crocea]
tan	EH28_12992	PREDICTED: polyprenol reductase [Larimichthys crocea]
tan	EH28_13023	PREDICTED: aquaporin-12-like [Larimichthys crocea]
tan	EH28_13037	Disabled [Larimichthys crocea]
tan	EH28_15930	PREDICTED: probable low-specificity L-threonine aldolase 2 [Larimichthys crocea]
tan	EH28_15969	PREDICTED: transmembrane protein 150A-like [Larimichthys crocea]
tan	EH28_00827	Vascular cell adhesion protein 1 [Larimichthys crocea]
tan	EH28_23585	PREDICTED: mitochondrial 2-oxodicarboxylate carrier [Larimichthys crocea]
tan	EH28_23621	PREDICTED: atypical kinase COQ8A, mitochondrial-like [Larimichthys crocea]
tan	EH28_23626	Prostamide/prostaglandin F synthase [Larimichthys crocea]
tan	EH28_23639	PREDICTED: cyclin-dependent kinase-like 1 [Larimichthys crocea]
tan	EH28_23641	PREDICTED: L-2-hydroxyglutarate dehydrogenase, mitochondrial [Larimichthys crocea]
tan	EH28_11181	PREDICTED: bile acid receptor isoform X2 [Larimichthys crocea]
tan	EH28_23649	PREDICTED: desumoylating isopeptidase 2-like [Larimichthys crocea]
tan	EH28_11182	PREDICTED: complement C1q tumor necrosis factor-related protein 4-like [Larimichthys crocea]
tan	EH28_23694	PREDICTED: polypeptide N-acetylgalactosaminyltransferase 16 [Larimichthys crocea]
tan	EH28_23704	Ezrin [Larimichthys crocea]
tan	EH28_23705	Ezrin [Larimichthys crocea]
tan	EH28_23707	MOSC domain-containing protein 1, mitochondrial [Larimichthys crocea]
tan	EH28_11539	PREDICTED: phosphorylase b kinase regulatory subunit alpha, liver isoform isoform X2 [Larimichthys crocea]
tan	EH28_19061	PREDICTED: solute carrier organic anion transporter family member 1C1-like isoform X1 [Larimichthys crocea]
tan	EH28_19062	Solute carrier organic anion transporter family member 1C1 [Larimichthys crocea]
tan	EH28_19067	Kinesin-like protein KIF21A, partial [Larimichthys crocea]
tan	EH28_00138	Chymotrypsin B, partial [Larimichthys crocea]
tan	EH28_15540	PREDICTED: complement C1q tumor necrosis factor-related protein 7 [Larimichthys crocea]
tan	EH28_15544	Sodium-dependent phosphate transport protein 2B [Larimichthys crocea]
tan	EH28_08946	PREDICTED: protein FAM222A-like [Larimichthys crocea]
tan	EH28_08952	Bone morphogenetic protein receptor type-1B [Larimichthys crocea]
tan	EH28_08953	Bone morphogenetic protein receptor type-1B [Larimichthys crocea]
tan	EH28_01982	PREDICTED: phospholipid-transporting ATPase ID-like [Larimichthys crocea]
tan	EH28_22399	PREDICTED: tetraspanin-6 [Larimichthys crocea]
tan	EH28_01983	Starch-binding domain-containing protein 1 [Larimichthys crocea]
tan	EH28_22417	putative G-protein coupled receptor 112 [Larimichthys crocea]
tan	EH28_22418	putative G-protein coupled receptor 112, partial [Larimichthys crocea]
tan	EH28_22428	Coagulation factor IX [Larimichthys crocea]
tan	EH28_22469	PREDICTED: phytanoyl-CoA dioxygenase domain-containing protein 1 isoform X2 [Larimichthys crocea]
tan	EH28_22476	Fructose-1,6-bisphosphatase 1 [Larimichthys crocea]
tan	EH28_22478	PREDICTED: complement component C9 [Larimichthys crocea]
tan	EH28_14822	Platelet glycoprotein 4 [Larimichthys crocea]
tan	EH28_10039	PREDICTED: angiopoietin-related protein 3-like [Larimichthys crocea]
tan	EH28_14837	PREDICTED: probable imidazolonepropionase [Larimichthys crocea]
tan	EH28_08355	Fibrillin-1 [Larimichthys crocea]
tan	EH28_10043	Membrane protein FAM159A [Larimichthys crocea]
tan	EH28_10045	PREDICTED: non-specific lipid-transfer protein [Larimichthys crocea]
tan	EH28_01847	Calcium/calmodulin-dependent 3&apos;,5&apos;-cyclic nucleotide phosphodiesterase 1C [Larimichthys crocea]
tan	EH28_03228	PREDICTED: frizzled-5 [Larimichthys crocea]
tan	EH28_00709	Butyrophilin subfamily 1 member A1 [Larimichthys crocea]
tan	EH28_00710	Butyrophilin subfamily 3 member A3 [Larimichthys crocea]
tan	EH28_00713	Butyrophilin-like protein 2 [Larimichthys crocea]
tan	EH28_17487	Cholinesterase [Larimichthys crocea]
tan	EH28_17488	Maltase-glucoamylase, intestinal [Larimichthys crocea]
tan	EH28_19567	Electrogenic sodium bicarbonate cotransporter 4 [Larimichthys crocea]
tan	EH28_19568	PREDICTED: substance-P receptor [Larimichthys crocea]
tan	EH28_19619	PREDICTED: group 3 secretory phospholipase A2-like [Larimichthys crocea]
tan	EH28_19636	PREDICTED: SEC14-like protein 2 [Larimichthys crocea]
tan	EH28_19637	Metal transporter CNNM4 [Larimichthys crocea]
tan	EH28_12594	PREDICTED: ornithine aminotransferase, mitochondrial [Larimichthys crocea]
tan	EH28_10304	PREDICTED: protein FAM222A-like [Larimichthys crocea]
tan	EH28_10187	PREDICTED: claudin-14-like [Larimichthys crocea]
tan	EH28_10309	PREDICTED: proline dehydrogenase 1, mitochondrial-like isoform X1 [Larimichthys crocea]
tan	EH28_10318	Sushi domain-containing protein 2 [Larimichthys crocea]
tan	EH28_10319	Unconventional myosin-Ih [Larimichthys crocea]
tan	EH28_10336	PREDICTED: transmembrane protein 120B [Larimichthys crocea]
tan	EH28_10354	Bone morphogenetic protein 1 [Larimichthys crocea]
tan	EH28_03877	Calcium-activated potassium channel subunit alpha-1 [Larimichthys crocea]
tan	EH28_21694	PREDICTED: talin-2 isoform X3 [Larimichthys crocea]
tan	EH28_21711	PREDICTED: isocitrate dehydrogenase [NADP], mitochondrial-like [Larimichthys crocea]
tan	EH28_21726	PREDICTED: hepatocyte nuclear factor 6 [Larimichthys crocea]
tan	EH28_21729	Immunoglobulin superfamily DCC subclass member 4 [Larimichthys crocea]
tan	EH28_14551	DENN domain-containing protein 2A [Larimichthys crocea]
tan	EH28_14553	PREDICTED: DENN domain-containing protein 2A-like [Larimichthys crocea]
tan	EH28_14556	Peroxisome proliferator-activated receptor alpha [Larimichthys crocea]
tan	EH28_19724	Cysteine string protein [Larimichthys crocea]
tan	EH28_04474	Voltage-gated potassium channel subunit beta-1 [Larimichthys crocea]
tan	EH28_06241	Cadherin-2, partial [Larimichthys crocea]
tan	EH28_06247	PREDICTED: putative hydroxypyruvate isomerase [Larimichthys crocea]
tan	EH28_10512	PREDICTED: ATP-binding cassette sub-family G member 5 [Larimichthys crocea]
tan	EH28_10513	ATP-binding cassette sub-family G member 8, partial [Larimichthys crocea]
tan	EH28_20958	Peptidase M20 domain-containing protein 2 [Larimichthys crocea]
tan	EH28_21002	PREDICTED: protein LEG1 homolog [Larimichthys crocea]
tan	EH28_10518	PREDICTED: neutral and basic amino acid transport protein rBAT [Larimichthys crocea]
tan	EH28_19855	PREDICTED: nuclear receptor subfamily 2 group F member 5 isoform X2 [Larimichthys crocea]
tan	EH28_19862	High affinity nerve growth factor receptor [Larimichthys crocea]
tan	EH28_19877	Vitelline membrane outer layer protein 1 [Larimichthys crocea]
tan	EH28_19891	Serine/threonine-protein kinase Nek10 [Larimichthys crocea]
tan	EH28_19903	Diacylglycerol kinase beta [Larimichthys crocea]
tan	EH28_07444	PREDICTED: cytochrome P450 2J2-like [Larimichthys crocea]
tan	EH28_07445	Cytochrome P450 2J5 [Larimichthys crocea]
tan	EH28_23425	PREDICTED: CD209 antigen-like protein E [Larimichthys crocea]
tan	EH28_23427	C-type lectin domain family 4 member M [Larimichthys crocea]
tan	EH28_18994	Bile salt-activated lipase [Larimichthys crocea]
tan	EH28_18995	PREDICTED: bile salt-activated lipase-like [Larimichthys crocea]
tan	EH28_18996	PREDICTED: bile salt-activated lipase-like [Larimichthys crocea]
tan	EH28_18997	PREDICTED: bile salt-activated lipase-like [Larimichthys crocea]
tan	EH28_19001	PREDICTED: ectonucleoside triphosphate diphosphohydrolase 2 [Larimichthys crocea]
tan	EH28_23437	Maleylacetoacetate isomerase [Larimichthys crocea]
tan	EH28_23438	PREDICTED: methylmalonate-semialdehyde dehydrogenase [acylating], mitochondrial [Larimichthys crocea]
tan	EH28_14730	AlanineUnknownglyoxylate aminotransferase 2-like 1 [Larimichthys crocea]
tan	EH28_14737	Perilipin-2 [Larimichthys crocea]
tan	EH28_07754	CD166 antigen [Larimichthys crocea]
tan	EH28_02124	Receptor expression-enhancing protein 1 [Larimichthys crocea]
tan	EH28_02137	PREDICTED: protein Z-dependent protease inhibitor [Larimichthys crocea]
tan	EH28_02138	Ataxin-3 [Larimichthys crocea]
tan	EH28_09512	SHC-transforming protein 2 [Larimichthys crocea]
tan	EH28_09535	PREDICTED: cytochrome P450 2J6-like [Larimichthys crocea]
tan	EH28_05446	Transmembrane emp24 domain-containing protein 6 [Larimichthys crocea]
tan	EH28_05460	Fibroblast growth factor 23, partial [Larimichthys crocea]
tan	EH28_06263	Glutamyl aminopeptidase [Larimichthys crocea]
tan	EH28_05223	Hepatocellular carcinoma-associated protein TD26 [Larimichthys crocea]
tan	EH28_18517	PREDICTED: sterol 26-hydroxylase, mitochondrial-like [Larimichthys crocea]
tan	EH28_18525	PREDICTED: adenylate cyclase type 5 [Larimichthys crocea]
tan	EH28_18541	Cyclin-dependent kinase-like 5 [Larimichthys crocea]
tan	EH28_18552	PREDICTED: omega-amidase NIT2 [Larimichthys crocea]
tan	EH28_07811	Alpha-1,3-mannosyl-glycoprotein 4-beta-N-acetylglucosaminyltransferase B, partial [Larimichthys crocea]
tan	EH28_07853	Peptidase inhibitor R3HDML [Larimichthys crocea]
tan	EH28_07854	PREDICTED: hepatocyte nuclear factor 4-alpha [Larimichthys crocea]
tan	EH28_18355	PI-PLC X domain-containing protein 3 [Larimichthys crocea]
tan	EH28_18379	PREDICTED: phosphoenolpyruvate carboxykinase [GTP], mitochondrial [Larimichthys crocea]
tan	EH28_23479	Voltage-dependent calcium channel gamma-7 subunit [Larimichthys crocea]
tan	EH28_00676	PREDICTED: hydroxylysine kinase-like [Larimichthys crocea]
tan	EH28_24331	Collagen alpha-4(VI) chain, partial [Larimichthys crocea]
tan	EH28_24334	ATP-dependent DNA helicase PIF1 [Larimichthys crocea]
tan	EH28_24339	provirus ancestral Env polyprotein [Larimichthys crocea]
tan	EH28_24391	Multidrug and toxin extrusion protein 1 [Larimichthys crocea]
tan	EH28_24393	Multidrug and toxin extrusion protein 1 [Larimichthys crocea]
tan	EH28_24413	Complement factor B [Larimichthys crocea]
tan	EH28_24414	Layilin, partial [Larimichthys crocea]
tan	EH28_24445	Choline-phosphate cytidylyltransferase B [Larimichthys crocea]
tan	EH28_24452	PREDICTED: perforin-1-like [Larimichthys crocea]
tan	EH28_24453	PREDICTED: perforin-1 [Larimichthys crocea]
tan	EH28_21998	PREDICTED: cytochrome c oxidase subunit 4 isoform 2, mitochondrial [Larimichthys crocea]
tan	EH28_22019	Cancer susceptibility candidate protein 1 [Larimichthys crocea]
tan	EH28_22058	Anthrax toxin receptor 1 [Larimichthys crocea]
tan	EH28_23500	PREDICTED: CD209 antigen-like protein E [Larimichthys crocea]
tan	EH28_22061	PREDICTED: growth/differentiation factor 2 [Larimichthys crocea]
tan	EH28_22071	Monocarboxylate transporter 10 [Larimichthys crocea]
tan	EH28_03762	PREDICTED: 1-acylglycerol-3-phosphate O-acyltransferase ABHD5 [Larimichthys crocea]
tan	EH28_03763	Testis- and ovary-specific PAZ domain-containing protein 1 [Larimichthys crocea]
tan	EH28_13614	PREDICTED: phosphomethylethanolamine N-methyltransferase-like isoform X2 [Larimichthys crocea]
tan	EH28_13615	MORC family CW-type zinc finger protein 3, partial [Larimichthys crocea]
tan	EH28_13617	PREDICTED: monocarboxylate transporter 8 [Larimichthys crocea]
tan	EH28_23515	Trypsin-1 [Larimichthys crocea]
tan	EH28_13633	Dapper [Larimichthys crocea]
tan	EH28_04960	PREDICTED: calcium-binding mitochondrial carrier protein SCaMC-1-A-like [Larimichthys crocea]
tan	EH28_04969	Alpha-N-acetylgalactosaminide alpha-2,6-sialyltransferase 3 [Larimichthys crocea]
tan	EH28_05621	RING finger protein 212 [Larimichthys crocea]
tan	EH28_00588	Cystathionine gamma-lyase [Larimichthys crocea]
tan	EH28_00472	ATP-dependent DNA helicase PIF1 [Larimichthys crocea]
tan	EH28_15837	Lysosome membrane protein 2 [Larimichthys crocea]
tan	EH28_15840	PREDICTED: growth/differentiation factor 7-like [Larimichthys crocea]
tan	EH28_15844	AF4/FMR2 family member 3 [Larimichthys crocea]
tan	EH28_16755	PREDICTED: fructose-bisphosphate aldolase B [Larimichthys crocea]
tan	EH28_23543	PREDICTED: alpha-1,3-mannosyl-glycoprotein 2-beta-N-acetylglucosaminyltransferase-like [Larimichthys crocea]
tan	EH28_09855	PREDICTED: phenazine biosynthesis-like domain-containing protein [Larimichthys crocea]
tan	EH28_07389	Antithrombin-III [Larimichthys crocea]
tan	EH28_07408	Nuclear factor 1 A-type [Larimichthys crocea]
tan	EH28_14646	PREDICTED: deoxyribose-phosphate aldolase isoform X1 [Larimichthys crocea]
tan	EH28_14649	Microsomal glutathione S-transferase 1 [Larimichthys crocea]
tan	EH28_14666	PREDICTED: haptoglobin-like [Larimichthys crocea]
tan	EH28_14668	Dipeptidase 1 [Larimichthys crocea]
tan	EH28_14669	PREDICTED: putative solute carrier family 22 member 31 [Larimichthys crocea]
tan	EH28_10418	40S ribosomal protein S27 [Osmerus mordax]
tan	EH28_10444	Pyruvate kinase isozymes M1/M2 [Larimichthys crocea]
tan	EH28_02348	Cytochrome P450 2K1 [Larimichthys crocea]
tan	EH28_17065	Multidrug resistance-associated protein 9 [Larimichthys crocea]
tan	EH28_05861	Solute carrier family 22 member 16 [Larimichthys crocea]
tan	EH28_10592	Acyl-CoA-binding domain-containing protein 5A [Larimichthys crocea]
tan	EH28_10596	Phthioceranic/hydroxyphthioceranic acid synthase [Larimichthys crocea]
tan	EH28_04093	Proline-rich protein 15-like protein A [Larimichthys crocea]
tan	EH28_22103	Transmembrane protein 72 [Larimichthys crocea]
tan	EH28_22126	PREDICTED: Wilms tumor protein homolog isoform X2 [Larimichthys crocea]
tan	EH28_03682	Storkhead-box protein 1 [Larimichthys crocea]
tan	EH28_03685	Ectonucleotide pyrophosphatase/phosphodiesterase family member 6 [Larimichthys crocea]
tan	EH28_05234	4-hydroxyphenylpyruvate dioxygenase [Larimichthys crocea]
tan	EH28_05242	Heat shock protein beta-1 [Larimichthys crocea]
tan	EH28_05244	Carbohydrate-responsive element-binding protein [Larimichthys crocea]
tan	EH28_05245	PREDICTED: carbohydrate-responsive element-binding protein isoform X2 [Larimichthys crocea]
tan	EH28_00703	ATP-dependent DNA helicase PIF1 [Larimichthys crocea]
tan	EH28_04389	Malate synthase [Larimichthys crocea]
tan	EH28_11548	Hyaluronan-binding protein 2, partial [Larimichthys crocea]
tan	EH28_11571	PREDICTED: molybdenum cofactor sulfurase [Larimichthys crocea]
tan	EH28_12315	PREDICTED: putative N-acetylated-alpha-linked acidic dipeptidase [Larimichthys crocea]
tan	EH28_02261	Myosin heavy chain, fast skeletal muscle [Larimichthys crocea]
tan	EH28_19807	PREDICTED: type-4 ice-structuring protein LS-12-like [Larimichthys crocea]
tan	EH28_19816	Zinc finger protein 516 [Larimichthys crocea]
tan	EH28_19833	PREDICTED: CD59 glycoprotein-like [Larimichthys crocea]
tan	EH28_19843	1-phosphatidylinositol phosphodiesterase [Larimichthys crocea]
tan	EH28_24016	PREDICTED: hepatocyte nuclear factor 4-gamma isoform X1 [Larimichthys crocea]
tan	EH28_24017	hypothetical protein EH28_24017 [Larimichthys crocea]
tan	EH28_24042	PREDICTED: GTP-binding protein REM 1 [Larimichthys crocea]
tan	EH28_24058	Chromodomain-helicase-DNA-binding protein 5 [Larimichthys crocea]
tan	EH28_24059	PREDICTED: rho guanine nucleotide exchange factor 10-like protein isoform X1 [Larimichthys crocea]
tan	EH28_24074	BetaineUnknownhomocysteine S-methyltransferase 1 [Larimichthys crocea]
tan	EH28_24075	BetaineUnknownhomocysteine S-methyltransferase 1, partial [Larimichthys crocea]
tan	EH28_03492	PREDICTED: uncharacterized protein C1orf115 [Larimichthys crocea]
tan	EH28_15985	Perforin-1 [Larimichthys crocea]
tan	EH28_03496	PREDICTED: beta,beta-carotene 15,15&apos;-dioxygenase-like isoform X2 [Larimichthys crocea]
tan	EH28_03497	Kalirin [Larimichthys crocea]
tan	EH28_03499	hypothetical protein EH28_03499 [Larimichthys crocea]
tan	EH28_15986	Glucosidase 2 subunit beta [Larimichthys crocea]
tan	EH28_10246	Cystathionine gamma-lyase [Larimichthys crocea]
tan	EH28_15988	PREDICTED: fatty acid-binding protein, intestinal-like [Larimichthys crocea]
tan	EH28_10969	Diacylglycerol O-acyltransferase 2 [Larimichthys crocea]
tan	EH28_09789	Retinol-binding protein 2 [Larimichthys crocea]
tan	EH28_09806	PREDICTED: BCL2/adenovirus E1B 19 kDa protein-interacting protein 3 [Larimichthys crocea]
tan	EH28_12756	PREDICTED: MAGUK p55 subfamily member 6-like isoform X1 [Larimichthys crocea]
tan	EH28_15998	Protein FAM65A [Larimichthys crocea]
tan	EH28_12772	Beta-chimaerin [Larimichthys crocea]
tan	EH28_12793	Complement C4-B [Larimichthys crocea]
tan	EH28_12795	Steroid 21-hydroxylase [Larimichthys crocea]
tan	EH28_22231	PREDICTED: CD302 antigen [Larimichthys crocea]
tan	EH28_22240	Cordon-bleu protein-like 1 [Larimichthys crocea]
tan	EH28_22307	PREDICTED: sulfate transporter [Larimichthys crocea]
tan	EH28_21765	PREDICTED: RING finger protein 24 isoform X1 [Stegastes partitus]
tan	EH28_21793	Cytochrome P450 2U1 [Larimichthys crocea]
tan	EH28_21794	PREDICTED: hydroxyacyl-coenzyme A dehydrogenase, mitochondrial [Larimichthys crocea]
tan	EH28_21799	Caspase-6 [Larimichthys crocea]
tan	EH28_12090	Homeobox protein Nkx-6.3 [Larimichthys crocea]
tan	EH28_14110	Na(+)/H(+) exchange regulatory cofactor NHE-RF3 [Larimichthys crocea]
tan	EH28_05065	Receptor-type tyrosine-protein phosphatase-like N [Larimichthys crocea]
tan	EH28_22485	Phosphatidylethanolamine N-methyltransferase [Larimichthys crocea]
tan	EH28_22491	PREDICTED: somatostatin receptor type 2-like [Larimichthys crocea]
tan	EH28_22492	PREDICTED: somatostatin receptor type 2-like [Larimichthys crocea]
tan	EH28_22527	PREDICTED: rho-related GTP-binding protein RhoE [Larimichthys crocea]
tan	EH28_22555	PREDICTED: gap junction alpha-3 protein-like [Larimichthys crocea]
tan	EH28_22556	Hemopexin [Larimichthys crocea]
tan	EH28_22557	PREDICTED: hemopexin-like [Larimichthys crocea]
tan	EH28_09255	Fibroleukin [Larimichthys crocea]
tan	EH28_09276	PREDICTED: zona pellucida sperm-binding protein 3 [Larimichthys crocea]
tan	EH28_09281	SH3 and multiple ankyrin repeat domains protein 1 [Larimichthys crocea]
tan	EH28_15373	Prospero homeobox protein 1 [Larimichthys crocea]
tan	EH28_02171	hypothetical protein EH28_02171 [Larimichthys crocea]
tan	EH28_04929	PREDICTED: UDP-glucuronosyltransferase 2C1-like [Larimichthys crocea]
tan	EH28_04930	PREDICTED: UDP-glucuronosyltransferase 2A1-like [Larimichthys crocea]
tan	EH28_04938	PREDICTED: lysosome membrane protein 2 isoform X1 [Larimichthys crocea]
tan	EH28_04939	Serine/threonine-protein phosphatase with EF-hands 1 [Larimichthys crocea]
tan	EH28_04952	PREDICTED: glycine dehydrogenase (decarboxylating), mitochondrial [Larimichthys crocea]
tan	EH28_17606	PREDICTED: cell surface A33 antigen [Larimichthys crocea]
tan	EH28_11359	PREDICTED: succinateUnknownCoA ligase [GDP-forming] subunit beta, mitochondrial [Larimichthys crocea]
tan	EH28_11369	Inter-alpha-trypsin inhibitor heavy chain H3 [Larimichthys crocea]
tan	EH28_11370	Inter-alpha-trypsin inhibitor heavy chain H3 [Larimichthys crocea]
tan	EH28_11382	PREDICTED: probable G-protein coupled receptor 22 [Larimichthys crocea]
tan	EH28_18909	Vascular endothelial growth factor receptor kdr-like protein [Larimichthys crocea]
tan	EH28_00057	Chymotrypsin-like elastase family member 1, partial [Larimichthys crocea]
tan	EH28_19031	PREDICTED: mitochondrial brown fat uncoupling protein 1 [Larimichthys crocea]
tan	EH28_19043	Hedgehog-interacting protein [Larimichthys crocea]
tan	EH28_00015	putative phospholipid-transporting ATPase ID, partial [Larimichthys crocea]
tan	EH28_19758	5&apos;-nucleotidase domain-containing protein 2 [Larimichthys crocea]
tan	EH28_13720	Bardet-Biedl syndrome 2 protein [Larimichthys crocea]
tan	EH28_12968	Membrane frizzled-related protein [Larimichthys crocea]
tan	EH28_12969	Complement C2 [Larimichthys crocea]
tan	EH28_12985	PREDICTED: solute carrier family 25 member 36 [Larimichthys crocea]
tan	EH28_11007	PREDICTED: tryptophan 2,3-dioxygenase [Larimichthys crocea]
tan	EH28_11008	PREDICTED: cathepsin O [Larimichthys crocea]
tan	EH28_18004	Glyoxylate reductase/hydroxypyruvate reductase [Larimichthys crocea]
tan	EH28_18039	PREDICTED: uncharacterized protein LOC104937408 [Larimichthys crocea]
tan	EH28_18040	PREDICTED: uncharacterized protein LOC109136677 [Larimichthys crocea]
tan	EH28_18041	hypothetical protein EH28_18041 [Larimichthys crocea]
tan	EH28_18042	hypothetical protein EH28_18042 [Larimichthys crocea]
tan	EH28_18050	Endoplasmic reticulum resident protein 27 [Larimichthys crocea]
tan	EH28_18065	PREDICTED: serine hydrolase-like protein isoform X1 [Larimichthys crocea]
tan	EH28_23761	Solute carrier family 26 member 6 [Larimichthys crocea]
tan	EH28_18954	PREDICTED: translocon-associated protein subunit alpha-like [Larimichthys crocea]
tan	EH28_18957	Acyl-coenzyme A thioesterase 4 [Larimichthys crocea]
tan	EH28_21135	PREDICTED: dihydropyrimidinase [Larimichthys crocea]
tan	EH28_21148	Krueppel-like factor 10 [Larimichthys crocea]
tan	EH28_21153	PREDICTED: ribonuclease UK114 [Larimichthys crocea]
tan	EH28_24130	Nuclear receptor subfamily 5 group A member 2 [Larimichthys crocea]
tan	EH28_24139	Chymotrypsin-C [Larimichthys crocea]
tan	EH28_24140	PREDICTED: chymotrypsin-like elastase family member 2A [Larimichthys crocea]
tan	EH28_24161	PREDICTED: ERBB receptor feedback inhibitor 1-like [Larimichthys crocea]
tan	EH28_24176	Serine hydroxymethyltransferase, mitochondrial [Larimichthys crocea]
tan	EH28_24196	PREDICTED: choline dehydrogenase, mitochondrial [Larimichthys crocea]
tan	EH28_20099	PREDICTED: serine protease hepsin [Larimichthys crocea]
tan	EH28_20119	Sulfhydryl oxidase 1 [Larimichthys crocea]
tan	EH28_20122	Xenotropic and polytropic retrovirus receptor 1, partial [Larimichthys crocea]
tan	EH28_17860	PREDICTED: collectin-10 [Larimichthys crocea]
tan	EH28_17867	hypothetical protein EH28_17867 [Larimichthys crocea]
tan	EH28_17869	hypothetical protein EH28_17869 [Larimichthys crocea]
tan	EH28_12740	Plasma protease C1 inhibitor [Larimichthys crocea]
tan	EH28_01401	Insulin-like growth factor I, partial [Larimichthys crocea]
tan	EH28_07882	PREDICTED: homeobox protein Hox-B5a-like isoform X1 [Larimichthys crocea]
tan	EH28_07883	PREDICTED: homeobox protein Hox-B6a-like isoform X2 [Larimichthys crocea]
tan	EH28_07895	[Pyruvate dehydrogenase [lipoamide]] kinase isozyme 2, mitochondrial [Larimichthys crocea]
tan	EH28_19776	PREDICTED: N-fatty-acyl-amino acid synthase/hydrolase PM20D1 [Larimichthys crocea]
tan	EH28_19778	PREDICTED: acidic mammalian chitinase-like isoform X1 [Larimichthys crocea]
tan	EH28_19781	PREDICTED: uncharacterized protein At5g50100, mitochondrial-like [Larimichthys crocea]
tan	EH28_22820	A disintegrin and metalloproteinase with thrombospondin motifs 17 [Larimichthys crocea]
tan	EH28_22822	5-formyltetrahydrofolate cyclo-ligase [Larimichthys crocea]
tan	EH28_19782	PREDICTED: monocarboxylate transporter 2-like [Larimichthys crocea]
tan	EH28_01089	PREDICTED: gap junction Cx32.2 protein [Larimichthys crocea]
tan	EH28_01090	PREDICTED: gap junction Cx32.2 protein [Larimichthys crocea]
tan	EH28_04525	Cytochrome P450 2D15 [Larimichthys crocea]
tan	EH28_04529	Protein-glutamine gamma-glutamyltransferase 2 [Larimichthys crocea]
tan	EH28_04536	PREDICTED: carboxylesterase 5A-like [Larimichthys crocea]
tan	EH28_18734	PREDICTED: 3-mercaptopyruvate sulfurtransferase-like [Larimichthys crocea]
tan	EH28_18753	PREDICTED: dehydrogenase/reductase SDR family member 11-like [Larimichthys crocea]
tan	EH28_19793	PREDICTED: eukaryotic translation initiation factor 4E type 3 [Larimichthys crocea]
tan	EH28_18777	PREDICTED: UDP-glucuronosyltransferase 1-1-like [Larimichthys crocea]
tan	EH28_18779	PREDICTED: peroxisomal trans-2-enoyl-CoA reductase [Larimichthys crocea]
tan	EH28_18784	PREDICTED: uncharacterized protein LOC104934205 [Larimichthys crocea]
tan	EH28_18807	Crystallin J1C [Larimichthys crocea]
tan	EH28_18820	Zinc-binding protein A33 [Larimichthys crocea]
tan	EH28_11640	Protein cornichon, partial [Larimichthys crocea]
tan	EH28_11652	B2 bradykinin receptor [Larimichthys crocea]
tan	EH28_12280	PREDICTED: tetraspanin-7 [Larimichthys crocea]
tan	EH28_12295	Peroxisomal acyl-coenzyme A oxidase 3, partial [Larimichthys crocea]
tan	EH28_12298	SH3 domain and tetratricopeptide repeat-containing protein 1 [Larimichthys crocea]
tan	EH28_04103	PREDICTED: out at first protein homolog [Larimichthys crocea]
tan	EH28_10723	PREDICTED: retinol dehydrogenase 3 [Larimichthys crocea]
tan	EH28_10724	Bile salt export pump [Larimichthys crocea]
tan	EH28_10728	Xin actin-binding repeat-containing protein 2 [Larimichthys crocea]
tan	EH28_03180	Leucine-rich repeat-containing protein 43 [Larimichthys crocea]
tan	EH28_03189	PREDICTED: proprotein convertase subtilisin/kexin type 5 isoform X1 [Larimichthys crocea]
tan	EH28_01216	Pyridoxal kinase [Larimichthys crocea]
tan	EH28_13925	Complement C1q subcomponent subunit C [Larimichthys crocea]
tan	EH28_13926	Complement C1q subcomponent subunit A [Larimichthys crocea]
tan	EH28_13929	PREDICTED: nuclear factor 7, ovary-like [Larimichthys crocea]
tan	EH28_13943	PREDICTED: CD209 antigen-like protein C isoform X3 [Larimichthys crocea]
tan	EH28_23371	PREDICTED: proprotein convertase subtilisin/kexin type 6 isoform X1 [Larimichthys crocea]
tan	EH28_23379	Low choriolytic enzyme, partial [Larimichthys crocea]
tan	EH28_23380	Low choriolytic enzyme [Larimichthys crocea]
tan	EH28_23384	PREDICTED: fibroblast growth factor 19 isoform X1 [Larimichthys crocea]
tan	EH28_08260	PREDICTED: polymeric immunoglobulin receptor-like [Larimichthys crocea]
tan	EH28_02842	PREDICTED: vitamin K epoxide reductase complex subunit 1-like protein 1 [Larimichthys crocea]
tan	EH28_11036	Thioredoxin reductase 1, cytoplasmic [Larimichthys crocea]
tan	EH28_11060	Potassium voltage-gated channel subfamily C member 2 [Larimichthys crocea]
tan	EH28_00267	PREDICTED: sodium- and chloride-dependent GABA transporter 2-like, partial [Larimichthys crocea]
tan	EH28_01959	Sodium channel protein type 5 subunit alpha [Larimichthys crocea]
tan	EH28_15761	Beta-2-glycoprotein 1 [Larimichthys crocea]
tan	EH28_15762	Beta-2-glycoprotein 1, partial [Larimichthys crocea]
tan	EH28_15763	Beta-2-glycoprotein 1, partial [Larimichthys crocea]
tan	EH28_03689	PREDICTED: GTP cyclohydrolase 1 [Larimichthys crocea]
tan	EH28_13738	PREDICTED: nuclear receptor subfamily 0 group B member 2-like [Larimichthys crocea]
tan	EH28_05469	PREDICTED: pterin-4-alpha-carbinolamine dehydratase [Larimichthys crocea]
tan	EH28_18851	Aldo-keto reductase family 1 member B10 [Larimichthys crocea]
tan	EH28_18869	Phosphatidylcholine-sterol acyltransferase [Larimichthys crocea]
tan	EH28_18870	PREDICTED: phosphatidylcholine-sterol acyltransferase [Larimichthys crocea]
tan	EH28_18872	Carbonic anhydrase 5B, mitochondrial [Larimichthys crocea]
tan	EH28_18896	PREDICTED: uncharacterized protein LOC104937639 isoform X1 [Larimichthys crocea]
tan	EH28_16841	Elastase-1 [Larimichthys crocea]
tan	EH28_16842	Elastase-1 [Larimichthys crocea]
tan	EH28_16843	Elastase-1 [Larimichthys crocea]
tan	EH28_16858	1,25-dihydroxyvitamin D(3) 24-hydroxylase, mitochondrial [Larimichthys crocea]
tan	EH28_16859	PREDICTED: N-acetyltransferase 8-like [Larimichthys crocea]
tan	EH28_11881	PREDICTED: tyrosine aminotransferase [Larimichthys crocea]
tan	EH28_12452	PREDICTED: amine sulfotransferase-like [Larimichthys crocea]
tan	EH28_06868	PREDICTED: excitatory amino acid transporter 2 isoform X1 [Larimichthys crocea]
tan	EH28_06872	Low-density lipoprotein receptor class A domain-containing protein 3 [Larimichthys crocea]
tan	EH28_10560	Aminopeptidase N [Larimichthys crocea]
tan	EH28_19644	PREDICTED: dihydropteridine reductase [Larimichthys crocea]
tan	EH28_19645	PREDICTED: LIM domain-binding protein 2 isoform X5 [Larimichthys crocea]
tan	EH28_19675	PREDICTED: low affinity immunoglobulin epsilon Fc receptor-like [Larimichthys crocea]
tan	EH28_19676	C-type lectin domain family 17, member A [Larimichthys crocea]
tan	EH28_19683	PREDICTED: ribonuclease-like 3 [Larimichthys crocea]
tan	EH28_00738	CD166 antigen [Larimichthys crocea]
tan	EH28_16462	PH and SEC7 domain-containing protein 2 [Larimichthys crocea]
tan	EH28_16463	PH and SEC7 domain-containing protein 2 [Larimichthys crocea]
tan	EH28_16465	CXXC-type zinc finger protein 5 [Larimichthys crocea]
tan	EH28_16474	PREDICTED: glypican-3 [Larimichthys crocea]
tan	EH28_16478	Hypoxanthine-guanine phosphoribosyltransferase [Larimichthys crocea]
tan	EH28_16493	Microtubule-associated tumor suppressor 1 [Larimichthys crocea]
tan	EH28_08516	Chymotrypsin-C [Larimichthys crocea]
tan	EH28_08522	PREDICTED: carboxypeptidase B [Larimichthys crocea]
tan	EH28_05582	Paralemmin-2 [Larimichthys crocea]
tan	EH28_05588	PREDICTED: glutaryl-CoA dehydrogenase, mitochondrial [Larimichthys crocea]
tan	EH28_07580	Lysozyme C [Larimichthys crocea]
tan	EH28_07582	PREDICTED: lysozyme C-like [Larimichthys crocea]
tan	EH28_03417	Protein quaking-B [Larimichthys crocea]
tan	EH28_20604	PREDICTED: transmembrane protein 98 isoform X2 [Larimichthys crocea]
tan	EH28_20608	1-phosphatidylinositol-4,5-bisphosphate phosphodiesterase delta-3-A [Larimichthys crocea]
tan	EH28_11669	PREDICTED: plexin-A4 [Larimichthys crocea]
tan	EH28_20667	Myosin light chain kinase, smooth muscle [Larimichthys crocea]
tan	EH28_20684	SRC kinase signaling inhibitor 1 [Larimichthys crocea]
tan	EH28_20701	Zinc finger CCHC domain-containing protein 24 [Larimichthys crocea]
tan	EH28_02696	PREDICTED: extracellular serine/threonine protein kinase FAM20C [Larimichthys crocea]
tan	EH28_10011	hypothetical protein EH28_10011 [Larimichthys crocea]
tan	EH28_10012	Butyrophilin subfamily 2 member A2 [Larimichthys crocea]
tan	EH28_10013	Butyrophilin-like protein 2, partial [Larimichthys crocea]
tan	EH28_02928	Sterol O-acyltransferase 1, partial [Larimichthys crocea]
tan	EH28_07943	PREDICTED: zinc transporter ZIP8 [Larimichthys crocea]
tan	EH28_14582	PREDICTED: uricase-like [Larimichthys crocea]
tan	EH28_14589	PREDICTED: di-N-acetylchitobiase [Larimichthys crocea]
tan	EH28_04341	Pecanex-like protein 2 [Larimichthys crocea]
tan	EH28_04708	PREDICTED: bifunctional UDP-N-acetylglucosamine 2-epimerase/N-acetylmannosamine kinase isoform X3 [Larimichthys crocea]
tan	EH28_20369	MARVEL domain-containing protein 2 [Larimichthys crocea]
tan	EH28_20370	MARVEL domain-containing protein 2 [Larimichthys crocea]
tan	EH28_20371	PREDICTED: occludin-like isoform X2 [Larimichthys crocea]
tan	EH28_20377	PREDICTED: CMP-N-acetylneuraminate-beta-1,4-galactoside alpha-2,3-sialyltransferase isoform X1 [Larimichthys crocea]
tan	EH28_20406	PREDICTED: claudin-18-like [Larimichthys crocea]
tan	EH28_20413	Sorting nexin-16 [Larimichthys crocea]
tan	EH28_20431	PREDICTED: carboxypeptidase N subunit 2-like [Larimichthys crocea]
tan	EH28_04718	Complement C3 [Larimichthys crocea]
tan	EH28_01690	PREDICTED: retinol dehydrogenase 8 [Larimichthys crocea]
tan	EH28_09381	PREDICTED: gap junction Cx32.2 protein [Larimichthys crocea]
tan	EH28_09382	PREDICTED: gap junction Cx32.2 protein-like [Larimichthys crocea]
tan	EH28_09404	PREDICTED: cytochrome P450 2K1-like [Larimichthys crocea]
tan	EH28_09405	PREDICTED: cytochrome P450 2K1-like isoform X1 [Larimichthys crocea]
tan	EH28_09406	Cytochrome P450 2K1 [Larimichthys crocea]
tan	EH28_03654	Prominin-1-A [Larimichthys crocea]
tan	EH28_18084	Glycoprotein-N-acetylgalactosamine 3-beta-galactosyltransferase 1-A [Larimichthys crocea]
tan	EH28_18101	PREDICTED: vasopressin V2 receptor-like [Larimichthys crocea]
tan	EH28_18115	Fidgetin [Larimichthys crocea]
tan	EH28_23133	PREDICTED: 1,4-alpha-glucan-branching enzyme [Larimichthys crocea]
tan	EH28_23154	Periostin [Larimichthys crocea]
tan	EH28_23158	PREDICTED: stAR-related lipid transfer protein 13-like isoform X3 [Larimichthys crocea]
tan	EH28_03373	PREDICTED: aminomethyltransferase, mitochondrial [Larimichthys crocea]
tan	EH28_09735	PREDICTED: hepatocyte nuclear factor 3-beta [Larimichthys crocea]
tan	EH28_12042	PREDICTED: vitronectin isoform X1 [Larimichthys crocea]
tan	EH28_17429	Anthrax toxin receptor 1 [Larimichthys crocea]
tan	EH28_17437	A-kinase anchor protein 2 [Larimichthys crocea]
tan	EH28_02427	Transmembrane protein 72 [Larimichthys crocea]
tan	EH28_02288	PREDICTED: angiopoietin-related protein 4-like [Larimichthys crocea]
tan	EH28_02291	PREDICTED: guanidinoacetate N-methyltransferase [Larimichthys crocea]
tan	EH28_14170	7-alpha-hydroxycholest-4-en-3-one 12-alpha-hydroxylase [Larimichthys crocea]
tan	EH28_21098	Anthrax toxin receptor 1 [Larimichthys crocea]
tan	EH28_00794	Phospholipase A2, major isoenzyme, partial [Larimichthys crocea]
tan	EH28_00264	PREDICTED: putative monooxygenase p33MONOX [Larimichthys crocea]
tan	EH28_21103	PREDICTED: dual specificity protein phosphatase 4 [Larimichthys crocea]
tan	EH28_08577	UTPUnknownglucose-1-phosphate uridylyltransferase [Larimichthys crocea]
tan	EH28_01131	Thyrotropin-releasing hormone-degrading ectoenzyme [Larimichthys crocea]
tan	EH28_13505	PREDICTED: low density lipoprotein receptor adapter protein 1-B-like isoform X1 [Larimichthys crocea]
tan	EH28_02071	hypothetical protein EH28_02071 [Larimichthys crocea]
tan	EH28_21109	PREDICTED: eukaryotic translation initiation factor 4E-binding protein 2 [Larimichthys crocea]
tan	EH28_13517	Gap junction beta-3 protein [Larimichthys crocea]
tan	EH28_07903	PREDICTED: heparan sulfate glucosamine 3-O-sulfotransferase 2-like [Larimichthys crocea]
tan	EH28_02769	Lysosomal acid lipase/cholesteryl ester hydrolase [Larimichthys crocea]
tan	EH28_02775	Janus kinase and microtubule-interacting protein 3 [Larimichthys crocea]
tan	EH28_11347	Polypeptide N-acetylgalactosaminyltransferase 5 [Larimichthys crocea]
tan	EH28_07907	PREDICTED: heparan sulfate glucosamine 3-O-sulfotransferase 2-like [Larimichthys crocea]
tan	EH28_22725	PREDICTED: protein FAM173A-like [Larimichthys crocea]
tan	EH28_07912	PREDICTED: insulin-like growth factor-binding protein complex acid labile subunit [Larimichthys crocea]
tan	EH28_22765	LMBR1 domain-containing protein 2 [Larimichthys crocea]
tan	EH28_22766	PREDICTED: excitatory amino acid transporter 1-like [Larimichthys crocea]
tan	EH28_07240	Coagulation factor V [Larimichthys crocea]
tan	EH28_07244	PREDICTED: tumor necrosis factor ligand superfamily member 11 [Larimichthys crocea]
tan	EH28_04516	N(G),N(G)-dimethylarginine dimethylaminohydrolase 1 [Larimichthys crocea]
tan	EH28_05971	PREDICTED: leptin [Larimichthys crocea]
tan	EH28_03036	Equilibrative nucleoside transporter 1 [Larimichthys crocea]
tan	EH28_07129	Protein lifeguard 1 [Larimichthys crocea]
tan	EH28_24264	Transmembrane channel-like protein 5 [Larimichthys crocea]
tan	EH28_24284	PREDICTED: cytosolic purine 5&apos;-nucleotidase [Larimichthys crocea]
tan	EH28_24294	PREDICTED: keratin, type I cytoskeletal 19 [Larimichthys crocea]
tan	EH28_24318	PREDICTED: ethanolamine-phosphate cytidylyltransferase isoform X1 [Larimichthys crocea]
tan	EH28_24323	Deleted in malignant brain tumors 1 protein [Larimichthys crocea]
tan	EH28_24324	Deleted in malignant brain tumors 1 protein [Larimichthys crocea]
tan	EH28_24325	Transcription factor Sox-18 [Larimichthys crocea]
tan	EH28_10104	PREDICTED: complement component C6 isoform X1 [Larimichthys crocea]
tan	EH28_10106	PREDICTED: growth hormone receptor-like isoform X2 [Larimichthys crocea]
tan	EH28_10107	PREDICTED: coiled-coil domain-containing protein 152 [Larimichthys crocea]
tan	EH28_10117	Vitamin K-dependent protein C [Larimichthys crocea]
tan	EH28_06885	Dimethylaniline monooxygenase [N-oxide-forming] 5 [Larimichthys crocea]
tan	EH28_06891	SerineUnknownpyruvate aminotransferase, mitochondrial [Larimichthys crocea]
tan	EH28_06892	PREDICTED: allantoinase, mitochondrial-like [Larimichthys crocea]
tan	EH28_06897	PREDICTED: kelch-like protein 30 [Larimichthys crocea]
tan	EH28_06900	PREDICTED: solute carrier organic anion transporter family member 2A1-like [Larimichthys crocea]
tan	EH28_04315	PREDICTED: midkine-A [Larimichthys crocea]
tan	EH28_17105	PREDICTED: transcription factor CP2-like protein 1 [Larimichthys crocea]
tan	EH28_05829	PREDICTED: sodium-coupled neutral amino acid transporter 3 isoform X2 [Larimichthys crocea]
tan	EH28_07975	liver-expressed antimicrobial peptide 2-like precursor [Larimichthys crocea]
tan	EH28_01299	PREDICTED: cystathionine beta-synthase-like [Larimichthys crocea]
tan	EH28_02095	Rho-related GTP-binding protein RhoU [Larimichthys crocea]
tan	EH28_02631	Follistatin-related protein 5 [Larimichthys crocea]
tan	EH28_11857	PREDICTED: complement factor D-like [Larimichthys crocea]
tan	EH28_05856	PREDICTED: peroxisomal sarcosine oxidase [Larimichthys crocea]
tan	EH28_15052	PREDICTED: haptoglobin-like [Larimichthys crocea]
tan	EH28_15084	PREDICTED: sorbitol dehydrogenase [Larimichthys crocea]
tan	EH28_15099	Nuclear receptor subfamily 0 group B member 2 [Larimichthys crocea]
tan	EH28_12846	PREDICTED: nucleobindin-2 [Larimichthys crocea]
tan	EH28_11307	PREDICTED: canalicular multispecific organic anion transporter 1 [Larimichthys crocea]
tan	EH28_11314	MORN repeat-containing protein 4 [Larimichthys crocea]
tan	EH28_11319	PREDICTED: aspartate aminotransferase, cytoplasmic [Larimichthys crocea]
tan	EH28_05370	PREDICTED: insulin-like growth factor-binding protein 2-B [Larimichthys crocea]
tan	EH28_05371	hypothetical protein EH28_05371 [Larimichthys crocea]
tan	EH28_16968	PREDICTED: coagulation factor X-like [Larimichthys crocea]
tan	EH28_16969	Mannan-binding lectin serine protease 1 [Larimichthys crocea]
tan	EH28_16970	PREDICTED: clarin-1 [Larimichthys crocea]
tan	EH28_16991	Pleckstrin domain-containing family A member 5 [Larimichthys crocea]
tan	EH28_03278	PREDICTED: hibernation-specific plasma protein HP-55-like [Larimichthys crocea]
tan	EH28_01588	C-type lectin domain family 10 member A, partial [Larimichthys crocea]
tan	EH28_01601	Disks large, partial [Larimichthys crocea]
tan	EH28_01602	Transferrin receptor protein 2 [Larimichthys crocea]
tan	EH28_23917	Acyl-CoA synthetase family member 2, mitochondrial [Larimichthys crocea]
tan	EH28_23921	Heparan sulfate glucosamine 3-O-sulfotransferase 3A1 [Larimichthys crocea]
tan	EH28_23995	Cytoplasmic aconitate hydratase [Larimichthys crocea]
tan	EH28_17515	Relaxin-3 receptor 1 [Larimichthys crocea]
tan	EH28_10883	PREDICTED: leucine-rich repeat-containing protein 58 [Larimichthys crocea]
tan	EH28_17204	Complement C1r-A subcomponent [Larimichthys crocea]
tan	EH28_17205	Complement C1r subcomponent [Larimichthys crocea]
tan	EH28_17209	PREDICTED: retinol-binding protein 5 [Larimichthys crocea]
tan	EH28_17225	Collectin-12 [Larimichthys crocea]
tan	EH28_17226	PREDICTED: CD209 antigen-like protein E [Larimichthys crocea]
tan	EH28_17272	PREDICTED: protein ABHD15-like isoform X1 [Larimichthys crocea]
tan	EH28_05018	Polyadenylate-binding protein 1 [Larimichthys crocea]
tan	EH28_02812	Cytidine deaminase [Larimichthys crocea]
tan	EH28_02814	PREDICTED: claudin-15 [Larimichthys crocea]
tan	EH28_02822	PREDICTED: uncharacterized protein LOC104927614 [Larimichthys crocea]
tan	EH28_16611	Wilms tumor protein [Larimichthys crocea]
tan	EH28_16613	Cholesteryl ester transfer protein [Larimichthys crocea]
tan	EH28_16627	NADH-cytochrome b5 reductase 2 [Larimichthys crocea]
tan	EH28_16640	hypothetical protein EH28_16640 [Larimichthys crocea]
tan	EH28_16641	Olfactomedin [Larimichthys crocea]
tan	EH28_16642	Olfactomedin-4 [Larimichthys crocea]
tan	EH28_16643	Olfactomedin [Larimichthys crocea]
tan	EH28_09673	Vascular endothelial growth factor A-A [Larimichthys crocea]
tan	EH28_01098	PREDICTED: phosphoribosyl pyrophosphate synthase-associated protein 1 isoform X2 [Larimichthys crocea]
tan	EH28_11815	PREDICTED: high choriolytic enzyme 1-like isoform X1 [Larimichthys crocea]
tan	EH28_11833	PREDICTED: carboxypeptidase A1-like [Larimichthys crocea]
tan	EH28_13985	PREDICTED: monocyte to macrophage differentiation factor [Larimichthys crocea]
tan	EH28_17990	PREDICTED: vitamin K-dependent protein S [Larimichthys crocea]
tan	EH28_17995	Matrix metalloproteinase-15 [Larimichthys crocea]
tan	EH28_04156	Complement C3 [Larimichthys crocea]
tan	EH28_04157	Complement C3 [Larimichthys crocea]
tan	EH28_07607	PREDICTED: endonuclease/exonuclease/phosphatase family domain-containing protein 1 [Larimichthys crocea]
tan	EH28_15799	N-acetylmuramoyl-L-alanine amidase [Larimichthys crocea]
tan	EH28_11467	Growth hormone secretagogue receptor type 1 [Larimichthys crocea]
tan	EH28_01364	Complement C3 [Larimichthys crocea]
tan	EH28_00278	PREDICTED: calcium/calmodulin-dependent protein kinase type II subunit delta-like isoform X1 [Larimichthys crocea]
tan	EH28_07486	PREDICTED: kininogen-1-like [Larimichthys crocea]
tan	EH28_07497	Transmembrane 4 L6 family member 4 [Larimichthys crocea]
tan	EH28_07500	PREDICTED: ceruloplasmin-like [Larimichthys crocea]
tan	EH28_17406	PREDICTED: cytochrome P450 3A40-like [Larimichthys crocea]
tan	EH28_10082	PREDICTED: uncharacterized protein LOC109139202 [Larimichthys crocea]
tan	EH28_17584	WD repeat-containing protein 49 [Larimichthys crocea]
tan	EH28_17585	PREDICTED: pseudokinase FAM20A [Larimichthys crocea]
tan	EH28_00470	Mid1-interacting protein 1-B [Larimichthys crocea]
tan	EH28_17588	PREDICTED: arylsulfatase G [Larimichthys crocea]
tan	EH28_17589	PREDICTED: monocarboxylate transporter 7-like [Larimichthys crocea]
tan	EH28_20539	Coiled-coil domain-containing protein 17 [Larimichthys crocea]
tan	EH28_20565	PREDICTED: guanine nucleotide-binding protein G(I)/G(S)/G(O) subunit gamma-12-like [Larimichthys crocea]
tan	EH28_20567	Protein transport protein Sec16B [Larimichthys crocea]
tan	EH28_20583	PREDICTED: pancreas transcription factor 1 subunit alpha [Larimichthys crocea]
tan	EH28_15136	ATP-binding cassette sub-family A member 1 [Larimichthys crocea]
tan	EH28_25201	Alanine aminotransferase 1 [Larimichthys crocea]
tan	EH28_25202	PREDICTED: chymotrypsin-like elastase family member 3B [Larimichthys crocea]
tan	EH28_25219	PREDICTED: insulin-like growth factor-binding protein 1 [Larimichthys crocea]
tan	EH28_11894	Lipoprotein lipase [Larimichthys crocea]
tan	EH28_11895	PREDICTED: lipoprotein lipase-like [Larimichthys crocea]
tan	EH28_25256	Thrombopoietin [Larimichthys crocea]
tan	EH28_25258	Chloride channel protein 2 [Larimichthys crocea]
tan	EH28_25262	Serotransferrin [Larimichthys crocea]
tan	EH28_25272	PREDICTED: serineUnknownpyruvate aminotransferase-like [Larimichthys crocea]
tan	EH28_25296	PREDICTED: ADP-ribosylation factor-like protein 14 [Larimichthys crocea]
tan	EH28_25313	PREDICTED: uncharacterized protein LOC104919213 isoform X1 [Larimichthys crocea]
tan	EH28_25314	Paired box protein Pax-3 [Larimichthys crocea]
tan	EH28_25356	PREDICTED: transmembrane 6 superfamily member 2 [Larimichthys crocea]
tan	EH28_19998	PREDICTED: fibronectin isoform X3 [Larimichthys crocea]
tan	EH28_21932	B(0,+)-type amino acid transporter 1 [Larimichthys crocea]
tan	EH28_21943	hypothetical protein EH28_21943 [Larimichthys crocea]
tan	EH28_21961	Ethanolamine kinase 2 [Larimichthys crocea]
tan	EH28_21981	PREDICTED: carboxypeptidase A2 [Larimichthys crocea]
tan	EH28_21982	Copine-8 [Larimichthys crocea]
tan	EH28_14185	PREDICTED: synaptoporin [Larimichthys crocea]
tan	EH28_14235	hypothetical protein EH28_14235 [Larimichthys crocea]
tan	EH28_14236	Inter-alpha-trypsin inhibitor heavy chain H3 [Larimichthys crocea]
tan	EH28_01785	Dehydrogenase/reductase SDR family member 4 [Larimichthys crocea]
tan	EH28_01787	PREDICTED: cell death activator CIDE-B [Larimichthys crocea]
tan	EH28_01606	Protein-methionine sulfoxide oxidase mical3a [Larimichthys crocea]
tan	EH28_14501	PREDICTED: 40S ribosomal protein S27-like isoform X2 [Paralichthys olivaceus]
tan	EH28_14506	Proprotein convertase subtilisin/kexin type 5 [Larimichthys crocea]
tan	EH28_16141	Alcohol dehydrogenase 1 [Larimichthys crocea]
tan	EH28_16144	PREDICTED: eukaryotic translation initiation factor 4E [Larimichthys crocea]
tan	EH28_13356	PREDICTED: heparan sulfate glucosamine 3-O-sulfotransferase 3A1-like [Larimichthys crocea]
tan	EH28_13378	Semaphorin-4G [Larimichthys crocea]
tan	EH28_13385	Redox-regulatory protein FAM213A [Larimichthys crocea]
tan	EH28_10941	Uromodulin [Larimichthys crocea]
tan	EH28_16900	PREDICTED: GDH/6PGL endoplasmic bifunctional protein [Larimichthys crocea]
tan	EH28_16901	Retinoid-binding protein 7 [Larimichthys crocea]
tan	EH28_16907	Hepatocyte growth factor-like protein [Larimichthys crocea]
tan	EH28_16918	Twinfilin-2 [Larimichthys crocea]
tan	EH28_14536	PREDICTED: stress-associated endoplasmic reticulum protein 1-like [Larimichthys crocea]
tan	EH28_01005	hypothetical protein EH28_01005 [Larimichthys crocea]
tan	EH28_01006	Nuclear receptor ROR-beta [Larimichthys crocea]
tan	EH28_01010	PREDICTED: serpin A3-5-like [Larimichthys crocea]
tan	EH28_20020	Receptor-type tyrosine-protein phosphatase gamma [Larimichthys crocea]
tan	EH28_00471	Xanthine dehydrogenase/oxidase [Larimichthys crocea]
tan	EH28_09773	Pro-epidermal growth factor [Larimichthys crocea]
tan	EH28_09774	PREDICTED: elongation of very long chain fatty acids protein 6 [Larimichthys crocea]
tan	EH28_09778	Alcohol dehydrogenase class-3 [Larimichthys crocea]
tan	EH28_08453	CMP-sialic acid transporter [Larimichthys crocea]
tan	EH28_03920	PREDICTED: hibernation-specific plasma protein HP-55-like [Larimichthys crocea]
tan	EH28_10652	PREDICTED: ribonuclease UK114-like isoform X1 [Larimichthys crocea]
tan	EH28_21878	PREDICTED: macrophage mannose receptor 1-like isoform X1 [Larimichthys crocea]
tan	EH28_06406	Transmembrane protein 229B [Larimichthys crocea]
tan	EH28_06407	PREDICTED: 3-hydroxyanthranilate 3,4-dioxygenase [Larimichthys crocea]
tan	EH28_03930	PREDICTED: Niemann-Pick C1-like protein 1 [Larimichthys crocea]
tan	EH28_06418	PREDICTED: neutral amino acid transporter A [Larimichthys crocea]
tan	EH28_08463	PREDICTED: complement C1q-like protein 2 [Larimichthys crocea]
tan	EH28_05699	Tetratricopeptide repeat protein 38 [Larimichthys crocea]
tan	EH28_09651	PREDICTED: sulfotransferase family cytosolic 2B member 1-like [Larimichthys crocea]
tan	EH28_15716	PREDICTED: folylpolyglutamate synthase, mitochondrial [Larimichthys crocea]
tan	EH28_06817	PREDICTED: cathepsin L1 [Larimichthys crocea]
tan	EH28_15156	Scavenger receptor cysteine-rich type 1 protein M130 [Larimichthys crocea]
tan	EH28_15170	ATP-binding cassette sub-family C member 9 [Larimichthys crocea]
tan	EH28_15171	ATP-binding cassette sub-family C member 9 [Larimichthys crocea]
tan	EH28_15172	ATP-sensitive inward rectifier potassium channel 8 [Larimichthys crocea]
tan	EH28_15720	PREDICTED: sepiapterin reductase isoform X1 [Larimichthys crocea]
tan	EH28_01438	hypothetical protein EH28_01438 [Larimichthys crocea]
tan	EH28_11217	PREDICTED: N-acetylated-alpha-linked acidic dipeptidase-like protein isoform X1 [Larimichthys crocea]
tan	EH28_06278	Pancreatic lipase-related protein 1 [Larimichthys crocea]
tan	EH28_16400	UDP-glucuronosyltransferase 2B14 [Larimichthys crocea]
tan	EH28_16432	PREDICTED: sideroflexin-2 [Larimichthys crocea]
tan	EH28_11278	PREDICTED: succinyl-CoA:3-ketoacid coenzyme A transferase 1, mitochondrial [Larimichthys crocea]
tan	EH28_11281	Growth hormone receptor [Larimichthys crocea]
tan	EH28_08248	Ras-like protein family member 11A-like protein [Larimichthys crocea]
tan	EH28_22663	Macrophage receptor MARCO [Larimichthys crocea]
tan	EH28_22669	High affinity cGMP-specific 3&apos;,5&apos;-cyclic phosphodiesterase 9A, partial [Larimichthys crocea]
tan	EH28_11289	Sushi domain-containing protein 2 [Larimichthys crocea]
tan	EH28_22684	Leucine-rich alpha-2-glycoprotein [Larimichthys crocea]
tan	EH28_22690	Protein CREG2 [Larimichthys crocea]
tan	EH28_05939	PREDICTED: catechol O-methyltransferase domain-containing protein 1 [Larimichthys crocea]
tan	EH28_11294	PREDICTED: heat shock protein beta-8 [Larimichthys crocea]
tan	EH28_04371	Calpain-2 catalytic subunit [Larimichthys crocea]
tan	EH28_24976	PREDICTED: trypsin-3-like [Larimichthys crocea]
tan	EH28_24983	PREDICTED: extracellular matrix protein 1-like [Larimichthys crocea]
tan	EH28_25023	hypothetical protein EH28_25023 [Larimichthys crocea]
tan	EH28_25035	Oxysterol-binding protein-related protein 10 [Larimichthys crocea]
tan	EH28_25086	PREDICTED: mitogen-activated protein kinase 15 isoform X1 [Larimichthys crocea]
tan	EH28_25104	PREDICTED: triple QxxK/R motif-containing protein [Larimichthys crocea]
tan	EH28_25133	PREDICTED: fatty acid-binding protein, heart [Larimichthys crocea]
tan	EH28_25164	Protein NDRG1 [Larimichthys crocea]
tan	EH28_23199	Patatin-like phospholipase domain-containing protein 7 [Larimichthys crocea]
tan	EH28_23213	PREDICTED: protein crumbs homolog 2 [Larimichthys crocea]
tan	EH28_23236	Homeobox protein cut-like 2 [Larimichthys crocea]
tan	EH28_13840	PREDICTED: dimethylglycine dehydrogenase, mitochondrial [Larimichthys crocea]
tan	EH28_23250	PREDICTED: beta-ureidopropionase [Larimichthys crocea]
tan	EH28_15579	Nicotinamide riboside kinase 1 [Larimichthys crocea]
tan	EH28_15593	PREDICTED: heparin cofactor 2 [Larimichthys crocea]
tan	EH28_15602	Voltage-dependent anion-selective channel protein 2 [Larimichthys crocea]
tan	EH28_15630	PREDICTED: alpha-2B adrenergic receptor-like [Larimichthys crocea]
tan	EH28_15644	PREDICTED: betaineUnknownhomocysteine S-methyltransferase 1 [Larimichthys crocea]
tan	EH28_13851	TNF receptor-associated factor 2 [Larimichthys crocea]
tan	EH28_19530	Hypothetical protein EH28_19530 [Larimichthys crocea]
tan	EH28_19532	15-hydroxyprostaglandin dehydrogenase [NAD(+)] [Larimichthys crocea]
tan	EH28_19533	15-hydroxyprostaglandin dehydrogenase [NAD(+)] [Larimichthys crocea]
tan	EH28_19534	15-hydroxyprostaglandin dehydrogenase [NAD(+)] [Larimichthys crocea]
tan	EH28_19539	PREDICTED: glucose-dependent insulinotropic receptor isoform X1 [Larimichthys crocea]
tan	EH28_04484	PREDICTED: hemojuvelin isoform X1 [Larimichthys crocea]
tan	EH28_04485	CD82 antigen [Larimichthys crocea]
tan	EH28_04490	Retinol dehydrogenase 12 [Larimichthys crocea]
tan	EH28_04493	PREDICTED: selenium-binding protein 1 [Larimichthys crocea]
tan	EH28_04502	PREDICTED: ankyrin repeat domain-containing protein 34A [Larimichthys crocea]
tan	EH28_04503	Purine nucleoside phosphorylase [Larimichthys crocea]
tan	EH28_09301	PREDICTED: purine nucleoside phosphorylase-like [Larimichthys crocea]
tan	EH28_07176	PREDICTED: melanocortin receptor 4 [Larimichthys crocea]
tan	EH28_20522	Hyaluronan-binding protein 2 [Larimichthys crocea]
tan	EH28_06564	Ankyrin repeat and SOCS box protein 5 [Larimichthys crocea]
tan	EH28_10794	Sodium/potassium/calcium exchanger 2 [Larimichthys crocea]
tan	EH28_02596	PREDICTED: metabotropic glutamate receptor 4-like [Larimichthys crocea]
tan	EH28_17759	Glycogenin-2, partial [Larimichthys crocea]
tan	EH28_17775	High choriolytic enzyme 1 [Larimichthys crocea]
tan	EH28_17776	PREDICTED: high choriolytic enzyme 1-like [Larimichthys crocea]
tan	EH28_08677	PREDICTED: phospholipid phosphatase 3 [Larimichthys crocea]
tan	EH28_08678	Transmembrane emp24 domain-containing protein 1 [Larimichthys crocea]
tan	EH28_03167	PREDICTED: probable glutamate receptor [Larimichthys crocea]
tan	EH28_06434	PREDICTED: serine hydroxymethyltransferase, cytosolic [Larimichthys crocea]
tan	EH28_21540	Protein NipSnap [Larimichthys crocea]
tan	EH28_21553	PREDICTED: ras-related GTP-binding protein D isoform X1 [Larimichthys crocea]
tan	EH28_10797	Bifunctional UDP-N-acetylglucosamine 2-epimerase/N-acetylmannosamine kinase, partial [Larimichthys crocea]
tan	EH28_10141	PREDICTED: very long-chain acyl-CoA synthetase-like [Larimichthys crocea]
tan	EH28_02145	Phospholipid transfer protein [Larimichthys crocea]
tan	EH28_02146	Ketohexokinase [Larimichthys crocea]
tan	EH28_13586	PREDICTED: phosphoglucomutase-1 [Larimichthys crocea]
tan	EH28_11602	Angiotensinogen [Larimichthys crocea]
tan	EH28_04863	PREDICTED: glyceraldehyde-3-phosphate dehydrogenase [Larimichthys crocea]
tan	Larimichthys_crocea_newGene_10436	Unknown
tan	Larimichthys_crocea_newGene_10630	Unknown
tan	Larimichthys_crocea_newGene_10677	Unknown
tan	Larimichthys_crocea_newGene_10678	Unknown
tan	Larimichthys_crocea_newGene_10679	Unknown
tan	Larimichthys_crocea_newGene_10729	Unknown
tan	Larimichthys_crocea_newGene_10791	Unknown
tan	Larimichthys_crocea_newGene_10824	Unknown
tan	Larimichthys_crocea_newGene_10864	Unknown
tan	Larimichthys_crocea_newGene_11330	Unknown
tan	Larimichthys_crocea_newGene_11572	Unknown
tan	Larimichthys_crocea_newGene_11720	Unknown
tan	Larimichthys_crocea_newGene_11722	Unknown
tan	Larimichthys_crocea_newGene_11723	Unknown
tan	Larimichthys_crocea_newGene_11726	Unknown
tan	Larimichthys_crocea_newGene_1178	Unknown
tan	Larimichthys_crocea_newGene_11823	Unknown
tan	Larimichthys_crocea_newGene_11826	Unknown
tan	Larimichthys_crocea_newGene_12050	Unknown
tan	Larimichthys_crocea_newGene_12547	Unknown
tan	Larimichthys_crocea_newGene_13095	Unknown
tan	Larimichthys_crocea_newGene_1319	Unknown
tan	Larimichthys_crocea_newGene_13318	Unknown
tan	Larimichthys_crocea_newGene_13385	Unknown
tan	Larimichthys_crocea_newGene_13529	Unknown
tan	Larimichthys_crocea_newGene_13539	Unknown
tan	Larimichthys_crocea_newGene_13551	Unknown
tan	Larimichthys_crocea_newGene_1386	Unknown
tan	Larimichthys_crocea_newGene_13874	Unknown
tan	Larimichthys_crocea_newGene_13982	Unknown
tan	Larimichthys_crocea_newGene_14087	Unknown
tan	Larimichthys_crocea_newGene_14441	Unknown
tan	Larimichthys_crocea_newGene_14535	Unknown
tan	Larimichthys_crocea_newGene_14645	Unknown
tan	Larimichthys_crocea_newGene_15027	Unknown
tan	Larimichthys_crocea_newGene_15134	Unknown
tan	Larimichthys_crocea_newGene_1679	Unknown
tan	Larimichthys_crocea_newGene_2422	Unknown
tan	Larimichthys_crocea_newGene_2458	Unknown
tan	Larimichthys_crocea_newGene_2473	Unknown
tan	Larimichthys_crocea_newGene_2593	Unknown
tan	Larimichthys_crocea_newGene_2600	Unknown
tan	Larimichthys_crocea_newGene_2788	Unknown
tan	Larimichthys_crocea_newGene_2809	Unknown
tan	Larimichthys_crocea_newGene_2810	Unknown
tan	Larimichthys_crocea_newGene_2935	Unknown
tan	Larimichthys_crocea_newGene_3239	Unknown
tan	Larimichthys_crocea_newGene_3447	Unknown
tan	Larimichthys_crocea_newGene_4119	Unknown
tan	Larimichthys_crocea_newGene_4217	Unknown
tan	Larimichthys_crocea_newGene_4365	Unknown
tan	Larimichthys_crocea_newGene_4424	Unknown
tan	Larimichthys_crocea_newGene_4459	Unknown
tan	Larimichthys_crocea_newGene_4508	Unknown
tan	Larimichthys_crocea_newGene_4582	Unknown
tan	Larimichthys_crocea_newGene_4613	Unknown
tan	Larimichthys_crocea_newGene_4703	Unknown
tan	Larimichthys_crocea_newGene_4704	Unknown
tan	Larimichthys_crocea_newGene_4769	Unknown
tan	Larimichthys_crocea_newGene_5007	Unknown
tan	Larimichthys_crocea_newGene_5513	Unknown
tan	Larimichthys_crocea_newGene_5889	Unknown
tan	Larimichthys_crocea_newGene_6049	Unknown
tan	Larimichthys_crocea_newGene_6191	Unknown
tan	Larimichthys_crocea_newGene_6222	Unknown
tan	Larimichthys_crocea_newGene_6400	Unknown
tan	Larimichthys_crocea_newGene_6551	Unknown
tan	Larimichthys_crocea_newGene_6646	Unknown
tan	Larimichthys_crocea_newGene_6647	Unknown
tan	Larimichthys_crocea_newGene_6701	Unknown
tan	Larimichthys_crocea_newGene_6773	Unknown
tan	Larimichthys_crocea_newGene_7104	Unknown
tan	Larimichthys_crocea_newGene_7371	Unknown
tan	Larimichthys_crocea_newGene_7457	Unknown
tan	Larimichthys_crocea_newGene_754	Unknown
tan	Larimichthys_crocea_newGene_755	Unknown
tan	Larimichthys_crocea_newGene_8086	Unknown
tan	Larimichthys_crocea_newGene_814	Unknown
tan	Larimichthys_crocea_newGene_8416	Unknown
tan	Larimichthys_crocea_newGene_8458	Unknown
tan	Larimichthys_crocea_newGene_8501	Unknown
tan	Larimichthys_crocea_newGene_8553	Unknown
tan	Larimichthys_crocea_newGene_9022	Unknown
tan	Larimichthys_crocea_newGene_9121	Unknown
tan	Larimichthys_crocea_newGene_9745	Unknown
tan	Larimichthys_crocea_newGene_9760	Unknown
tan	Larimichthys_crocea_newGene_9963	Unknown
tan	Larimichthys_crocea_newGene_1017	Unknown
tan	Larimichthys_crocea_newGene_10263	Unknown
steelblue	EH28_10383	Transcription cofactor vestigial-like protein 2 [Larimichthys crocea]
steelblue	EH28_14693	Brain-specific angiogenesis inhibitor 1-associated protein 2-like protein 2 [Larimichthys crocea]
steelblue	EH28_03745	Calcium/calmodulin-dependent 3&apos;,5&apos;-cyclic nucleotide phosphodiesterase 1C [Larimichthys crocea]
steelblue	EH28_04801	Intelectin-1b [Larimichthys crocea]
steelblue	EH28_21624	Apical endosomal glycoprotein [Larimichthys crocea]
steelblue	EH28_15483	A disintegrin and metalloproteinase with thrombospondin motifs 16 [Larimichthys crocea]
steelblue	EH28_16579	Copine-9, partial [Larimichthys crocea]
steelblue	EH28_09550	Complement C1q-like protein 2 [Larimichthys crocea]
steelblue	EH28_09573	PREDICTED: cerebellin-1-like [Larimichthys crocea]
steelblue	EH28_11247	Small glutamine-rich tetratricopeptide repeat-containing protein beta [Larimichthys crocea]
steelblue	EH28_01778	PREDICTED: sodium- and chloride-dependent transporter XTRP3 [Larimichthys crocea]
steelblue	EH28_18180	S-antigen protein [Larimichthys crocea]
steelblue	EH28_21387	PREDICTED: acid sphingomyelinase-like phosphodiesterase 3b isoform X2 [Larimichthys crocea]
steelblue	EH28_21402	PREDICTED: trypsinogen-like protein 3 [Larimichthys crocea]
steelblue	EH28_21405	hypothetical protein EH28_21405 [Larimichthys crocea]
steelblue	EH28_16287	Voltage-dependent calcium channel subunit alpha-2/delta-3 [Larimichthys crocea]
steelblue	EH28_22848	Voltage-dependent calcium channel subunit alpha-2/delta-4 [Larimichthys crocea]
steelblue	EH28_13458	Meprin A subunit alpha [Larimichthys crocea]
steelblue	EH28_13474	Stathmin-4 [Larimichthys crocea]
steelblue	EH28_10463	PREDICTED: DNA damage-inducible transcript 4 protein-like [Larimichthys crocea]
steelblue	EH28_06321	PREDICTED: transmembrane protein 120A [Larimichthys crocea]
steelblue	EH28_08542	Alpha-2-macroglobulin [Larimichthys crocea]
steelblue	EH28_03392	PREDICTED: ectonucleotide pyrophosphatase/phosphodiesterase family member 7-like [Larimichthys crocea]
steelblue	EH28_23321	Low affinity cationic amino acid transporter 2 [Larimichthys crocea]
steelblue	EH28_23335	Cadherin-related family member 2 [Larimichthys crocea]
steelblue	EH28_04895	hypothetical protein EH28_04895 [Larimichthys crocea]
steelblue	EH28_05086	PREDICTED: melanotransferrin isoform X1 [Larimichthys crocea]
steelblue	EH28_18590	PREDICTED: neuropilin and tolloid-like protein 1 [Larimichthys crocea]
steelblue	EH28_17373	Neutral ceramidase [Larimichthys crocea]
steelblue	EH28_20753	Heat-stable enterotoxin receptor [Larimichthys crocea]
steelblue	EH28_11119	P2X purinoceptor 3 [Larimichthys crocea]
steelblue	EH28_17948	PREDICTED: alkaline phosphatase-like [Larimichthys crocea]
steelblue	EH28_20856	PREDICTED: jeltraxin-like [Larimichthys crocea]
steelblue	EH28_20857	PREDICTED: serum amyloid P-component-like [Larimichthys crocea]
steelblue	EH28_08411	Amine oxidase [flavin-containing] [Larimichthys crocea]
steelblue	EH28_04004	Microtubule-associated protein 4 [Larimichthys crocea]
steelblue	EH28_20152	PREDICTED: neurexophilin-1-like [Larimichthys crocea]
steelblue	EH28_20188	Hypothetical protein LOC388588 [Larimichthys crocea]
steelblue	EH28_19954	MAM and LDL-receptor class A domain-containing protein [Larimichthys crocea]
steelblue	EH28_19972	hypothetical protein EH28_19972 [Larimichthys crocea]
steelblue	EH28_09953	Liver-expressed antimicrobial peptide 2, partial [Larimichthys crocea]
steelblue	EH28_16345	Zinc finger protein 281 [Larimichthys crocea]
steelblue	EH28_05520	Butyrophilin subfamily 3 member A3 [Larimichthys crocea]
steelblue	EH28_09107	PREDICTED: kunitz-type serine protease inhibitor bitisilin-3-like [Larimichthys crocea]
steelblue	EH28_09114	PREDICTED: stimulated by retinoic acid gene 6 protein homolog [Larimichthys crocea]
steelblue	EH28_06112	PREDICTED: natterin-3-like [Larimichthys crocea]
steelblue	EH28_06113	PREDICTED: natterin-3 [Larimichthys crocea]
steelblue	EH28_22957	PREDICTED: olfactomedin-4-like [Larimichthys crocea]
steelblue	EH28_22958	PREDICTED: olfactomedin-4-like [Larimichthys crocea]
steelblue	EH28_09607	PREDICTED: homeobox protein aristaless-like 4 [Larimichthys crocea]
steelblue	EH28_04695	PREDICTED: muscarinic acetylcholine receptor M5-like [Larimichthys crocea]
steelblue	EH28_24499	hypothetical protein EH28_24499 [Larimichthys crocea]
steelblue	EH28_07684	B(0,+)-type amino acid transporter 1 [Larimichthys crocea]
steelblue	EH28_07685	B(0,+)-type amino acid transporter 1 [Larimichthys crocea]
steelblue	EH28_04677	FXYD domain-containing ion transport regulator 6 [Larimichthys crocea]
steelblue	EH28_16699	PREDICTED: ligand of Numb protein X 2 [Larimichthys crocea]
steelblue	EH28_08743	Magnesium transporter protein 1 [Larimichthys crocea]
steelblue	EH28_16052	Multidrug resistance-associated protein 4 [Larimichthys crocea]
steelblue	EH28_01418	Carbonic anhydrase 4 [Larimichthys crocea]
steelblue	EH28_08383	hypothetical protein EH28_08383 [Larimichthys crocea]
steelblue	EH28_17275	Fucolectin-5 [Larimichthys crocea]
steelblue	EH28_17276	Fucolectin [Larimichthys crocea]
steelblue	EH28_17277	Fucolectin-4 [Larimichthys crocea]
steelblue	EH28_17278	PREDICTED: fucolectin-1-like [Larimichthys crocea]
steelblue	EH28_21313	LIM domain kinase 2 [Larimichthys crocea]
steelblue	EH28_09452	Protocadherin-23 [Larimichthys crocea]
steelblue	EH28_09467	PREDICTED: protein disulfide-isomerase [Larimichthys crocea]
steelblue	EH28_02325	PREDICTED: keratin, type I cytoskeletal 18-like [Larimichthys crocea]
steelblue	EH28_23816	Sodium-dependent neutral amino acid transporter B(0)AT1 [Larimichthys crocea]
steelblue	EH28_23817	Sodium-dependent neutral amino acid transporter B(0)AT1 [Larimichthys crocea]
steelblue	EH28_02732	PREDICTED: small integral membrane protein 24 [Larimichthys crocea]
steelblue	EH28_22366	X-linked retinitis pigmentosa GTPase regulator [Larimichthys crocea]
steelblue	EH28_02502	Type-2 ice-structuring protein [Larimichthys crocea]
steelblue	EH28_03562	PREDICTED: homeobox protein CDX-1-like [Larimichthys crocea]
steelblue	EH28_00304	Intelectin-1a [Larimichthys crocea]
steelblue	EH28_01519	PREDICTED: trypsin II-P29-like [Larimichthys crocea]
steelblue	EH28_14363	PREDICTED: sodium/myo-inositol cotransporter 2 [Larimichthys crocea]
steelblue	EH28_11165	PREDICTED: aquaporin-8 [Larimichthys crocea]
steelblue	EH28_15950	PREDICTED: UDP-glucuronosyltransferase 2C1-like [Larimichthys crocea]
steelblue	EH28_11530	PREDICTED: angiotensin-converting enzyme 2 [Larimichthys crocea]
steelblue	EH28_22393	PREDICTED: xaa-Pro aminopeptidase 2 [Larimichthys crocea]
steelblue	EH28_08353	PREDICTED: solute carrier family 12 member 1-like isoform X2 [Larimichthys crocea]
steelblue	EH28_12609	PREDICTED: clarin-3-like [Larimichthys crocea]
steelblue	EH28_12610	PREDICTED: clarin-3 [Larimichthys crocea]
steelblue	EH28_10328	hypothetical protein EH28_10328 [Larimichthys crocea]
steelblue	EH28_10337	PREDICTED: MORN repeat-containing protein 3 [Larimichthys crocea]
steelblue	EH28_10344	PREDICTED: calcium-binding protein 4-like isoform X1 [Larimichthys crocea]
steelblue	EH28_20950	Cadherin-related family member 5 [Larimichthys crocea]
steelblue	EH28_18998	PREDICTED: cholesterol 7-desaturase-like [Larimichthys crocea]
steelblue	EH28_07825	GTPase IMAP family member 4 [Larimichthys crocea]
steelblue	EH28_24359	Calcium-binding protein 8 [Larimichthys crocea]
steelblue	EH28_24381	PREDICTED: large neutral amino acids transporter small subunit 4 isoform X2 [Larimichthys crocea]
steelblue	EH28_03765	Cholecystokinin [Larimichthys crocea]
steelblue	EH28_23510	Apolipoprotein Eb [Larimichthys crocea]
steelblue	EH28_23512	Apolipoprotein A-IV [Larimichthys crocea]
steelblue	EH28_15862	PREDICTED: alpha-protein kinase 2 [Larimichthys crocea]
steelblue	EH28_16770	Beta-klotho [Larimichthys crocea]
steelblue	EH28_16776	Protein bicaudal C [Larimichthys crocea]
steelblue	EH28_07403	NACHT and WD repeat domain-containing protein 1 [Larimichthys crocea]
steelblue	EH28_10450	PREDICTED: mpv17-like protein [Larimichthys crocea]
steelblue	EH28_03686	Magnesium transporter protein 1, partial [Larimichthys crocea]
steelblue	EH28_07270	PREDICTED: fatty acid-binding protein, brain-like [Larimichthys crocea]
steelblue	EH28_07279	PREDICTED: four and a half LIM domains protein 2 [Larimichthys crocea]
steelblue	EH28_02962	PREDICTED: cyclin-dependent kinase 2-associated protein 2 [Oreochromis niloticus]
steelblue	EH28_12324	PREDICTED: folate receptor beta [Larimichthys crocea]
steelblue	EH28_10250	Vitellogenin [Larimichthys crocea]
steelblue	EH28_22253	Bile salt export pump [Larimichthys crocea]
steelblue	EH28_22519	Chloride intracellular channel protein 5 [Larimichthys crocea]
steelblue	EH28_22534	Lectin [Larimichthys crocea]
steelblue	EH28_22541	PREDICTED: carboxypeptidase O [Larimichthys crocea]
steelblue	EH28_09252	F-box/LRR-repeat protein 13 [Larimichthys crocea]
steelblue	EH28_09275	PREDICTED: zona pellucida sperm-binding protein 4-like [Larimichthys crocea]
steelblue	EH28_17616	PREDICTED: uncharacterized protein LOC104932095 isoform X1 [Larimichthys crocea]
steelblue	EH28_19027	Ovochymase-2 [Larimichthys crocea]
steelblue	EH28_12975	PREDICTED: AP-1 complex subunit sigma-3 [Larimichthys crocea]
steelblue	EH28_18048	Sodium-dependent phosphate transport protein 2B [Larimichthys crocea]
steelblue	EH28_18952	PREDICTED: ammonium transporter Rh type B-like [Larimichthys crocea]
steelblue	EH28_24128	Intestinal-type alkaline phosphatase [Larimichthys crocea]
steelblue	EH28_24142	Complement C1q tumor necrosis factor-related protein 3 [Larimichthys crocea]
steelblue	EH28_10741	Dedicator of cytokinesis protein 9 [Larimichthys crocea]
steelblue	EH28_00722	putative G-protein coupled receptor 128, partial [Larimichthys crocea]
steelblue	EH28_11054	Chloride anion exchanger [Larimichthys crocea]
steelblue	EH28_05470	Heparan-alpha-glucosaminide N-acetyltransferase [Larimichthys crocea]
steelblue	EH28_16869	PREDICTED: sodium-coupled monocarboxylate transporter 1-like [Larimichthys crocea]
steelblue	EH28_00985	PREDICTED: plastin-1 isoform X1 [Larimichthys crocea]
steelblue	EH28_00986	Plastin-1 [Larimichthys crocea]
steelblue	EH28_12411	PREDICTED: desmin [Larimichthys crocea]
steelblue	EH28_12455	hypothetical protein EH28_12455 [Larimichthys crocea]
steelblue	EH28_05497	PREDICTED: guanylin [Larimichthys crocea]
steelblue	EH28_02700	PREDICTED: transmembrane protein 130 isoform X1 [Larimichthys crocea]
steelblue	EH28_14590	Vitellogenin-2 [Larimichthys crocea]
steelblue	EH28_14591	Vitellogenin-1 [Larimichthys crocea]
steelblue	EH28_11687	Phospholipase B1, membrane-associated [Larimichthys crocea]
steelblue	EH28_20356	PREDICTED: growth/differentiation factor 15 [Larimichthys crocea]
steelblue	EH28_20423	PREDICTED: protein FAM78B-like [Austrofundulus limnaeus]
steelblue	EH28_04716	PREDICTED: fibroblast growth factor 20 [Larimichthys crocea]
steelblue	EH28_20446	Patched domain-containing protein 3 [Larimichthys crocea]
steelblue	EH28_20456	Unconventional myosin-VIIa [Larimichthys crocea]
steelblue	EH28_01694	PREDICTED: nuclear receptor subfamily 5 group A member 2-like [Larimichthys crocea]
steelblue	EH28_12045	PREDICTED: solute carrier family 13 member 2-like isoform X1 [Larimichthys crocea]
steelblue	EH28_02419	PREDICTED: uncharacterized protein LOC104924257 [Larimichthys crocea]
steelblue	EH28_08569	Protocadherin Fat 4 [Larimichthys crocea]
steelblue	EH28_22715	Transmembrane protein [Larimichthys crocea]
steelblue	EH28_07909	PREDICTED: G-protein coupled estrogen receptor 1 [Larimichthys crocea]
steelblue	EH28_10112	hypothetical protein EH28_10112 [Larimichthys crocea]
steelblue	EH28_10114	PREDICTED: claudin-15 [Larimichthys crocea]
steelblue	EH28_03967	Fucolectin-7 [Larimichthys crocea]
steelblue	EH28_13567	Tripartite motif-containing protein 4 [Larimichthys crocea]
steelblue	EH28_05716	Unconventional myosin-VIIa [Larimichthys crocea]
steelblue	EH28_02093	Protein phosphatase 1B [Larimichthys crocea]
steelblue	EH28_23941	PREDICTED: inward rectifier potassium channel 16 [Larimichthys crocea]
steelblue	EH28_16615	Solute carrier family 12 member 3 [Larimichthys crocea]
steelblue	EH28_13978	Ectonucleotide pyrophosphatase/phosphodiesterase family member 7 [Larimichthys crocea]
steelblue	EH28_11473	Nattectin [Larimichthys crocea]
steelblue	EH28_00682	hypothetical protein EH28_00682 [Larimichthys crocea]
steelblue	EH28_20580	putative ferric-chelate reductase 1 [Larimichthys crocea]
steelblue	EH28_25212	Meprin A subunit beta, partial [Larimichthys crocea]
steelblue	EH28_25261	Serotransferrin [Larimichthys crocea]
steelblue	EH28_25384	Cyclic AMP-responsive element-binding protein 3-like protein 3 [Larimichthys crocea]
steelblue	EH28_14241	Voltage-dependent L-type calcium channel subunit alpha-1D [Larimichthys crocea]
steelblue	EH28_14480	PREDICTED: biotinidase-like [Larimichthys crocea]
steelblue	EH28_14481	Biotinidase [Larimichthys crocea]
steelblue	EH28_13364	PREDICTED: putative all-trans-retinol 13,14-reductase [Larimichthys crocea]
steelblue	EH28_02215	PREDICTED: carboxypeptidase O-like [Larimichthys crocea]
steelblue	EH28_04928	Lactase-phlorizin hydrolase [Larimichthys crocea]
steelblue	EH28_20011	Aminopeptidase N [Larimichthys crocea]
steelblue	EH28_20012	Aminopeptidase N [Larimichthys crocea]
steelblue	EH28_15174	Acidic mammalian chitinase [Larimichthys crocea]
steelblue	EH28_15176	Contactin-2 [Larimichthys crocea]
steelblue	EH28_15186	hypothetical protein EH28_13327 [Larimichthys crocea]
steelblue	EH28_11212	Transmembrane protein 132D [Larimichthys crocea]
steelblue	EH28_16444	PREDICTED: neurexophilin-1-like [Larimichthys crocea]
steelblue	EH28_25180	PREDICTED: lactose-binding lectin l-2-like [Larimichthys crocea]
steelblue	EH28_03005	hypothetical protein EH28_03005 [Larimichthys crocea]
steelblue	EH28_10124	PREDICTED: solute carrier family 12 member 1 isoform X2 [Larimichthys crocea]
steelblue	EH28_11601	Deleted in malignant brain tumors 1 protein [Larimichthys crocea]
steelblue	EH28_00454	hypothetical protein EH28_00454 [Larimichthys crocea]
steelblue	Larimichthys_crocea_newGene_11442	Unknown
steelblue	Larimichthys_crocea_newGene_12424	Unknown
steelblue	Larimichthys_crocea_newGene_12846	Unknown
steelblue	Larimichthys_crocea_newGene_13091	Unknown
steelblue	Larimichthys_crocea_newGene_13416	Unknown
steelblue	Larimichthys_crocea_newGene_13777	Unknown
steelblue	Larimichthys_crocea_newGene_13950	Unknown
steelblue	Larimichthys_crocea_newGene_1787	Unknown
steelblue	Larimichthys_crocea_newGene_2101	Unknown
steelblue	Larimichthys_crocea_newGene_3147	Unknown
steelblue	Larimichthys_crocea_newGene_3675	Unknown
steelblue	Larimichthys_crocea_newGene_4036	Unknown
steelblue	Larimichthys_crocea_newGene_4037	Unknown
steelblue	Larimichthys_crocea_newGene_4695	Unknown
steelblue	Larimichthys_crocea_newGene_5689	Unknown
steelblue	Larimichthys_crocea_newGene_6189	Unknown
steelblue	Larimichthys_crocea_newGene_6194	Unknown
steelblue	Larimichthys_crocea_newGene_622	Unknown
steelblue	Larimichthys_crocea_newGene_8390	Unknown
steelblue	Larimichthys_crocea_newGene_909	Unknown
steelblue	Larimichthys_crocea_newGene_9141	Unknown
[truncated: 16,056 more rows]
