# Supplementary material for: Genetics Responses to Hypoxia and Reoxygenation Stress in Larimichthys crocea Revealed via Transcriptome Analysis and Weighted Gene Co-Expression Network
Source: Animals (Basel). 2021 Oct 20;11(11):3021. doi: 10.3390/ani11113021 (PMC8614329; doi:10.3390/ani11113021)
Supplement: Supplementary file 1 [file animals-11-03021-s001.zip › Files/Supplementary Table S4.xlsx]

## Sheet: Sheet1
Supplementary Table S4. The sequence of qRT-PCR specific primers of differentially expressed genes in L. crocea
Gene ID	Gene Symbol	Forward Primer sequences（5’-3’）	Reverse Primer sequences（5’-3’）	Tissue
GQ168793	β-actin	TTATGAAGGCTATGCCCTGCC	TGAAGGAGTAGCCACGCTCTGT	liver、gill、blood
EH28_03154	HK1	GTTCATTGACTGTCTGGTGC	GCCGTGGTTGATAAGATTAG	liver、gill
EH28_06053	PFKL	CCATCAACATCCACGACC	ATCAAAGGGAGAAGGTGC	liver、blood
EH28_11069	PEPCK	CAACCCGACTCCATCCACA	GGCCAACCAGCAGTTCTCATAT	liver、gill
EH28_20191	SDHB	TCTGTTCTACCAAAGCACCCTG	CTGCATAGAGCGCCTGTGAC	liver、blood
EH28_09705	LDHA	AATCACAAACCACCAGAAGTGC	TCGTCTTTGCCATGTTGCTC	liver、blood
EH28_24644	CS	GTGGGAGGAAGTGGAAAC	TCTGAGCCTACGATGGGT	liver、gill
EH28_19447	GSK3α	AGATGGCAGCAAGGTAACAACA	AAGTAGCGCAGACGGACGAT	liver、blood
EH28_23498	TPI	TGGAAGATGAACGGGAACAAG	AGGCTGGACCGAGCAAAGT	liver、gill
